# Supplementary material for: Dissociating predictability, plausibility and possibility of sentence continuations in reading: evidence from late-positivity ERPs
Source: PeerJ. 2018 Oct 12;6:e5717. doi: 10.7717/peerj.5717 (PMC6187994; doi:10.7717/peerj.5717)
Supplement: Supplemental Information 1 — Data file includes subject averages of EEG amplitude data for 30 scalp channels across 512 time points of all 32 participants for conditions EXP, USP, and ANOM. Data are organized in long format, i.e. rows represent time points. [file peerj-06-5717-s001.csv]

time	Fp1	Fpz	Fp2	F7	F3	Fz	F4	F8	FC5	FC1	FC2	FC6	T7	C3	Cz	C4	T8	CP5	CP1	CP2	CP6	P7	P3	Pz	P4	P8	POz	O1	Oz	O2	subject	cond
-500	0.8359	0.9185	0.9639	0.9161	0.9901	1.4352	2.0865	1.3709	1.3954	1.2235	1.8143	1.5799	1.6534	1.2696	1.3387	1.7412	1.2492	0.6841	1.5513	2.0114	1.9335	-0.8843	1.388	2.3202	2.7146	2.0104	2.939	1.2759	2.5345	2.9252	2	ANOM
-496.0938	1.0361	1.0957	1.0957	1.0221	1.1283	1.5906	2.2689	1.4445	1.5378	1.4515	2.0585	1.6369	1.7656	1.5424	1.6903	1.9742	1.4272	0.7885	1.8559	2.317	2.0177	-0.9847	1.5184	2.6194	2.9164	2.0198	3.1708	1.3267	2.6477	3.0416	2	ANOM
-492.1875	1.0785	1.2165	1.1945	1.0485	1.2203	1.6824	2.3871	1.4845	1.595	1.6051	2.2177	1.6415	1.7914	1.7314	1.9595	2.1344	1.5684	0.8549	2.0941	2.5308	2.0207	-1.1161	1.586	2.8386	2.9882	1.9236	3.2912	1.2437	2.6025	2.9588	2	ANOM
-488.2813	0.9905	1.2995	1.2857	1.0191	1.2935	1.7366	2.4651	1.5221	1.597	1.7033	2.3123	1.6395	1.757	1.862	2.1645	2.2436	1.686	0.9115	2.2757	2.672	1.9823	-1.2505	1.621	2.9838	2.9452	1.7404	3.3048	1.0449	2.4123	2.6774	2	ANOM
-484.375	0.8225	1.3641	1.3939	0.9731	1.3743	1.7876	2.5391	1.5867	1.5818	1.7869	2.3775	1.6765	1.6938	1.9796	2.3385	2.3412	1.7922	0.9967	2.4367	2.7672	1.9409	-1.3539	1.6604	3.0796	2.822	1.4968	3.2418	0.7701	2.1213	2.2418	2	ANOM
-480.4688	0.6468	1.4316	1.5254	0.9458	1.492	1.8675	2.6256	1.6958	1.5911	1.892	2.4492	1.78	1.6273	2.1293	2.5152	2.4529	1.9027	1.1408	2.6094	2.8487	1.9266	-1.4056	1.7405	3.1543	2.6665	1.2141	3.1409	0.4694	1.7792	1.7163	2	ANOM
-476.5625	0.4746	1.4722	1.6428	0.942	1.642	1.9729	2.7256	1.8348	1.6423	2.0386	2.5424	1.949	1.5703	2.3357	2.7166	2.5905	2.0073	1.3482	2.8076	2.9395	1.9444	-1.398	1.8739	3.2247	2.5173	0.9107	3.0425	0.1892	1.442	1.1755	2	ANOM
-472.6563	0.3858	1.5086	1.7522	0.9814	1.832	2.1189	2.848	2.0052	1.7545	2.246	2.6796	2.1774	1.5295	2.6167	2.9644	2.7599	2.1051	1.6166	3.0498	3.0547	1.9978	-1.3356	2.0701	3.3175	2.4121	0.6043	2.9899	-0.024	1.1762	0.7051	2	ANOM
-468.75	0.4009	1.5317	1.8329	1.0549	2.0535	2.2952	2.9783	2.1797	1.9252	2.5175	2.8601	2.4335	1.498	2.9622	3.2559	2.9514	2.1778	1.9187	3.3281	3.1996	2.0667	-1.2401	2.314	3.4368	2.374	0.3034	3.006	-0.1425	1.0183	0.373	2	ANOM
-464.8438	0.5166	1.532	1.8646	1.1456	2.283	2.4843	3.1042	2.333	2.1361	2.8358	3.077	2.6798	1.4687	3.3423	3.5762	3.1451	2.2071	2.218	3.622	3.3655	2.1314	-1.1302	2.5815	3.5881	2.4183	0.0243	3.1065	-0.151	0.998	0.2323	2	ANOM
-460.9375	0.7113	1.5055	1.8349	1.2309	2.4985	2.665	3.2033	2.4359	2.3592	3.1761	3.3103	2.8745	1.428	3.7172	3.9045	3.3168	2.1772	2.4709	3.9037	3.5364	2.1691	-1.0283	2.8344	3.7566	2.5348	-0.2174	3.2844	-0.0555	1.1141	0.3032	2	ANOM
-457.0313	0.9387	1.4441	1.7409	1.2825	2.6753	2.8144	3.2581	2.4653	2.561	3.5023	3.5337	2.9851	1.3668	4.0318	4.2027	3.4438	2.0736	2.6373	4.1351	3.6886	2.1553	-0.9517	3.0352	3.9218	2.706	-0.4072	3.5094	0.1165	1.3329	0.5678	2	ANOM
-453.125	1.161	1.3622	1.5996	1.2918	2.802	2.9239	3.2598	2.415	2.7191	3.7876	3.728	2.9956	1.2917	4.2513	4.448	3.5113	1.8989	2.6964	4.2956	3.8053	2.089	-0.898	3.1625	4.0659	2.9085	-0.5195	3.7483	0.328	1.6154	0.9903	2	ANOM
-449.2188	1.3335	1.2711	1.4369	1.2607	2.8711	2.9838	3.2089	2.2887	2.8132	4.0027	3.8697	2.9027	1.2148	4.3456	4.6161	3.508	1.6612	2.6455	4.3625	3.8738	1.9733	-0.8629	3.1964	4.1672	3.1156	-0.5332	3.955	0.5289	1.8985	1.4984	2	ANOM
-445.3125	1.4327	1.1919	1.2819	1.2007	2.8895	3.004	3.1099	2.1027	2.8454	4.1325	3.9513	2.7215	1.1558	4.3064	4.7005	3.446	1.3814	2.5009	4.3357	3.886	1.8287	-0.8279	3.139	4.2106	3.3012	-0.4324	4.083	0.6697	2.1117	2.0138	2	ANOM
-441.4063	1.4508	1.1392	1.1724	1.1418	2.8672	2.9905	2.9808	1.8828	2.8229	4.1784	3.9706	2.486	1.1445	4.1579	4.7034	3.3331	1.0865	2.2992	4.2278	3.8463	1.681	-0.7738	3.0067	4.1883	3.4431	-0.2129	4.0983	0.708	2.1974	2.4503	2	ANOM
-437.5	1.3995	1.1321	1.1259	1.1087	2.8231	2.9626	2.8381	1.6545	2.7616	4.1453	3.9327	2.2293	1.202	3.9258	4.6411	3.1924	0.8082	2.0809	4.0619	3.768	1.5579	-0.6899	2.8238	4.1024	3.5262	0.1118	3.9818	0.6093	2.1127	2.735	2	ANOM
-433.5938	1.3083	1.1717	1.1555	1.1333	2.7727	2.9336	2.6997	1.4503	2.6868	4.0545	3.8537	1.9885	1.339	3.6582	4.5349	3.0496	0.5756	1.8943	3.8725	3.6672	1.4801	-0.5725	2.624	3.9608	3.5486	0.5108	3.734	0.3619	1.8415	2.8166	2	ANOM
-429.6875	1.2154	1.257	1.2566	1.2284	2.7336	2.9157	2.5836	1.2882	2.6179	3.929	3.7512	1.7936	1.5547	3.4057	4.4158	2.9271	0.4129	1.7748	3.6926	3.5663	1.4658	-0.438	2.4373	3.7823	3.5151	0.9341	3.3759	-0.0272	1.3876	2.6675	2	ANOM
-425.7813	1.1593	1.3791	1.4153	1.4003	2.7143	2.9216	2.5033	1.1897	2.5678	3.7995	3.6503	1.6687	1.8356	3.209	4.3131	2.849	0.341	1.7445	3.5575	3.4902	1.5247	-0.3039	2.2938	3.5984	3.4408	1.32	2.951	-0.5281	0.8009	2.3008	2	ANOM
-421.875	1.163	1.5164	1.5964	1.626	2.7236	2.9485	2.4614	1.156	2.5419	3.6858	3.564	1.6226	2.1411	3.0955	4.2408	2.8257	0.3607	1.8012	3.481	3.4519	1.6422	-0.2084	2.2063	3.4267	3.3375	1.6015	2.5105	-1.1004	0.1308	1.7483	2	ANOM
-417.9688	1.244	1.652	1.7748	1.8778	2.757	2.9939	2.46	1.184	2.5355	3.604	3.5082	1.6524	2.4277	3.0781	4.2176	2.8667	0.4715	1.9274	3.476	3.4653	1.8056	-0.1816	2.1823	3.2973	3.2259	1.7283	2.1167	-1.6866	-0.542	1.0743	2	ANOM
-414.0625	1.3949	1.7695	1.9159	2.1121	2.8097	3.0498	2.4935	1.2667	2.5408	3.5671	3.4869	1.7519	2.6478	3.1464	4.2397	2.972	0.6614	2.0967	3.5361	3.5328	1.9947	-0.2491	2.2226	3.228	3.1234	1.6558	1.8256	-2.2245	-1.1365	0.3542	2	ANOM
-410.1563	1.5923	1.8511	2.0007	2.2847	2.8677	3.1008	2.5511	1.3837	2.5394	3.5677	3.4963	1.8987	2.7554	3.2794	4.2977	3.1268	0.9032	2.2619	3.6447	3.6462	2.1783	-0.4211	2.307	3.2334	3.0412	1.377	1.6808	-2.6607	-1.5879	-0.3348	2	ANOM
-406.25	1.8011	1.8953	2.0207	2.3609	2.9211	3.1376	2.6165	1.5219	2.5166	3.5961	3.5277	2.0751	2.7196	3.4396	4.3755	3.3224	1.177	2.3891	3.7799	3.7948	2.3395	-0.6889	2.424	3.314	2.9846	0.9072	1.703	-2.9483	-1.8439	-0.9242	2	ANOM
-402.3438	1.9796	1.8998	1.9728	2.318	2.9536	3.1389	2.6768	1.66	2.4635	3.6332	3.5636	2.2578	2.5285	3.5903	4.448	3.5337	1.4499	2.4484	3.9116	3.9553	2.4562	-1.0204	2.5537	3.4625	2.9533	0.2951	1.8929	-3.061	-1.8786	-1.3609	2	ANOM
-398.4375	2.0907	1.8645	1.8689	2.1515	2.9503	3.095	2.7107	1.7781	2.3692	3.6531	3.5785	2.4249	2.1878	3.6912	4.4899	3.7338	1.694	2.4213	4.0123	4.1024	2.5137	-1.3761	2.6752	3.657	2.9324	-0.3982	2.2216	-2.9957	-1.7037	-1.6214	2	ANOM
-394.5313	2.105	1.7954	1.7226	1.8816	2.898	2.9917	2.702	1.8576	2.2321	3.6328	3.5478	2.555	1.7287	3.7159	4.4798	3.8963	1.8781	2.3032	4.0596	4.2089	2.5024	-1.708	2.7675	3.8633	2.9043	-1.0955	2.6393	-2.7686	-1.3546	-1.7127	2	ANOM
-390.625	2.0153	1.6955	1.5519	1.5383	2.7881	2.8234	2.6345	1.8847	2.0566	3.5505	3.4543	2.6307	1.1952	3.646	4.4029	3.9932	1.9804	2.1071	4.0359	4.2468	2.4177	-1.9695	2.8214	4.049	2.8472	-1.7252	3.0802	-2.4177	-0.8905	-1.656	2	ANOM
-386.7188	1.8242	1.5658	1.3672	1.1642	2.617	2.5875	2.5006	1.8434	1.8503	3.396	3.2864	2.6388	0.6381	3.4821	4.251	3.9983	1.9831	1.8518	3.9334	4.1997	2.2624	-2.13	2.8221	4.1747	2.7443	-2.2327	3.4759	-1.9918	-0.3816	-1.4957	2	ANOM
-382.8125	1.5587	1.4119	1.1817	0.8071	2.3899	2.2932	2.2985	1.7321	1.6246	3.1663	3.0403	2.5719	0.1178	3.2328	4.0307	3.8996	1.8802	1.5675	3.7583	4.0552	2.0383	-2.1713	2.7654	4.2118	2.578	-2.5862	3.7634	-1.5431	0.0981	-1.2842	2	ANOM
-378.9063	1.2475	1.2349	1.0003	0.5045	2.1149	1.9564	2.0369	1.5483	1.3886	2.8737	2.7307	2.4227	-0.323	2.918	3.7543	3.6912	1.674	1.2801	3.5167	3.814	1.7515	-2.1007	2.6508	4.134	2.341	-2.7762	3.8944	-1.1211	0.4885	-1.0724	2	ANOM
-375	0.9341	1.0351	0.8271	0.2809	1.8121	1.604	1.7361	1.3027	1.1516	2.5403	2.3827	2.2023	-0.6506	2.5754	3.4469	3.3838	1.3768	1.0169	3.2329	3.4902	1.4169	-1.9381	2.4838	3.9406	2.0426	-2.8312	3.8476	-0.7669	0.7497	-0.8954	2	ANOM
-371.0938	0.6507	0.8271	0.6621	0.1467	1.5109	1.264	1.4183	1.0123	0.9284	2.2021	2.0259	1.9237	-0.8474	2.231	3.1373	2.9954	1.0096	0.7947	2.9291	3.1086	1.0507	-1.7163	2.2764	3.6402	1.6936	-2.7846	3.6266	-0.4987	0.8701	-0.7756	2	ANOM
-367.1875	0.4308	0.6276	0.5162	0.0976	1.245	0.9813	1.1276	0.7078	0.7325	1.8974	1.7106	1.6156	-0.9081	1.9313	2.8642	2.5667	0.6079	0.6352	2.637	2.7085	0.6792	-1.4616	2.0465	3.2659	1.3345	-2.6819	3.2681	-0.3134	0.8628	-0.7063	2	ANOM
-363.2813	0.2945	0.4573	0.4037	0.1183	1.0461	0.7914	0.9001	0.4233	0.58	1.6681	1.4767	1.3129	-0.8444	1.703	2.6565	2.1474	0.2098	0.5463	2.3905	2.3322	0.3349	-1.2029	1.8244	2.8592	1.0028	-2.5676	2.8264	-0.1931	0.7695	-0.664	2	ANOM
-359.375	0.2481	0.3423	0.3369	0.1847	0.9463	0.725	0.7717	0.1939	0.4876	1.5491	1.3599	1.0539	-0.68	1.5762	2.5459	1.7856	-0.1422	0.5329	2.2115	2.022	0.0477	-0.9525	1.6338	2.4748	0.739	-2.4726	2.367	-0.1061	0.6441	-0.6162	2	ANOM
-355.4688	0.2839	0.3073	0.3345	0.2745	0.9601	0.8054	0.7677	0.0551	0.4686	1.5613	1.3875	0.8759	-0.4422	1.5636	2.5517	1.5298	-0.415	0.6007	2.1263	1.817	-0.1487	-0.7053	1.5038	2.1608	0.5788	-2.4084	1.9612	-0.0125	0.5429	-0.5262	2	ANOM
-351.5625	0.3988	0.3704	0.4126	0.3714	1.0988	1.0347	0.9088	0.0316	0.5385	1.7168	1.5632	0.8106	-0.1543	1.6751	2.6782	1.4203	-0.5763	0.7464	2.1504	1.7427	-0.2278	-0.451	1.4585	1.9615	0.5497	-2.3671	1.6667	0.1206	0.5166	-0.3591	2	ANOM
-347.6563	0.5722	0.5346	0.5736	0.4666	1.3442	1.3975	1.1788	0.1342	0.6999	2.0022	1.8774	0.8724	0.1495	1.8979	2.9212	1.4755	-0.6111	0.9686	2.28	1.8085	-0.1736	-0.1698	1.5105	1.9037	0.6633	-2.3263	1.5191	0.3144	0.5942	-0.0957	2	ANOM
-343.75	0.7877	0.7931	0.8179	0.5613	1.6751	1.8592	1.5635	0.3583	0.9468	2.3925	2.2971	1.0647	0.4532	2.215	3.2551	1.6934	-0.5192	1.2527	2.5063	2.0072	0.0149	0.1505	1.66	1.9854	0.9068	-2.257	1.5268	0.5755	0.7843	0.2588	2	ANOM
-339.8438	1.0348	1.12	1.1228	0.6612	2.0486	2.3753	2.0198	0.6832	1.2633	2.843	2.78	1.3698	0.7361	2.5967	3.6488	2.0527	-0.3115	1.5834	2.8034	2.3103	0.3258	0.5158	1.8933	2.1901	1.2521	-2.1217	1.6699	0.8868	1.0664	0.6827	2	ANOM
-335.9375	1.3014	1.483	1.4638	0.7784	2.4208	2.8909	2.4998	1.0736	1.6229	3.3112	3.273	1.7514	0.9841	3.0059	4.0616	2.5083	-0.0153	1.939	3.1402	2.6801	0.7276	0.9114	2.1825	2.4753	1.6563	-1.8965	1.9095	1.2194	1.3966	1.1319	2	ANOM
-332.0313	1.5766	1.8378	1.803	0.9264	2.7512	3.3527	2.9558	1.487	1.9921	3.7446	3.7288	2.1696	1.1903	3.4025	4.4514	3.0105	0.3317	2.2878	3.4786	3.0723	1.1848	1.3142	2.4961	2.7883	2.0753	-1.5699	2.1859	1.5326	1.7288	1.5613	2	ANOM
-328.125	1.8479	2.1457	2.1033	1.0999	3.0011	3.7148	3.3415	1.8797	2.3244	4.0991	4.1013	2.5737	1.3434	3.747	4.7777	3.4946	0.6902	2.5959	3.7729	3.4334	1.6501	1.6773	2.784	3.0702	2.4516	-1.1482	2.4378	1.7783	2.0013	1.9156	2	ANOM
-324.2188	2.1061	2.3727	2.3329	1.2965	3.1531	3.95	3.6271	2.2103	2.5842	4.3459	4.3637	2.9221	1.439	4.002	5.0053	3.9086	1.0224	2.8347	3.9915	3.7224	2.0807	1.9597	3.0124	3.266	2.7504	-0.6518	2.6084	1.9253	2.1697	2.1586	2	ANOM
-320.3125	2.3293	2.4985	2.4665	1.4941	3.1989	4.0472	3.7925	2.4475	2.7342	4.4637	4.4979	3.1775	1.4672	4.1408	5.1125	4.205	1.2962	2.9715	4.1005	3.905	2.4419	2.1203	3.1472	3.3352	2.9386	-0.1112	2.6568	1.9477	2.2067	2.265	2	ANOM
-316.4063	2.5002	2.5212	2.5044	1.6674	3.1532	4.0135	3.8436	2.5828	2.7531	4.4514	4.5094	3.326	1.4331	4.1483	5.0862	4.3605	1.4935	2.991	4.083	3.9639	2.7104	2.1354	3.1653	3.2575	3.0113	0.4371	2.5699	1.8514	2.106	2.2413	2	ANOM
-312.5	2.5909	2.4537	2.4493	1.7859	3.0317	3.8692	3.7889	2.6129	2.6292	4.3119	4.4057	3.3599	1.3294	4.0108	4.9215	4.3632	1.603	2.8823	3.9281	3.8884	2.8753	2.0017	3.0636	3.0282	2.9692	0.9552	2.3446	1.6573	1.8847	2.109	2	ANOM
-308.5938	2.5778	2.3144	2.3202	1.815	2.8576	3.6389	3.6486	2.5436	2.3605	4.0586	4.2018	3.2894	1.1567	3.7265	4.6244	4.2193	1.6265	2.6466	3.6388	3.6833	2.9366	1.7416	2.8453	2.6647	2.8259	1.4189	2.0059	1.3988	1.5828	1.9021	2	ANOM
-304.6875	2.4422	2.1312	2.1378	1.7288	2.6434	3.3461	3.4398	2.3956	1.9661	3.7014	3.9126	3.1302	0.9151	3.3067	4.2004	3.9431	1.5749	2.2988	3.2232	3.3611	2.9074	1.3998	2.5313	2.1919	2.6085	1.8021	1.5861	1.1218	1.2426	1.6677	2	ANOM
-300.7813	2.1712	1.9228	1.9274	1.515	2.3986	3.0031	3.1738	2.184	1.4619	3.2522	3.5432	2.9004	0.6065	2.7543	3.659	3.5573	1.4651	1.8582	2.6926	2.9295	2.8006	1.027	2.1377	1.6427	2.3277	2.0965	1.1193	0.8738	0.9108	1.4427	2	ANOM
-296.875	1.7715	1.6997	1.7027	1.1681	2.1085	2.6144	2.8553	1.9277	0.8752	2.7147	3.0917	2.6149	0.2362	2.0888	3.0065	3.0802	1.3142	1.3487	2.0635	2.402	2.6297	0.6881	1.6918	1.047	2.0038	2.2994	0.6368	0.6835	0.6155	1.2528	2	ANOM
-292.9688	1.2598	1.4674	1.4702	0.7058	1.7568	2.1691	2.4752	1.6362	0.2331	2.0878	2.5518	2.2872	-0.1863	1.3257	2.2566	2.5301	1.1393	0.7978	1.353	1.7915	2.406	0.427	1.2055	0.4273	1.6415	2.4199	0.1567	0.5682	0.3738	1.1075	2	ANOM
-289.0625	0.6671	1.2087	1.2237	0.1509	1.3127	1.653	2.0209	1.3129	-0.4418	1.3697	1.9129	1.9171	-0.659	0.488	1.4153	1.9168	0.9536	0.2265	0.5757	1.1008	2.1325	0.2769	0.6942	-0.2034	1.2356	2.4576	-0.3176	0.5185	0.1757	0.9888	2	ANOM
-285.1563	0.0415	0.9131	0.9553	-0.4555	0.7621	1.0478	1.4817	0.9639	-1.1226	0.5661	1.1755	1.5091	-1.1624	-0.3984	0.5031	1.2528	0.7682	-0.3439	-0.2481	0.3506	1.8141	0.2415	0.163	-0.8396	0.785	2.4342	-0.7936	0.5085	-0.0037	0.8684	2	ANOM
-281.25	-0.5711	0.5647	0.6523	-1.0709	0.0931	0.3526	0.8537	0.5903	-1.7864	-0.3067	0.3427	1.0607	-1.6816	-1.3048	-0.4547	0.5486	0.5916	-0.8999	-1.0941	-0.4498	1.4529	0.3003	-0.3824	-1.479	0.2828	2.3526	-1.2828	0.4959	-0.1993	0.7096	2	ANOM
-277.3438	-1.1158	0.156	0.304	-1.65	-0.6836	-0.4223	0.1514	0.2032	-2.4093	-1.2238	-0.552	0.579	-2.1911	-2.1871	-1.4224	-0.1805	0.4289	-1.4244	-1.9356	-1.2707	1.055	0.412	-0.9407	-2.1213	-0.2645	2.2275	-1.7957	0.4382	-0.4426	0.4763	2	ANOM
-273.4375	-1.552	-0.302	-0.082	-2.1488	-1.5244	-1.2443	-0.5954	-0.1874	-2.9677	-2.1368	-1.4662	0.0794	-2.6673	-3.0021	-2.3526	-0.9077	0.2863	-1.9078	-2.7374	-2.0747	0.6334	0.5252	-1.4997	-2.7549	-0.8397	2.0735	-2.3355	0.2958	-0.7656	0.1505	2	ANOM
-269.5313	-1.8536	-0.7842	-0.4876	-2.539	-2.3694	-2.0619	-1.339	-0.557	-3.4335	-2.9932	-2.3416	-0.4118	-3.0781	-3.7105	-3.1936	-1.6001	0.1659	-2.3338	-3.458	-2.8205	0.2128	0.5898	-2.0403	-3.3595	-1.4143	1.9113	-2.8913	0.0484	-1.169	-0.2661	2	ANOM
-265.625	-2.0081	-1.2525	-0.8881	-2.7961	-3.1461	-2.8084	-2.0219	-0.8839	-3.7814	-3.7315	-3.1111	-0.8649	-3.395	-4.2668	-3.8953	-2.221	0.0718	-2.6881	-4.0591	-3.4556	-0.1767	0.5689	-2.5404	-3.9092	-1.9436	1.7596	-3.4354	-0.3011	-1.6393	-0.7478	2	ANOM
-261.7188	-2.0267	-1.6565	-1.2443	-2.9153	-3.7753	-3.4212	-2.5835	-1.1445	-3.9934	-4.2957	-3.7145	-1.2477	-3.5952	-4.6384	-4.4129	-2.728	0.0074	-2.9517	-4.5011	-3.9358	-0.5027	0.4441	-2.9658	-4.3628	-2.381	1.64	-3.9286	-0.7259	-2.1325	-1.2496	2	ANOM
-257.8125	-1.9311	-1.9497	-1.5181	-2.9009	-4.1881	-3.8408	-2.9791	-1.3201	-4.0492	-4.6461	-4.1021	-1.5299	-3.6586	-4.8056	-4.7143	-3.085	-0.0288	-3.1111	-4.7563	-4.2258	-0.7315	0.2243	-3.2834	-4.6856	-2.6836	1.579	-4.3228	-1.1803	-2.5949	-1.706	2	ANOM
-253.9063	-1.7636	-2.1022	-1.6844	-2.7744	-4.3506	-4.0401	-3.182	-1.4066	-3.9575	-4.7654	-4.2612	-1.697	-3.5817	-4.7695	-4.7992	-3.2797	-0.0409	-3.1578	-4.8138	-4.3131	-0.8456	-0.0608	-3.4709	-4.8459	-2.8217	1.5851	-4.5765	-1.6032	-2.9642	-2.0595	2	ANOM
-250	-1.5662	-2.0982	-1.7282	-2.5622	-4.2528	-4.0157	-3.1962	-1.413	-3.7277	-4.6624	-4.2076	-1.7516	-3.3749	-4.5487	-4.6814	-3.3123	-0.0405	-3.0824	-4.6826	-4.2043	-0.8372	-0.365	-3.5037	-4.8285	-2.7865	1.6705	-4.6597	-1.935	-3.184	-2.2587	2	ANOM
-246.0938	-1.3802	-1.9516	-1.6594	-2.301	-3.933	-3.8015	-3.0562	-1.3644	-3.3927	-4.3832	-3.9852	-1.7152	-3.0631	-4.1867	-4.41	-3.2061	-0.0415	-2.9034	-4.3898	-3.9361	-0.7232	-0.6368	-3.3875	-4.6401	-2.5979	1.8269	-4.5607	-2.1288	-3.2226	-2.2801	2	ANOM
-242.1875	-1.2424	-1.7042	-1.5126	-2.034	-3.4612	-3.4617	-2.8214	-1.2984	-2.9981	-3.9916	-3.6666	-1.6276	-2.6885	-3.7439	-4.0492	-3.0107	-0.0661	-2.6336	-3.9906	-3.5669	-0.543	-0.8298	-3.1447	-4.3109	-2.3005	2.0301	-4.2949	-2.155	-3.069	-2.1279	2	ANOM
-238.2813	-1.1721	-1.4167	-1.3285	-1.7989	-2.9319	-3.0802	-2.5711	-1.2579	-2.5978	-3.5695	-3.3393	-1.5419	-2.295	-3.2838	-3.6705	-2.784	-0.1306	-2.3127	-3.5461	-3.1692	-0.3437	-0.9117	-2.8128	-3.893	-1.9614	2.2484	-3.9048	-2.0183	-2.7475	-1.8394	2	ANOM
-234.375	-1.1763	-1.1541	-1.1661	-1.6267	-2.4445	-2.7446	-2.3799	-1.2819	-2.2482	-3.1961	-3.0865	-1.5067	-1.9354	-2.877	-3.3519	-2.5924	-0.2508	-1.9845	-3.1285	-2.8184	-0.1841	-0.8757	-2.4486	-3.4526	-1.65	2.441	-3.4516	-1.7465	-2.3117	-1.474	2	ANOM
-230.4688	-1.2486	-0.9828	-1.0768	-1.5442	-2.0886	-2.5299	-2.3108	-1.4012	-1.9959	-2.9416	-2.9732	-1.5668	-1.6615	-2.5811	-3.1518	-2.4935	-0.4361	-1.6944	-2.8024	-2.5817	-0.1144	-0.7376	-2.1141	-3.0611	-1.4369	2.5611	-3.0035	-1.3924	-1.829	-1.1125	2	ANOM
-226.5625	-1.3708	-0.9544	-1.1016	-1.5614	-1.9324	-2.4881	-2.4038	-1.6214	-1.8757	-2.8508	-3.036	-1.748	-1.5059	-2.4375	-3.1062	-2.5235	-0.6869	-1.4896	-2.6204	-2.5047	-0.1806	-0.5372	-1.8683	-2.7831	-1.3787	2.5727	-2.6349	-1.0226	-1.385	-0.8281	2	ANOM
-222.6563	-1.521	-1.0868	-1.2562	-1.6762	-2.0024	-2.6351	-2.6624	-1.9334	-1.9007	-2.9398	-3.2756	-2.0444	-1.4941	-2.4661	-3.2282	-2.6965	-0.9931	-1.4042	-2.617	-2.6051	-0.3966	-0.3258	-1.7599	-2.6651	-1.5035	2.4453	-2.4055	-0.712	-1.0562	-0.6859	2	ANOM
-218.75	-1.6705	-1.3635	-1.5267	-1.8685	-2.2737	-2.9418	-3.0491	-2.2967	-2.055	-3.1797	-3.6485	-2.4281	-1.6192	-2.6526	-3.4887	-2.9908	-1.3302	-1.4549	-2.7861	-2.8694	-0.7547	-0.1577	-1.8154	-2.7248	-1.8066	2.1786	-2.3486	-0.5089	-0.8887	-0.7144	2	ANOM
-214.8438	-1.803	-1.7462	-1.8794	-2.105	-2.6942	-3.3539	-3.5034	-2.6658	-2.3065	-3.5228	-4.0862	-2.852	-1.8661	-2.9653	-3.8408	-3.3629	-1.6715	-1.6434	-3.1026	-3.2499	-1.2174	-0.0758	-2.0329	-2.9523	-2.2491	1.7823	-2.4713	-0.4484	-0.9082	-0.9133	2	ANOM
-210.9375	-1.8996	-2.1654	-2.256	-2.347	-3.1734	-3.7839	-3.9438	-2.9778	-2.6035	-3.8932	-4.5058	-3.2504	-2.1877	-3.3471	-4.2146	-3.7457	-1.9821	-1.9432	-3.5164	-3.6803	-1.7312	-0.1052	-2.3865	-3.3061	-2.7677	1.2917	-2.7473	-0.5398	-1.1022	-1.2499	2	ANOM
-207.0313	-1.9571	-2.5471	-2.5899	-2.5457	-3.6105	-4.1454	-4.2845	-3.1803	-2.8832	-4.2131	-4.8155	-3.5599	-2.53	-3.7334	-4.5367	-4.0674	-2.2324	-2.3083	-3.9557	-4.0844	-2.2259	-0.2495	-2.8226	-3.7202	-3.2864	0.7516	-3.1274	-0.7523	-1.4273	-1.6598	2	ANOM
-203.125	-1.9742	-2.8162	-2.821	-2.6564	-3.9144	-4.3599	-4.4608	-3.2332	-3.0841	-4.409	-4.946	-3.7262	-2.8297	-4.0539	-4.7434	-4.2615	-2.3977	-2.68	-4.3454	-4.3847	-2.639	-0.4816	-3.2739	-4.1191	-3.7223	0.2189	-3.5397	-1.0352	-1.8118	-2.0651	2	ANOM
-199.2188	-1.9558	-2.9202	-2.902	-2.6456	-4.0106	-4.3703	-4.4242	-3.1208	-3.1541	-4.4302	-4.8604	-3.7214	-3.0273	-4.2483	-4.784	-4.2847	-2.4639	-2.9924	-4.6144	-4.5277	-2.9184	-0.7534	-3.6647	-4.4289	-4.0169	-0.2583	-3.9109	-1.3182	-2.1724	-2.3893	2	ANOM
-195.3125	-1.9092	-2.837	-2.8152	-2.4886	-3.8656	-4.1607	-4.174	-2.855	-3.0629	-4.2568	-4.554	-3.5438	-3.0769	-4.2771	-4.6424	-4.1179	-2.4329	-3.183	-4.712	-4.4799	-3.0292	-1.0014	-3.9241	-4.5899	-4.1249	-0.6429	-4.1723	-1.5308	-2.435	-2.5665	2	ANOM
-191.4063	-1.8398	-2.5718	-2.57	-2.1858	-3.4862	-3.7485	-3.7398	-2.4754	-2.8011	-3.9	-4.0644	-3.2216	-2.9465	-4.1215	-4.3298	-3.7795	-2.3189	-3.1996	-4.6084	-4.2419	-2.9726	-1.164	-3.9993	-4.5601	-4.0385	-0.9099	-4.2701	-1.614	-2.5332	-2.5627	2	ANOM
-187.5	-1.7432	-2.171	-2.204	-1.7542	-2.9156	-3.1911	-3.1824	-2.0378	-2.3837	-3.4016	-3.4558	-2.8064	-2.6331	-3.7869	-3.885	-3.3093	-2.1459	-3.0148	-4.305	-3.8477	-2.7708	-1.1896	-3.8611	-4.3341	-3.7805	-1.0581	-4.1769	-1.5242	-2.4358	-2.3735	2	ANOM
-183.5938	-1.6227	-1.6967	-1.7781	-1.2305	-2.2325	-2.563	-2.5843	-1.6139	-1.85	-2.8259	-2.8147	-2.3655	-2.152	-3.3054	-3.3685	-2.7786	-1.9496	-2.6287	-3.8329	-3.3482	-2.4705	-1.0431	-3.5092	-3.935	-3.3954	-1.1038	-3.8936	-1.2535	-2.1413	-2.029	2	ANOM
-179.6875	-1.4656	-1.2212	-1.3582	-0.6606	-1.5234	-1.9467	-2.0224	-1.2654	-1.2531	-2.2424	-2.2236	-1.9642	-1.5423	-2.7253	-2.848	-2.2599	-1.7615	-2.0642	-3.24	-2.8149	-2.1284	-0.7218	-2.9727	-3.4049	-2.9493	-1.0771	-3.4465	-0.8208	-1.6832	-1.5827	2	ANOM
-175.7813	-1.2677	-0.8151	-1.0087	-0.1015	-0.8803	-1.4208	-1.5727	-1.0435	-0.6544	-1.7225	-1.7567	-1.6601	-0.857	-2.107	-2.3893	-1.8262	-1.6142	-1.3747	-2.5985	-2.3188	-1.8063	-0.2483	-2.3058	-2.8152	-2.5116	-1.0186	-2.8874	-0.2793	-1.1209	-1.1112	2	ANOM
-171.875	-1.0284	-0.5282	-0.7756	0.3956	-0.3744	-1.0401	-1.2784	-0.972	-0.1095	-1.3192	-1.4562	-1.4866	-0.1583	-1.5087	-2.0408	-1.5305	-1.5285	-0.6266	-1.978	-1.9187	-1.5568	0.3268	-1.5849	-2.2323	-2.1405	-0.9673	-2.2827	0.3054	-0.5282	-0.6825	2	ANOM
-167.9688	-0.7519	-0.3869	-0.6819	0.7843	-0.0533	-0.8314	-1.1521	-1.0501	0.333	-1.0603	-1.3369	-1.4549	0.4918	-0.9874	-1.8279	-1.4036	-1.5174	0.0991	-1.4417	-1.659	-1.4197	0.9313	-0.888	-1.728	-1.884	-0.9594	-1.7012	0.8555	0.0105	-0.3626	2	ANOM
-164.0625	-0.4542	-0.3838	-0.7184	1.0406	0.0756	-0.7815	-1.177	-1.2428	0.6473	-0.9462	-1.374	-1.5478	1.0411	-0.5795	-1.752	-1.4441	-1.5793	0.7288	-1.041	-1.5529	-1.4098	1.4956	-0.2907	-1.3509	-1.7605	-1.0143	-1.2057	1.297	0.425	-0.1889	2	ANOM
-160.1563	-0.1581	-0.4883	-0.8507	1.1577	0.0349	-0.859	-1.3081	-1.4973	0.8212	-0.9519	-1.5195	-1.7275	1.4548	-0.305	-1.7887	-1.6236	-1.6996	1.2025	-0.7993	-1.5934	-1.5239	1.9499	0.147	-1.135	-1.7756	-1.1454	-0.8504	1.5727	0.6665	-0.1792	2	ANOM
-156.25	0.1088	-0.6476	-1.0296	1.1466	-0.1286	-1.0045	-1.4858	-1.7554	0.8671	-1.0348	-1.7094	-1.9448	1.7135	-0.1639	-1.8946	-1.8959	-1.8627	1.4742	-0.7196	-1.7497	-1.7484	2.2436	0.3849	-1.0903	-1.9071	-1.3483	-0.6673	1.6524	0.709	-0.3203	2	ANOM
-152.3438	0.3138	-0.804	-1.193	1.0408	-0.3468	-1.1561	-1.65	-1.9562	0.8133	-1.141	-1.8804	-2.1528	1.8205	-0.1399	-2.0202	-2.2037	-2.0449	1.5382	-0.7846	-1.9817	-2.0464	2.3518	0.4113	-1.1987	-2.1267	-1.6075	-0.6711	1.5334	0.5564	-0.5759	2	ANOM
-148.4375	0.4344	-0.903	-1.2896	0.8784	-0.5562	-1.2567	-1.7476	-2.0532	0.6959	-1.223	-1.9776	-2.3118	1.7947	-0.2023	-2.1154	-2.4919	-2.2195	1.4056	-0.9544	-2.2405	-2.3872	2.279	0.2449	-1.4279	-2.4009	-1.9009	-0.8501	1.2438	0.2408	-0.9035	2	ANOM
-144.5313	0.4561	-0.9079	-1.2769	0.7085	-0.6991	-1.2672	-1.7463	-2.0215	0.5574	-1.2405	-1.9709	-2.3933	1.6726	-0.3102	-2.1451	-2.7134	-2.368	1.1169	-1.1785	-2.4812	-2.7345	2.0585	-0.076	-1.7344	-2.6906	-2.2034	-1.1754	0.8325	-0.1873	-1.2464	2	ANOM
-140.625	0.3832	-0.803	-1.146	0.5698	-0.7394	-1.1739	-1.6414	-1.8628	0.4339	-1.1764	-1.8542	-2.3956	1.4901	-0.4299	-2.0904	-2.8451	-2.4729	0.7334	-1.4126	-2.6747	-3.0592	1.742	-0.4931	-2.0709	-2.9729	-2.4885	-1.6071	0.3712	-0.6656	-1.5607	2	ANOM
-136.7188	0.2307	-0.6001	-0.9039	0.4929	-0.6673	-0.986	-1.4471	-1.6031	0.3542	-1.0299	-1.6469	-2.3291	1.2922	-0.5296	-1.9555	-2.8832	-2.5306	0.3215	-1.6123	-2.8038	-3.3431	1.3971	-0.9386	-2.3922	-3.2276	-2.7356	-2.091	-0.0763	-1.1301	-1.8136	2	ANOM
-132.8125	0.0321	-0.3317	-0.5865	0.4907	-0.4967	-0.734	-1.2023	-1.2905	0.3306	-0.8247	-1.3877	-2.2165	1.1104	-0.5854	-1.7643	-2.8408	-2.5364	-0.0539	-1.7475	-2.863	-3.5717	1.0851	-1.3498	-2.6628	-3.4458	-2.9264	-2.5748	-0.4413	-1.5239	-1.9856	2	ANOM
-128.9063	-0.1723	-0.0393	-0.2433	0.5591	-0.2583	-0.4656	-0.9483	-0.9715	0.3628	-0.5939	-1.1261	-2.0863	0.967	-0.5966	-1.5553	-2.747	-2.4976	-0.3431	-1.8071	-2.8656	-3.7399	0.8627	-1.6748	-2.8582	-3.6258	-3.0516	-3.006	-0.6763	-1.8073	-2.0774	2	ANOM
-125	-0.338	0.2242	0.0744	0.6784	0.0032	-0.2235	-0.7248	-0.6956	0.4415	-0.3756	-0.9088	-1.9618	0.8803	-0.5575	-1.3688	-2.6359	-2.4203	-0.5072	-1.7874	-2.8287	-3.8426	0.7666	-1.8703	-2.9653	-3.7565	-3.1073	-3.3343	-0.7476	-1.9502	-2.0905	2	ANOM
-121.0938	-0.427	0.4184	0.3168	0.815	0.2422	-0.0499	-0.5684	-0.4994	0.5449	-0.2072	-0.77	-1.8648	0.8473	-0.4891	-1.2454	-2.5375	-2.3139	-0.5368	-1.7074	-2.7709	-3.8796	0.8054	-1.9229	-2.9825	-3.8409	-3.0937	-3.5261	-0.652	-1.9446	-2.0471	2	ANOM
-117.1875	-0.4189	0.5143	0.4485	0.9345	0.4187	0.0314	-0.4935	-0.3985	0.6496	-0.1161	-0.7299	-1.7965	0.859	-0.4094	-1.2089	-2.4748	-2.1934	-0.4455	-1.5881	-2.7072	-3.8481	0.9707	-1.8348	-2.9148	-3.8664	-3.0146	-3.555	-0.4049	-1.8031	-1.9544	2	ANOM
-113.2813	-0.3091	0.5007	0.4573	1.0063	0.5077	0.0116	-0.5009	-0.3911	0.729	-0.1107	-0.7863	-1.7539	0.8974	-0.337	-1.2717	-2.4554	-2.0618	-0.2621	-1.4537	-2.642	-3.7459	1.2295	-1.629	-2.775	-3.8236	-2.8802	-3.4154	-0.0379	-1.5409	-1.827	2	ANOM
-109.375	-0.1172	0.3864	0.3494	1.0026	0.5014	-0.0963	-0.5726	-0.4526	0.7649	-0.1924	-0.9174	-1.7204	0.9439	-0.2887	-1.4222	-2.4701	-1.9329	-0.0324	-1.3272	-2.5795	-3.578	1.5344	-1.3403	-2.5757	-3.7037	-2.7031	-3.1129	0.3948	-1.1908	-1.6701	2	ANOM
-105.4688	0.1237	0.1967	0.1513	0.9167	0.4055	-0.2642	-0.6797	-0.5507	0.7464	-0.3385	-1.0895	-1.6817	0.9798	-0.277	-1.6341	-2.499	-1.8072	0.1973	-1.2229	-2.5098	-3.3425	1.8409	-1.008	-2.3248	-3.4966	-2.4916	-2.6686	0.8495	-0.7841	-1.4832	2	ANOM
-101.5625	0.3634	-0.0366	-0.1016	0.752	0.2366	-0.4629	-0.7938	-0.645	0.6681	-0.527	-1.2676	-1.6218	0.9919	-0.3081	-1.8694	-2.5155	-1.6891	0.3866	-1.1498	-2.4185	-3.0482	2.0974	-0.6779	-2.0381	-3.2001	-2.2599	-2.1195	1.2722	-0.3582	-1.2663	2	ANOM
-97.6563	0.5538	-0.2744	-0.3638	0.5282	0.0232	-0.6559	-0.889	-0.7046	0.5351	-0.727	-1.4146	-1.5294	0.9737	-0.3739	-2.0872	-2.4943	-1.5741	0.5048	-1.1062	-2.2937	-2.7056	2.271	-0.3823	-1.7245	-2.8243	-2.0157	-1.5095	1.619	0.0586	-1.0153	2	ANOM
-93.75	0.6525	-0.4893	-0.5991	0.2719	-0.2107	-0.8146	-0.9447	-0.7049	0.3538	-0.9139	-1.5065	-1.4035	0.9214	-0.469	-2.2507	-2.4094	-1.4588	0.5351	-1.0819	-2.1238	-2.3309	2.3437	-0.1468	-1.3946	-2.3818	-1.7644	-0.8884	1.8641	0.4375	-0.7366	2	ANOM
-89.8438	0.6293	-0.6581	-0.7785	0.0159	-0.4443	-0.9264	-0.9591	-0.6415	0.1396	-1.0727	-1.5329	-1.2513	0.8428	-0.578	-2.3351	-2.2508	-1.336	0.4791	-1.0649	-1.9062	-1.9387	2.3079	0.013	-1.059	-1.8998	-1.5056	-0.3018	1.9861	0.7557	-0.4388	2	ANOM
-85.9375	0.4752	-0.7736	-0.8892	-0.2124	-0.6614	-0.9853	-0.94	-0.523	-0.0949	-1.1962	-1.5004	-1.0852	0.7431	-0.6937	-2.3316	-2.0217	-1.1999	0.352	-1.0476	-1.6477	-1.5526	2.1772	0.0961	-0.7341	-1.4177	-1.2427	0.1985	1.9868	0.9954	-0.1387	2	ANOM
-82.0313	0.2063	-0.8395	-0.9323	-0.3909	-0.8595	-1.0032	-0.9031	-0.3741	-0.3346	-1.2881	-1.4263	-0.9223	0.6286	-0.8054	-2.2511	-1.7362	-1.038	0.1789	-1.0207	-1.3618	-1.1839	1.9739	0.1116	-0.4336	-0.9604	-0.9646	0.5832	1.8801	1.1495	0.1458	2	ANOM
-78.125	-0.1443	-0.8685	-0.9217	-0.5095	-1.0375	-1.0006	-0.8729	-0.2263	-0.5716	-1.3647	-1.3365	-0.7755	0.5122	-0.9116	-2.1165	-1.4252	-0.8438	-0.0133	-0.9839	-1.0718	-0.8453	1.7283	0.0696	-0.1746	-0.56	-0.6658	0.83	1.6879	1.2189	0.3938	2	ANOM
-74.2188	-0.5306	-0.8814	-0.8842	-0.571	-1.2046	-1.0013	-0.8734	-0.109	-0.7979	-1.443	-1.2614	-0.6622	0.3953	-1.0161	-1.9662	-1.1257	-0.6159	-0.2014	-0.9486	-0.8055	-0.545	1.4654	-0.0131	0.0195	-0.2371	-0.3385	0.9343	1.445	1.2074	0.5845	2	ANOM
-70.3125	-0.9057	-0.8993	-0.8425	-0.5907	-1.3703	-1.0278	-0.9237	-0.0507	-1.0134	-1.5429	-1.2305	-0.5915	0.2742	-1.1294	-1.8431	-0.874	-0.3558	-0.3681	-0.9279	-0.5956	-0.2879	1.2081	-0.1258	0.1406	-0.0076	0.017	0.9068	1.1857	1.1297	0.712	2	ANOM
-66.4063	-1.2178	-0.935	-0.8256	-0.5884	-1.5384	-1.0967	-1.0338	-0.0652	-1.2121	-1.6756	-1.2616	-0.5616	0.1545	-1.2595	-1.7806	-0.7017	-0.0703	-0.512	-0.9372	-0.4607	-0.0732	0.9732	-0.2607	0.1733	0.1353	0.3983	0.7695	0.943	1.0086	0.7819	2	ANOM
-62.5	-1.438	-1.0016	-0.848	-0.5916	-1.7112	-1.2187	-1.2054	-0.1548	-1.3927	-1.8522	-1.3676	-0.5748	0.0271	-1.4205	-1.8076	-0.6385	0.2247	-0.6378	-0.9982	-0.4223	0.0996	0.7652	-0.4165	0.1137	0.1955	0.7961	0.5513	0.7446	0.864	0.8005	2	ANOM
-58.5938	-1.5522	-1.1004	-0.9204	-0.6206	-1.892	-1.3939	-1.4346	-0.316	-1.5583	-2.0694	-1.5488	-0.6306	-0.1135	-1.6239	-1.9384	-0.6951	0.5097	-0.7658	-1.126	-0.4873	0.2272	0.5768	-0.5977	-0.0381	0.1903	1.1869	0.2853	0.607	0.7156	0.7873	2	ANOM
-54.6875	-1.5653	-1.2225	-1.0391	-0.6885	-2.0691	-1.6114	-1.7013	-0.5237	-1.706	-2.3189	-1.7913	-0.7175	-0.267	-1.871	-2.1635	-0.8646	0.7684	-0.9139	-1.3229	-0.6494	0.3121	0.4011	-0.81	-0.2682	0.1426	1.5498	0.0046	0.5359	0.5871	0.7696	2	ANOM
-50.7813	-1.4982	-1.36	-1.1932	-0.8002	-2.2364	-1.8559	-1.987	-0.7544	-1.8341	-2.5812	-2.0786	-0.835	-0.4337	-2.1583	-2.4668	-1.1295	0.9781	-1.1022	-1.5896	-0.8959	0.3484	0.2238	-1.0577	-0.5579	0.0665	1.8537	-0.2667	0.522	0.4854	0.7659	2	ANOM
-46.875	-1.3869	-1.4983	-1.3669	-0.9495	-2.3833	-2.1072	-2.2683	-0.9821	-1.9452	-2.8395	-2.3811	-0.9775	-0.6066	-2.4748	-2.8153	-1.4576	1.1248	-1.3461	-1.9105	-1.1992	0.3337	0.0321	-1.3452	-0.8856	-0.0196	2.0756	-0.5098	0.5463	0.4183	0.7924	2	ANOM
-42.9688	-1.2653	-1.6215	-1.5371	-1.1163	-2.4991	-2.3386	-2.5187	-1.1809	-2.0324	-3.0715	-2.6717	-1.1351	-0.7758	-2.8014	-3.1617	-1.8102	1.2022	-1.6475	-2.2599	-1.5274	0.2695	-0.1789	-1.6672	-1.2208	-0.105	2.1942	-0.7128	0.5839	0.3823	0.8528	2	ANOM
-39.0625	-1.1713	-1.7181	-1.6821	-1.2811	-2.5841	-2.5334	-2.7233	-1.3341	-2.1022	-3.2605	-2.9225	-1.3053	-0.9308	-3.1186	-3.4711	-2.1444	1.2056	-1.9979	-2.6125	-1.8428	0.1539	-0.4099	-2.0112	-1.5358	-0.1858	2.2008	-0.877	0.6037	0.3657	0.9428	2	ANOM
-35.1563	-1.128	-1.7808	-1.7914	-1.4214	-2.6314	-2.6769	-2.8684	-1.4332	-2.1527	-3.3942	-3.113	-1.4752	-1.0641	-3.4029	-3.7088	-2.4219	1.1425	-2.3806	-2.9378	-2.1175	-0.0042	-0.6604	-2.3593	-1.8061	-0.2589	2.0981	-1.0035	0.582	0.3548	1.0481	2	ANOM
-31.25	-1.1494	-1.809	-1.85	-1.5168	-2.6442	-2.7545	-2.9434	-1.4752	-2.1895	-3.4626	-3.2232	-1.6382	-1.1641	-3.6343	-3.8514	-2.6153	1.0277	-2.7656	-3.2046	-2.3197	-0.1922	-0.9136	-2.6879	-2.0089	-0.3269	1.9003	-1.0959	0.4992	0.3394	1.1449	2	ANOM
-27.3438	-1.2323	-1.8053	-1.8609	-1.5611	-2.6269	-2.7662	-2.9503	-1.4695	-2.2142	-3.4717	-3.2483	-1.7793	-1.2334	-3.7972	-3.8881	-2.7064	0.8698	-3.1241	-3.3929	-2.4316	-0.3981	-1.1595	-2.9734	-2.1322	-0.3904	1.6314	-1.1558	0.3519	0.3085	1.216	2	ANOM
-23.4375	-1.365	-1.7764	-1.8288	-1.5502	-2.582	-2.7119	-2.8934	-1.4278	-2.2299	-3.4192	-3.1836	-1.8894	-1.2771	-3.8841	-3.824	-2.6935	0.6917	-3.4272	-3.4894	-2.4455	-0.5968	-1.3804	-3.1881	-2.1651	-0.4473	1.3229	-1.1821	0.1534	0.2624	1.2411	2	ANOM
-19.5313	-1.5237	-1.7363	-1.7651	-1.4945	-2.5133	-2.5998	-2.7835	-1.3679	-2.2396	-3.3165	-3.0407	-1.9595	-1.3104	-3.8944	-3.6771	-2.5902	0.5052	-3.6461	-3.4897	-2.367	-0.7765	-1.5637	-3.3158	-2.1144	-0.4966	1.0062	-1.171	-0.0721	0.2065	1.2174	2	ANOM
-15.625	-1.6533	-1.6705	-1.6587	-1.3971	-2.4109	-2.4292	-2.6239	-1.2873	-2.2334	-3.1615	-2.8213	-1.9757	-1.3414	-3.826	-3.4631	-2.409	0.328	-3.7653	-3.3975	-2.2032	-0.9141	-1.6947	-3.3368	-1.9822	-0.5312	0.7088	-1.1164	-0.2917	0.1579	1.1452	2	ANOM
-11.7188	-1.7982	-1.6432	-1.5858	-1.3036	-2.2972	-2.2335	-2.4496	-1.23	-2.2257	-2.9828	-2.5616	-1.9534	-1.3969	-3.7009	-3.2194	-2.1941	0.1631	-3.7874	-3.2314	-1.9809	-1.0068	-1.7768	-3.2603	-1.7883	-0.5461	0.4427	-1.0129	-0.4694	0.1264	1.0337	2	ANOM
-7.8125	-1.8854	-1.6228	-1.5152	-1.21	-2.1548	-2.0079	-2.2578	-1.182	-2.1983	-2.7758	-2.2662	-1.889	-1.4799	-3.5239	-2.961	-1.9617	0.0251	-3.7122	-3.0054	-1.7211	-1.0488	-1.8058	-3.0885	-1.5469	-0.5361	0.2207	-0.8593	-0.5738	0.1312	0.9073	2	ANOM
-3.9063	-1.8976	-1.604	-1.4512	-1.1198	-1.9746	-1.7591	-2.0526	-1.1358	-2.1385	-2.5398	-1.9482	-1.7782	-1.5923	-3.2991	-2.7002	-1.7367	-0.0779	-3.5536	-2.735	-1.4433	-1.0386	-1.7896	-2.8341	-1.2747	-0.4927	0.0393	-0.6581	-0.5828	0.1794	0.7831	2	ANOM
0	-1.8284	-1.582	-1.3936	-1.0326	-1.758	-1.4933	-1.8408	-1.0884	-2.0363	-2.2778	-1.6244	-1.6378	-1.7279	-3.0405	-2.4466	-1.5317	-0.1349	-3.3264	-2.439	-1.1681	-0.9916	-1.7454	-2.5261	-0.9943	-0.4241	-0.1127	-0.4275	-0.4996	0.2666	0.6759	2	ANOM
3.9063	-1.6732	-1.5396	-1.3336	-0.9354	-1.4958	-1.2073	-1.6106	-1.0204	-1.8789	-1.9854	-1.2968	-1.464	-1.8613	-2.7435	-2.1918	-1.3509	-0.1363	-3.0532	-2.1224	-0.9079	-0.9124	-1.682	-2.1837	-0.7151	-0.3287	-0.2525	-0.1809	-0.3368	0.3876	0.6007	2	ANOM
7.8125	-1.4395	-1.4679	-1.2569	-0.8081	-1.1885	-0.8992	-1.3555	-0.9127	-1.659	-1.6607	-0.9653	-1.2619	-1.9654	-2.4136	-1.9283	-1.1844	-0.0762	-2.7515	-1.7981	-0.664	-0.8175	-1.6209	-1.8344	-0.4568	-0.2146	-0.395	0.0538	-0.1327	0.5141	0.5526	2	ANOM
11.7188	-1.1424	-1.3496	-1.1482	-0.6294	-0.8386	-0.5619	-1.0602	-0.7488	-1.3705	-1.297	-0.6266	-1.027	-2.0047	-2.0457	-1.6448	-1.0161	0.0505	-2.4346	-1.4624	-0.4399	-0.713	-1.578	-1.5021	-0.2217	-0.0909	-0.5517	0.2539	0.0654	0.62	0.5251	2	ANOM
15.625	-0.7965	-1.1679	-0.9911	-0.3845	-0.4469	-0.1918	-0.7119	-0.5121	-1.0136	-0.8939	-0.2713	-0.7529	-1.9492	-1.6348	-1.3263	-0.8246	0.2488	-2.1115	-1.1177	-0.224	-0.6055	-1.5681	-1.2002	-0.014	0.0358	-0.7278	0.3998	0.2123	0.6825	0.5034	2	ANOM
19.5313	-0.427	-0.917	-0.771	-0.064	-0.0212	0.2193	-0.3008	-0.1972	-0.5943	-0.4532	0.1094	-0.4336	-1.7773	-1.1851	-0.9684	-0.5921	0.5085	-1.7854	-0.7622	-0.0061	-0.496	-1.5984	-0.9367	0.1693	0.1573	-0.9143	0.4829	0.2666	0.681	0.4767	2	ANOM
23.4375	-0.0531	-0.5955	-0.4821	0.3269	0.4355	0.6702	0.1773	0.1977	-0.1266	0.0235	0.5203	-0.0661	-1.483	-0.6974	-0.5701	-0.306	0.8172	-1.4653	-0.3929	0.2244	-0.3755	-1.6757	-0.7134	0.3336	0.2778	-1.0986	0.507	0.2097	0.6155	0.4368	2	ANOM
27.3438	0.2965	-0.2141	-0.1321	0.7603	0.9069	1.1516	0.7089	0.6459	0.3636	0.5185	0.9569	0.3435	-1.0826	-0.1896	-0.1471	0.0368	1.1472	-1.1495	-0.0233	0.4712	-0.2425	-1.8009	-0.532	0.4862	0.398	-1.2628	0.4844	0.0433	0.4939	0.3834	2	ANOM
31.25	0.5983	0.2109	0.2713	1.2047	1.3799	1.6516	1.2799	1.1289	0.8548	1.0209	1.4147	0.7855	-0.6064	0.32	0.2853	0.4312	1.4752	-0.8469	0.3467	0.7422	-0.0847	-1.9649	-0.379	0.6374	0.5246	-1.379	0.4442	-0.2059	0.3479	0.333	2	ANOM
35.1563	0.8299	0.6463	0.6941	1.6089	1.8317	2.1404	1.8519	1.5963	1.309	1.4967	1.8657	1.2305	-0.1086	0.7976	0.6915	0.847	1.7646	-0.5691	0.6931	1.0266	0.1009	-2.1607	-0.2526	0.7906	0.6696	-1.4314	0.4134	-0.4895	0.2115	0.303	2	ANOM
39.0625	0.9929	1.0729	1.1217	1.9339	2.2441	2.5958	2.3901	2.0121	1.701	1.9257	2.2869	1.6547	0.3578	1.216	1.0457	1.2658	1.99	-0.3281	1.0003	1.3162	0.3195	-2.3637	-0.1464	0.9514	0.8436	-1.3972	0.4236	-0.7511	0.1279	0.324	2	ANOM
42.9688	1.0478	1.4238	1.4868	2.1222	2.5744	2.9717	2.8386	2.321	1.9867	2.2664	2.6404	2.0092	0.7311	1.5349	1.3126	1.6499	2.1279	-0.1426	1.2424	1.5939	0.5676	-2.556	-0.0599	1.1131	1.0511	-1.2727	0.4939	-0.9306	0.1328	0.4201	2	ANOM
46.875	1.0167	1.6775	1.7647	2.1523	2.7939	3.2314	3.1617	2.4887	2.1452	2.4905	2.8909	2.2671	0.9676	1.7236	1.4661	1.9686	2.171	-0.0285	1.3991	1.838	0.8359	-2.7133	0.004	1.2664	1.2896	-1.054	0.6264	-0.9823	0.2381	0.6034	2	ANOM
50.7813	0.906	1.803	1.9202	2.0078	2.8714	3.3429	3.3186	2.4928	2.1537	2.5656	3.0084	2.3946	1.0357	1.7563	1.4864	2.1967	2.1199	-0.0028	1.4482	2.0295	1.1116	-2.815	0.0365	1.3933	1.5487	-0.7531	0.8043	-0.8876	0.4376	0.8719	2	ANOM
54.6875	0.7381	1.7835	1.9333	1.7059	2.7823	3.2894	3.2951	2.3325	2.0052	2.4751	2.9751	2.3819	0.9386	1.6246	1.3641	2.319	1.9944	-0.0681	1.3805	2.1494	1.3811	-2.8395	0.0292	1.4748	1.8116	-0.3842	0.9956	-0.6571	0.6999	1.2012	2	ANOM
58.5938	0.538	1.6204	1.7986	1.2774	2.5118	3.0595	3.092	2.024	1.7117	2.2092	2.7828	2.2254	0.6935	1.3347	1.1054	2.3309	1.8211	-0.2226	1.193	2.1837	1.6256	-2.7708	-0.0297	1.4855	2.0501	0.0271	1.1515	-0.3366	0.963	1.5447	2	ANOM
62.5	0.3331	1.3279	1.5259	0.7749	2.0655	2.6698	2.7269	1.6091	1.2916	1.7833	2.4401	1.9541	0.3462	0.9084	0.7257	2.2412	1.6326	-0.4533	0.8931	2.126	1.8297	-2.6081	-0.146	1.406	2.234	0.4548	1.2194	0.0077	1.1573	1.8412	2	ANOM
66.4063	0.1531	0.9391	1.1503	0.2599	1.4749	2.1512	2.2457	1.1485	0.7896	1.2239	1.9811	1.6011	-0.0466	0.384	0.2561	2.0696	1.461	-0.7331	0.4999	1.9782	1.9857	-2.3573	-0.3198	1.221	2.3376	0.875	1.1498	0.2889	1.2107	2.0242	2	ANOM
70.3125	0.0179	0.5059	0.7145	-0.2045	0.7855	1.5506	1.7025	0.7065	0.2556	0.5779	1.4451	1.2211	-0.418	-0.1854	-0.2697	1.8436	1.3348	-1.0277	0.0433	1.7506	2.0859	-2.0333	-0.5492	0.9336	2.3364	1.2536	0.9132	0.4239	1.0597	2.032	2	ANOM
74.2188	-0.0606	0.0788	0.2744	-0.5614	0.064	0.9311	1.159	0.346	-0.2511	-0.094	0.8898	0.8652	-0.7135	-0.7403	-0.805	1.5939	1.2717	-1.2992	-0.4378	1.4623	2.131	-1.6684	-0.8155	0.5509	2.2237	1.5655	0.4971	0.3408	0.6658	1.8201	2	ANOM
78.125	-0.0824	-0.29	-0.1174	-0.7716	-0.6108	0.3567	0.6772	0.121	-0.6737	-0.724	0.3668	0.5816	-0.8933	-1.2237	-1.3088	1.3469	1.2747	-1.5148	-0.9022	1.1367	2.1246	-1.3	-1.0981	0.0981	2.0019	1.7841	-0.0797	0.0014	0.026	1.3693	2	ANOM
82.0313	-0.059	-0.5536	-0.4094	-0.8132	-1.1616	-0.1141	0.3064	0.0638	-0.9671	-1.2498	-0.071	0.4038	-0.9387	-1.5839	-1.734	1.1305	1.3379	-1.6454	-1.305	0.8099	2.0764	-0.9732	-1.3701	-0.3845	1.6951	1.8857	-0.7687	-0.5952	-0.8222	0.6975	2	ANOM
85.9375	-0.0063	-0.6839	-0.5673	-0.6937	-1.5271	-0.438	0.0769	0.1783	-1.0988	-1.6177	-0.3833	0.3525	-0.861	-1.7888	-2.0465	0.9604	1.4472	-1.6719	-1.6107	0.5068	1.9981	-0.7311	-1.6048	-0.85	1.3318	1.851	-1.5012	-1.4125	-1.8089	-0.1492	2	ANOM
89.8438	0.0513	-0.6705	-0.5767	-0.4353	-1.6631	-0.587	-0.0025	0.4461	-1.0618	-1.7891	-0.5485	0.4195	-0.689	-1.8192	-2.2207	0.8536	1.5818	-1.6025	-1.7901	0.264	1.9013	-0.6123	-1.775	-1.2438	0.9546	1.6664	-2.1908	-2.3731	-2.8369	-1.0978	2	ANOM
93.75	0.0969	-0.5267	-0.4445	-0.0851	-1.5637	-0.5608	0.0555	0.8197	-0.8742	-1.7571	-0.5629	0.5807	-0.4698	-1.683	-2.2415	0.8086	1.7224	-1.4475	-1.8253	0.104	1.7961	-0.6439	-1.8616	-1.5222	0.6124	1.326	-2.7574	-3.3805	-3.8013	-2.0582	2	ANOM
97.6563	0.1121	-0.2767	-0.1931	0.3093	-1.2467	-0.3824	0.2175	1.2433	-0.5686	-1.5397	-0.4441	0.8009	-0.2582	-1.41	-2.1133	0.8268	1.853	-1.2393	-1.7155	0.0484	1.6919	-0.8399	-1.8578	-1.6436	0.34	0.8326	-3.1246	-4.3255	-4.5967	-2.9402	2	ANOM
101.5625	0.0976	0.0366	0.1362	0.6954	-0.766	-0.0927	0.4414	1.6506	-0.2021	-1.1724	-0.2196	1.0336	-0.0985	-1.0417	-1.8474	0.9035	1.9681	-1.0152	-1.4718	0.1043	1.5982	-1.1882	-1.7571	-1.5855	0.1735	0.2029	-3.2437	-5.1042	-5.1418	-3.6629	2	ANOM
105.4688	0.0582	0.364	0.493	1.025	-0.2004	0.2555	0.675	1.9858	0.1657	-0.7158	0.0644	1.24	-0.0307	-0.6337	-1.4736	1.0237	2.0639	-0.815	-1.1192	0.2719	1.5164	-1.6648	-1.5775	-1.3463	0.1261	-0.5323	-3.0985	-5.6388	-5.3856	-4.1707	2	ANOM
109.375	0.007	0.659	0.8242	1.261	0.3632	0.5989	0.8738	2.2008	0.4751	-0.2386	0.365	1.3834	-0.0739	-0.2429	-1.0342	1.1727	2.1445	-0.676	-0.696	0.5331	1.4446	-2.2298	-1.3381	-0.9489	0.1935	-1.3363	-2.7063	-5.8858	-5.3196	-4.4397	2	ANOM
113.2813	-0.0337	0.8829	1.0917	1.3913	0.8459	0.8918	1.0075	2.2797	0.6834	0.1979	0.6379	1.4491	-0.2168	0.0842	-0.5659	1.343	2.2212	-0.6213	-0.2439	0.8638	1.3867	-2.8223	-1.0614	-0.4288	0.3616	-2.1544	-2.1092	-5.8289	-4.9703	-4.472	2	ANOM
117.1875	-0.0483	1.0119	1.2607	1.4067	1.1829	1.09	1.0571	2.2193	0.7656	0.5331	0.8509	1.4339	-0.4422	0.3106	-0.1181	1.5102	2.2948	-0.6627	0.1919	1.23	1.3317	-3.3921	-0.7834	0.153	0.5892	-2.9332	-1.3866	-5.5015	-4.3993	-4.3034	2	ANOM
121.0938	-0.0218	1.034	1.3142	1.3258	1.3312	1.1743	1.0234	2.0462	0.7155	0.7358	0.9812	1.348	-0.7095	0.4155	0.2672	1.6581	2.3707	-0.7954	0.5622	1.5863	1.274	-3.8846	-0.5299	0.7335	0.8327	-3.6211	-0.6205	-4.956	-3.687	-3.9905	2	ANOM
125	0.0478	0.9548	1.2586	1.169	1.2888	1.1391	0.9222	1.7972	0.5553	0.7912	1.0238	1.2182	-0.9821	0.3959	0.555	1.7703	2.4405	-1.0068	0.8414	1.8929	1.207	-4.2602	-0.3317	1.2489	1.0481	-4.1687	0.1033	-4.2708	-2.923	-3.5935	2	ANOM
128.9063	0.1485	0.7947	1.1067	0.9677	1.0775	1.0034	0.7749	1.5197	0.3234	0.7083	0.9801	1.0689	-1.225	0.269	0.7213	1.8262	2.491	-1.2691	0.9951	2.1068	1.1207	-4.4957	-0.2074	1.639	1.1938	-4.5434	0.7062	-3.5265	-2.1891	-3.1708	2	ANOM
132.8125	0.2615	0.5801	0.8897	0.7517	0.7479	0.8006	0.6189	1.2609	0.0658	0.5177	0.8721	0.9295	-1.4108	0.0598	0.7575	1.8184	2.5114	-1.5483	1.0181	2.2042	1.0119	-4.5861	-0.1658	1.8694	1.2438	-4.7246	1.1362	-2.7929	-1.5453	-2.7672	2	ANOM
136.7188	0.3583	0.3441	0.6415	0.5459	0.3655	0.5652	0.4797	1.0551	-0.1698	0.2637	0.7205	0.8185	-1.533	-0.1956	0.6687	1.738	2.4792	-1.8239	0.9115	2.1664	0.8775	-4.5501	-0.2114	1.918	1.1854	-4.7106	1.3704	-2.1283	-1.0309	-2.4076	2	ANOM
140.625	0.4051	0.1121	0.3989	0.3663	-0.0091	0.3328	0.3793	0.9229	-0.3484	-0.0079	0.5517	0.7453	-1.6036	-0.4644	0.4749	1.5886	2.381	-2.0671	0.6921	1.996	0.7167	-4.4185	-0.3354	1.7904	1.0288	-4.5198	1.4086	-1.5679	-0.6541	-2.0928	2	ANOM
144.5313	0.3796	-0.0918	0.1904	0.2214	-0.319	0.1379	0.3312	0.8724	-0.4507	-0.2508	0.3944	0.7118	-1.6445	-0.7137	0.2076	1.3817	2.2095	-2.2696	0.3918	1.7179	0.5394	-4.231	-0.5219	1.5179	0.8015	-4.1813	1.2831	-1.123	-0.3916	-1.8059	2	ANOM
148.4375	0.2632	-0.2508	0.041	0.113	-0.5242	0.0069	0.3382	0.8948	-0.4695	-0.4286	0.2694	0.71	-1.6841	-0.9175	-0.0882	1.1417	1.9693	-2.4216	0.0526	1.3691	0.3606	-4.029	-0.7455	1.1511	0.5457	-3.7345	1.0469	-0.781	-0.2134	-1.5163	2	ANOM
152.3438	0.0589	-0.3555	-0.0377	0.0383	-0.6111	-0.0538	0.3959	0.9701	-0.4224	-0.5185	0.1979	0.7253	-1.751	-1.0582	-0.3657	0.9012	1.6756	-2.5239	-0.2793	1.0062	0.1973	-3.8405	-0.973	0.755	0.3124	-3.227	0.7648	-0.5179	-0.0731	-1.1862	2	ANOM
156.25	-0.2153	-0.4053	-0.0411	-0.0069	-0.5797	-0.0308	0.4979	1.0783	-0.3336	-0.5071	0.1931	0.7545	-1.86	-1.1224	-0.5747	0.7022	1.355	-2.5757	-0.5517	0.6874	0.0721	-3.6809	-1.168	0.3974	0.1516	-2.6964	0.502	-0.2971	0.0789	-0.7874	2	ANOM
160.1563	-0.5235	-0.4005	0.0303	-0.0291	-0.4489	0.0662	0.6335	1.1987	-0.232	-0.3975	0.2679	0.7883	-2.0186	-1.1022	-0.6725	0.5842	1.0406	-2.5757	-0.7187	0.4738	0.0111	-3.5495	-1.2924	0.1454	0.1124	-2.1792	0.3208	-0.0833	0.2753	-0.3044	2	ANOM
164.0625	-0.8195	-0.3493	0.1597	-0.0295	-0.2537	0.23	0.7985	1.3167	-0.1442	-0.1993	0.4253	0.8279	-2.2122	-0.9944	-0.6333	0.5826	0.7668	-2.5195	-0.7491	0.4104	0.0321	-3.4295	-1.316	0.0462	0.2162	-1.706	0.2628	0.1471	0.5377	0.2602	2	ANOM
167.9688	-1.0575	-0.2527	0.3375	-0.0047	-0.0191	0.4522	0.9873	1.4259	-0.0806	0.0691	0.6629	0.8849	-2.412	-0.8002	-0.4391	0.7182	0.5688	-2.4003	-0.6191	0.5258	0.1495	-3.2913	-1.211	0.129	0.4746	-1.2898	0.3498	0.4095	0.8663	0.8822	2	ANOM
171.875	-1.1914	-0.1178	0.541	0.0446	0.2236	0.7155	1.2004	1.5274	-0.0479	0.3914	0.974	0.9678	-2.5835	-0.5209	-0.0948	1.0005	0.4655	-2.2044	-0.327	0.8265	0.3672	-3.1056	-0.9653	0.3931	0.8713	-0.9369	0.5819	0.7056	1.2464	1.5195	2	ANOM
175.7813	-1.195	0.0492	0.7578	0.13	0.456	1.0121	1.439	1.636	-0.0307	0.7436	1.342	1.0934	-2.6907	-0.1633	0.3702	1.4095	0.4731	-1.9198	0.1074	1.2823	0.6766	-2.8432	-0.5819	0.8107	1.3689	-0.6459	0.9355	1.0236	1.6426	2.1165	2	ANOM
179.6875	-1.0582	0.2384	0.9672	0.2462	0.6678	1.3199	1.6984	1.7562	-0.0113	1.1054	1.7458	1.2654	-2.7047	0.2541	0.9118	1.9095	0.5859	-1.5478	0.6398	1.8447	1.0552	-2.4916	-0.0841	1.3285	1.9091	-0.4113	1.3621	1.339	2.0164	2.6163	2	ANOM
183.5938	-0.7941	0.4417	1.1577	0.3961	0.8553	1.624	1.9737	1.9019	0.0372	1.4565	2.1545	1.4885	-2.6124	0.7154	1.4691	2.4466	0.7928	-1.0923	1.2215	2.4426	1.4741	-2.0559	0.4944	1.8816	2.4354	-0.215	1.8112	1.6193	2.3259	2.9698	2	ANOM
187.5	-0.442	0.6416	1.311	0.5626	1.01	1.8961	2.247	2.071	0.1257	1.7692	2.525	1.7472	-2.4221	1.1823	1.971	2.9507	1.0611	-0.583	1.7796	2.9925	1.888	-1.561	1.0945	2.3895	2.8783	-0.0511	2.2157	1.8334	2.5296	3.1373	2	ANOM
191.4063	-0.0476	0.8208	1.4186	0.7308	1.1368	2.1149	2.4952	2.2592	0.2655	2.0184	2.8214	2.0202	-2.1625	1.6163	2.354	3.3595	1.3637	-0.0514	2.2482	3.4199	2.26	-1.0466	1.6587	2.7767	3.1875	0.0983	2.5227	1.9582	2.6042	3.1079	2	ANOM
195.3125	0.3246	0.96	1.4706	0.877	1.2246	2.2469	2.6924	2.452	0.4421	2.1784	3.0024	2.2762	-1.8717	1.9743	2.5582	3.6089	1.6639	0.449	2.564	3.6529	2.5524	-0.5674	2.1241	2.9841	3.3231	0.2455	2.6869	1.9718	2.5352	2.8887	2	ANOM
199.2188	0.6222	1.0364	1.4636	0.9738	1.2634	2.2721	2.8058	2.623	0.6319	2.2264	3.037	2.4792	-1.6017	2.2089	2.5444	3.6581	1.9361	0.8626	2.6816	3.6539	2.737	-0.1766	2.4327	2.9745	3.2743	0.4009	2.6759	1.8698	2.328	2.5141	2	ANOM
203.125	0.7973	1.0355	1.3923	1.0015	1.2427	2.1692	2.8097	2.7485	0.7968	2.1395	2.9017	2.5939	-1.3966	2.2808	2.2979	3.4866	2.1544	1.1381	2.5721	3.4094	2.7989	0.0805	2.543	2.736	3.0448	0.5716	2.4802	1.6537	2.0013	2.0304	2	ANOM
207.0313	0.8255	0.9495	1.2667	0.9439	1.1469	1.9312	2.6849	2.8021	0.8922	1.9079	2.5945	2.5945	-1.2904	2.1652	1.8271	3.1004	2.3022	1.2353	2.2373	2.9376	2.7453	0.1751	2.436	2.2826	2.671	0.7666	2.1102	1.3465	1.5813	1.4982	2	ANOM
210.9375	0.7044	0.779	1.0876	0.798	0.9684	1.5669	2.427	2.763	0.8861	1.5346	2.1294	2.4638	-1.2951	1.8529	1.1694	2.5355	2.3795	1.131	1.7	2.2861	2.583	0.102	2.1163	1.6597	2.1931	0.9843	1.5917	0.968	1.1076	0.9773	2	ANOM
214.8438	0.4537	0.5329	0.8661	0.5717	0.7019	1.0922	2.0433	2.6221	0.7468	1.0317	1.5285	2.1981	-1.4036	1.3538	0.3753	1.838	2.3822	0.8235	1.0063	1.5168	2.3427	-0.1315	1.6036	0.9188	1.668	1.2212	0.961	0.5481	0.6111	0.512	2	ANOM
218.75	0.1113	0.2311	0.6099	0.2885	0.3553	0.539	1.5581	2.3773	0.4694	0.4257	0.8373	1.8131	-1.59	0.7008	-0.4901	1.0714	2.3218	0.3417	0.2123	0.7018	2.0545	-0.4821	0.947	0.1278	1.1458	1.473	0.2646	0.1139	0.1229	0.1346	2	ANOM
222.6563	-0.2778	-0.106	0.3312	-0.0258	-0.058	-0.0563	0.997	2.0406	0.0605	-0.2478	0.0984	1.3304	-1.8169	-0.0667	-1.366	0.2923	2.2051	-0.2792	-0.6216	-0.0945	1.7428	-0.907	0.1957	-0.6569	0.6557	1.7213	-0.4595	-0.3094	-0.3374	-0.1485	2	ANOM
226.5625	-0.6649	-0.4501	0.0385	-0.3381	-0.5205	-0.6576	0.3987	1.6315	-0.4472	-0.9507	-0.6433	0.7861	-2.0372	-0.8922	-2.1983	-0.4448	2.0452	-0.9759	-1.4401	-0.82	1.4349	-1.3517	-0.589	-1.3878	0.227	1.9492	-1.1708	-0.7017	-0.7595	-0.3442	2	ANOM
230.4688	-1.0132	-0.7852	-0.267	-0.6238	-1.0124	-1.2371	-0.2094	1.1736	-1.0185	-1.6524	-1.354	0.211	-2.2177	-1.7253	-2.9506	-1.1067	1.8475	-1.6954	-2.2028	-1.4513	1.1386	-1.7716	-1.3543	-2.0359	-0.1435	2.1359	-1.8439	-1.056	-1.1414	-0.4859	2	ANOM
234.375	-1.3024	-1.0978	-0.5848	-0.8632	-1.5176	-1.7791	-0.8016	0.6948	-1.6059	-2.3238	-2.0146	-0.3638	-2.3429	-2.5251	-3.6136	-1.6855	1.6199	-2.3878	-2.8886	-1.9895	0.8578	-2.1296	-2.0637	-2.5955	-0.4737	2.2611	-2.4613	-1.366	-1.4884	-0.6081	2	ANOM
238.2813	-1.5288	-1.3888	-0.9178	-1.0528	-2.0264	-2.2865	-1.3686	0.2192	-2.1717	-2.9566	-2.6234	-0.9162	-2.4093	-3.2637	-4.1958	-2.1877	1.3673	-3.0168	-3.495	-2.4523	0.5816	-2.405	-2.6885	-3.0765	-0.7865	2.3143	-3.0145	-1.6284	-1.807	-0.7435	2	ANOM
242.1875	-1.7152	-1.6678	-1.2754	-1.2056	-2.5408	-2.7727	-1.9164	-0.2376	-2.6891	-3.5534	-3.1926	-1.4336	-2.4453	-3.9333	-4.7278	-2.6411	1.0915	-3.5702	-4.037	-2.8783	0.2936	-2.5928	-3.2283	-3.5065	-1.1093	2.2843	-3.5017	-1.848	-2.1064	-0.9197	2	ANOM
246.0938	-1.8904	-1.9574	-1.6618	-1.3426	-3.0686	-3.2693	-2.455	-0.6688	-3.1483	-4.1322	-3.7514	-1.9152	-2.4913	-4.5395	-5.2488	-3.0835	0.7983	-4.0454	-4.5446	-3.3131	-0.0282	-2.7084	-3.6877	-3.9163	-1.4759	2.1763	-3.9271	-2.0224	-2.3836	-1.1461	2	ANOM
250	-2.0995	-2.2803	-2.0867	-1.5003	-3.6211	-3.8074	-3.0069	-1.0717	-3.5592	-4.7209	-4.3295	-2.3713	-2.5926	-5.109	-5.8027	-3.5538	0.4906	-4.4687	-5.0525	-3.795	-0.4027	-2.7703	-4.0872	-4.3344	-1.898	1.997	-4.2908	-2.1523	-2.6313	-1.4168	2	ANOM
253.9063	-2.3772	-2.6612	-2.554	-1.7116	-4.2136	-4.4153	-3.5946	-1.458	-3.9421	-5.3424	-4.9568	-2.8182	-2.7955	-5.6697	-6.421	-4.0807	0.1727	-4.8654	-5.5846	-4.3509	-0.8382	-2.8	-4.4521	-4.7823	-2.3813	1.7671	-4.5915	-2.2302	-2.8388	-1.7085	2	ANOM
257.8125	-2.7526	-3.1168	-3.0618	-2.0024	-4.8516	-5.1123	-4.2344	-1.8374	-4.3275	-6.019	-5.649	-3.2732	-3.1303	-6.2499	-7.1258	-4.6849	-0.1563	-5.2676	-6.164	-4.9883	-1.3372	-2.8188	-4.8033	-5.2645	-2.9135	1.5087	-4.8339	-2.2522	-2.9874	-1.9863	2	ANOM
261.7188	-3.2378	-3.6552	-3.6034	-2.389	-5.5402	-5.8997	-4.9326	-2.2268	-4.7457	-6.7636	-6.4146	-3.7544	-3.6057	-6.8727	-7.9154	-5.3713	-0.4963	-5.701	-6.7974	-5.7003	-1.8992	-2.8414	-5.1593	-5.7801	-3.4759	1.2389	-5.0173	-2.2194	-3.0684	-2.2219	2	ANOM
265.625	-3.8255	-4.2673	-4.1667	-2.8701	-6.2647	-6.7582	-5.6799	-2.6359	-5.2212	-7.5649	-7.2369	-4.2723	-4.2046	-7.5452	-8.7707	-6.1254	-0.8494	-6.1781	-7.4719	-6.4594	-2.5083	-2.8721	-5.532	-6.3112	-4.0428	0.975	-5.1448	-2.1347	-3.0747	-2.3878	2	ANOM
269.5313	-4.482	-4.9334	-4.7386	-3.4222	-7.0046	-7.6521	-6.456	-3.0764	-5.7599	-8.4028	-8.0896	-4.8346	-4.8877	-8.2595	-9.6594	-6.9253	-1.2275	-6.6956	-8.1728	-7.2305	-3.1492	-2.9054	-5.9213	-6.8419	-4.5899	0.7227	-5.2315	-2.011	-3.0134	-2.4745	2	ANOM
273.4375	-5.1718	-5.6232	-5.2982	-4.0098	-7.7328	-8.5373	-7.2344	-3.5476	-6.3589	-9.2422	-8.9356	-5.4378	-5.5973	-8.9923	-10.5372	-7.7413	-1.6407	-7.2372	-8.872	-7.9829	-3.807	-2.9384	-6.3245	-7.3529	-5.1095	0.4749	-5.2951	-1.8682	-2.9066	-2.4969	2	ANOM
277.3438	-5.8413	-6.2963	-5.8337	-4.5871	-8.4183	-9.3618	-7.9781	-4.0431	-6.9894	-10.0409	-9.7345	-6.0715	-6.268	-9.7136	-11.3653	-8.5446	-2.1036	-7.7789	-9.5401	-8.6874	-4.4699	-2.9585	-6.7348	-7.836	-5.595	0.2214	-5.362	-1.7347	-2.7849	-2.4804	2	ANOM
281.25	-6.4416	-6.9168	-6.3302	-5.1016	-9.0328	-10.0805	-8.6564	-4.5534	-7.6163	-10.7598	-10.4514	-6.723	-6.8415	-10.3855	-12.108	-9.3087	-2.6281	-8.2872	-10.1606	-9.3315	-5.1278	-2.9604	-7.1451	-8.2899	-6.0601	-0.0567	-5.4669	-1.6438	-2.69	-2.4663	2	ANOM
285.1563	-6.9341	-7.4543	-6.7759	-5.5125	-9.5567	-10.661	-9.2437	-5.0617	-8.197	-11.3679	-11.0625	-7.3729	-7.2758	-10.979	-12.7451	-10.0212	-3.2218	-8.7353	-10.7185	-9.915	-5.7785	-2.9377	-7.5524	-8.7276	-6.5234	-0.3838	-5.6422	-1.6215	-2.6641	-2.5018	2	ANOM
289.0625	-7.3015	-7.8839	-7.1669	-5.7929	-9.9823	-11.097	-9.7303	-5.5511	-8.693	-11.8481	-11.5597	-8.0065	-7.5444	-11.473	-13.2767	-10.6816	-3.8848	-9.1041	-11.2129	-10.453	-6.4249	-2.8997	-7.954	-9.1662	-7.0084	-0.7728	-5.9154	-1.6901	-2.7377	-2.623	2	ANOM
292.9688	-7.5357	-8.1981	-7.5035	-5.9303	-10.3117	-11.3904	-10.1149	-6.0037	-9.0702	-12.1991	-11.9487	-8.6049	-7.6534	-11.8574	-13.7139	-11.2882	-4.6048	-9.3845	-11.6537	-10.969	-7.0655	-2.8477	-8.3506	-9.6258	-7.5336	-1.2302	-6.3016	-1.8483	-2.9283	-2.8516	2	ANOM
296.875	-7.6522	-8.4	-7.7826	-5.9344	-10.5502	-11.5647	-10.4054	-6.4048	-9.3063	-12.4314	-12.2436	-9.1518	-7.6201	-12.1341	-14.079	-11.8517	-5.3555	-9.5744	-12.0508	-11.4801	-7.701	-2.7886	-8.7397	-10.1211	-8.1031	-1.7503	-6.7923	-2.0842	-3.2282	-3.1853	2	ANOM
300.7813	-7.6779	-8.5027	-8.0061	-5.8285	-10.7165	-11.653	-10.6193	-6.7367	-9.399	-12.5687	-12.4715	-9.6345	-7.4854	-12.318	-14.3959	-12.3748	-6.1008	-9.6887	-12.4169	-12.0024	-8.3167	-2.7271	-9.1136	-10.6484	-8.7118	-2.314	-7.3626	-2.3633	-3.6065	-3.5962	2	ANOM
304.6875	-7.6495	-8.5279	-8.1765	-5.6533	-10.8199	-11.6904	-10.7757	-6.9975	-9.36	-12.6395	-12.6545	-10.0443	-7.2894	-12.428	-14.6841	-12.857	-6.803	-9.7401	-12.7557	-12.5278	-8.9015	-2.6631	-9.4646	-11.1936	-9.3294	-2.892	-7.9636	-2.6383	-4.0157	-4.0384	2	ANOM
308.5938	-7.6017	-8.4925	-8.2903	-5.4441	-10.8699	-11.7006	-10.8891	-7.1777	-9.2086	-12.6665	-12.8083	-10.3735	-7.0738	-12.4834	-14.9535	-13.2902	-7.4148	-9.7467	-13.0641	-13.0446	-9.4295	-2.5915	-9.7704	-11.7238	-9.9184	-3.45	-8.534	-2.8573	-4.3953	-4.452	2	ANOM
312.5	-7.5632	-8.4222	-8.3486	-5.2402	-10.8686	-11.7095	-10.9702	-7.2828	-8.9749	-12.6686	-12.9414	-10.617	-6.8665	-12.5029	-15.1988	-13.6587	-7.9011	-9.7202	-13.3306	-13.5191	-9.8802	-2.5056	-10.0123	-12.1953	-10.4337	-3.9575	-9.0067	-2.9726	-4.6868	-4.7819	2	ANOM
316.4063	-7.5469	-8.3297	-8.3489	-5.0617	-10.8055	-11.7132	-11.0183	-7.3127	-8.6898	-12.6549	-13.0483	-10.7731	-6.6766	-12.493	-15.4025	-13.9366	-8.2324	-9.6667	-13.5295	-13.9084	-10.2309	-2.3911	-10.1626	-12.5518	-10.8308	-4.3876	-9.3214	-2.9519	-4.8413	-4.9852	2	ANOM
320.3125	-7.5562	-8.2218	-8.2874	-4.9252	-10.6782	-11.7057	-11.03	-7.2718	-8.3789	-12.6176	-13.1118	-10.8422	-6.5011	-12.4505	-15.5434	-14.1031	-8.4001	-9.587	-13.6354	-14.1713	-10.4626	-2.2408	-10.2021	-12.7517	-11.0783	-4.7373	-9.4347	-2.7862	-4.8352	-5.0469	2	ANOM
324.2188	-7.5768	-8.1072	-8.1728	-4.8212	-10.4746	-11.6705	-10.9942	-7.1764	-8.0629	-12.5478	-13.1172	-10.831	-6.3205	-12.3707	-15.5878	-14.1465	-8.4107	-9.4746	-13.63	-14.2785	-10.5768	-2.056	-10.1219	-12.7629	-11.1653	-5.0077	-9.3335	-2.4926	-4.6694	-4.9787	2	ANOM
328.125	-7.5817	-7.9807	-8.0079	-4.7329	-10.1955	-11.5866	-10.9039	-7.0319	-7.7568	-12.4299	-13.0415	-10.7441	-6.1094	-12.2388	-15.5167	-14.0564	-8.2888	-9.3177	-13.4971	-14.2152	-10.5817	-1.8337	-9.9168	-12.577	-11.1002	-5.2196	-9.0312	-2.1127	-4.3827	-4.82	2	ANOM
332.0313	-7.5459	-7.8441	-7.8063	-4.6361	-9.8485	-11.441	-10.7571	-6.8553	-7.461	-12.2537	-12.8827	-10.6005	-5.8432	-12.0478	-15.3197	-13.8476	-8.0754	-9.1159	-13.2395	-13.992	-10.5037	-1.5925	-9.6116	-12.2134	-10.9204	-5.41	-8.5762	-1.7121	-4.0347	-4.635	2	ANOM
335.9375	-7.4386	-7.6962	-7.5844	-4.5054	-9.4518	-11.2295	-10.5582	-6.6646	-7.1779	-12.0142	-12.6412	-10.4162	-5.5063	-11.7911	-15.0052	-13.5501	-7.8175	-8.8654	-12.8778	-13.6419	-10.3826	-1.355	-9.2369	-11.7215	-10.6799	-5.6111	-8.0469	-1.364	-3.697	-4.4941	2	ANOM
339.8438	-7.2494	-7.539	-7.3602	-4.3226	-9.039	-10.9615	-10.3226	-6.4774	-6.9039	-11.7196	-12.3372	-10.2168	-5.0973	-11.4745	-14.5986	-13.2057	-7.5623	-8.5768	-12.4468	-13.2193	-10.2604	-1.1466	-8.8409	-11.1681	-10.4391	-5.8585	-7.5295	-1.1354	-3.4522	-4.4667	2	ANOM
343.75	-6.971	-7.3746	-7.1498	-4.0736	-8.6416	-10.6545	-10.0728	-6.306	-6.6331	-11.3872	-12	-10.0246	-4.6255	-11.1177	-14.1414	-12.8649	-7.3507	-8.27	-11.9962	-12.7905	-10.1868	-0.9906	-8.4779	-10.6329	-10.2691	-6.1721	-7.1151	-1.0766	-3.3622	-4.5983	2	ANOM
347.6563	-6.6189	-7.2123	-6.9677	-3.7661	-8.2953	-10.3406	-9.8389	-6.1689	-6.3668	-11.0407	-11.6669	-9.8641	-4.123	-10.7438	-13.6857	-12.5818	-7.2134	-7.9703	-11.5773	-12.4248	-10.1945	-0.9081	-8.199	-10.1976	-10.2142	-6.5638	-6.8814	-1.2143	-3.4691	-4.9102	2	ANOM
351.5625	-6.2182	-7.0558	-6.8194	-3.4134	-8.028	-10.0475	-9.6408	-6.0712	-6.1045	-10.712	-11.3762	-9.7522	-3.6265	-10.3897	-13.2838	-12.3969	-7.1621	-7.707	-11.244	-12.1765	-10.3102	-0.9092	-8.0457	-9.9275	-10.3081	-7.0189	-6.8817	-1.5456	-3.7828	-5.3887	2	ANOM
355.4688	-5.8109	-6.9089	-6.7067	-3.0373	-7.8467	-9.8024	-9.5003	-6.0161	-5.8492	-10.4243	-11.1591	-9.7007	-3.178	-10.0864	-12.9745	-12.341	-7.1922	-7.5099	-11.0337	-12.0844	-10.5395	-0.9921	-8.049	-9.8654	-10.558	-7.511	-7.1352	-2.0347	-4.2815	-5.9912	2	ANOM
359.375	-5.4396	-6.7724	-6.6192	-2.6696	-7.747	-9.6187	-9.4248	-6.002	-5.6091	-10.1984	-11.0324	-9.7152	-2.8161	-9.8615	-12.7884	-12.4239	-7.2877	-7.4036	-10.9686	-12.1613	-10.8724	-1.1462	-8.2151	-10.0255	-10.9427	-8.0107	-7.6293	-2.633	-4.9192	-6.6533	2	ANOM
363.2813	-5.1432	-6.6396	-6.5428	-2.3368	-7.7038	-9.4953	-9.4076	-6.0174	-5.3859	-10.0348	-10.995	-9.7836	-2.5669	-9.7311	-12.7296	-12.6313	-7.4189	-7.3956	-11.0512	-12.3913	-11.2798	-1.348	-8.5309	-10.3867	-11.4233	-8.4753	-8.3203	-3.2746	-5.63	-7.3051	2	ANOM
367.1875	-4.9449	-6.5029	-6.4603	-2.0539	-7.6781	-9.4136	-9.4271	-6.0411	-5.182	-9.9257	-11.0311	-9.8915	-2.4368	-9.6932	-12.7803	-12.9306	-7.554	-7.4873	-11.2565	-12.7346	-11.7229	-1.5735	-8.9606	-10.9006	-11.9448	-8.8722	-9.1358	-3.8951	-6.3417	-7.873	2	ANOM
371.0938	-4.8614	-6.3514	-6.358	-1.8358	-7.6244	-9.3523	-9.4602	-6.058	-4.9963	-9.85	-11.1088	-10.0172	-2.4193	-9.7357	-12.9052	-13.2765	-7.6661	-7.6636	-11.5528	-13.1391	-12.1558	-1.7974	-9.4613	-11.5011	-12.4493	-9.1743	-9.9985	-4.4468	-6.996	-8.3117	2	ANOM
375	-4.8796	-6.1796	-6.2204	-1.6788	-7.5018	-9.2783	-9.4716	-6.051	-4.8247	-9.7796	-11.188	-10.1366	-2.4801	-9.8281	-13.0576	-13.6197	-7.7317	-7.8938	-11.8864	-13.5467	-12.5396	-1.9996	-9.9811	-12.1197	-12.8911	-9.3755	-10.8265	-4.8962	-7.5442	-8.6009	2	ANOM
378.9063	-4.9739	-5.9767	-6.0481	-1.5697	-7.2821	-9.1628	-9.4335	-6.0033	-4.6582	-9.6829	-11.2321	-10.2215	-2.5774	-9.9364	-13.1871	-13.9084	-7.7402	-8.1419	-12.2083	-13.8996	-12.8403	-2.1661	-10.462	-12.6792	-13.2218	-9.478	-11.5474	-5.2351	-7.9637	-8.7342	2	ANOM
382.8125	-5.1019	-5.7487	-5.8483	-1.4935	-6.9591	-8.9936	-9.3297	-5.9115	-4.4914	-9.5383	-11.2109	-10.2537	-2.6608	-10.019	-13.2539	-14.1112	-7.6904	-8.3719	-12.4729	-14.162	-13.0373	-2.2939	-10.8638	-13.126	-13.4324	-9.4984	-12.1122	-5.4741	-8.2509	-8.7444	2	ANOM
386.7188	-5.2211	-5.5073	-5.6339	-1.4337	-6.5495	-8.7658	-9.1569	-5.7813	-4.3194	-9.3385	-11.1129	-10.2253	-2.6826	-10.0488	-13.2323	-14.2074	-7.595	-8.5521	-12.6495	-14.3124	-13.1287	-2.3897	-11.1576	-13.4248	-13.5184	-9.4606	-12.4948	-5.6299	-8.4203	-8.6716	2	ANOM
390.625	-5.2851	-5.2659	-5.4311	-1.3759	-6.0911	-8.4982	-8.9237	-5.6219	-4.1448	-9.0867	-10.9397	-10.1293	-2.6072	-10.01	-13.1111	-14.192	-7.4654	-8.6529	-12.7235	-14.345	-13.1187	-2.4549	-11.3264	-13.5632	-13.496	-9.3882	-12.6826	-5.7281	-8.4917	-8.5592	2	ANOM
394.5313	-5.2616	-5.0488	-5.2592	-1.3132	-5.6402	-8.2167	-8.6568	-5.4536	-3.9715	-8.8042	-10.7102	-9.9766	-2.4119	-9.8999	-12.906	-14.0765	-7.3197	-8.6658	-12.6966	-14.2789	-13.025	-2.5044	-11.3713	-13.5489	-13.3901	-9.2957	-12.6863	-5.7842	-8.4874	-8.4407	2	ANOM
398.4375	-5.1396	-4.879	-5.1436	-1.2496	-5.2624	-7.9665	-8.3926	-5.2988	-3.8165	-8.5264	-10.4636	-9.7846	-2.1009	-9.7347	-12.6462	-13.8913	-7.1725	-8.5948	-12.5868	-14.1419	-12.8662	-2.5436	-11.3139	-13.4065	-13.2279	-9.1883	-12.5305	-5.807	-8.4228	-8.3383	2	ANOM
402.3438	-4.9183	-4.7735	-5.0981	-1.1945	-5.0117	-7.7844	-8.1635	-5.1773	-3.6956	-8.2887	-10.2335	-9.5649	-1.6986	-9.5472	-12.3729	-13.6596	-7.0276	-8.4535	-12.4257	-13.962	-12.6587	-2.5737	-11.1702	-13.1714	-13.0258	-9.0596	-12.2408	-5.7871	-8.3013	-8.2454	2	ANOM
406.25	-4.6309	-4.7523	-5.1265	-1.1631	-4.9329	-7.708	-8.0065	-5.1095	-3.6332	-8.1341	-10.0609	-9.3445	-1.253	-9.3788	-12.1271	-13.4166	-6.8902	-8.2689	-12.2465	-13.7686	-12.4205	-2.5965	-10.9756	-12.8786	-12.8052	-8.8948	-11.8512	-5.7115	-8.1199	-8.1466	2	ANOM
410.1563	-4.3162	-4.8128	-5.2258	-1.178	-5.0416	-7.7557	-7.9428	-5.0992	-3.6403	-8.0864	-9.9714	-9.1386	-0.8193	-9.2621	-11.9458	-13.1775	-6.7519	-8.0752	-12.0778	-13.5753	-12.1536	-2.6054	-10.7551	-12.5583	-12.5611	-8.6715	-11.3871	-5.5604	-7.8662	-8.0081	2	ANOM
414.0625	-4.0185	-4.9477	-5.3765	-1.2465	-5.3263	-7.9236	-7.9769	-5.1453	-3.7288	-8.1581	-9.9727	-8.9545	-0.4526	-9.231	-11.8491	-12.9518	-6.6046	-7.8989	-11.9421	-13.3872	-11.8579	-2.5909	-10.5342	-12.2298	-12.2914	-8.3666	-10.871	-5.3161	-7.5313	-7.7958	2	ANOM
417.9688	-3.7885	-5.1409	-5.5593	-1.3755	-5.7521	-8.1958	-8.1031	-5.2401	-3.9018	-8.3439	-10.0645	-8.8009	-0.2076	-9.2994	-11.8405	-12.7424	-6.443	-7.7651	-11.8513	-13.1998	-11.5299	-2.5503	-10.3264	-11.906	-11.9806	-7.9708	-10.3284	-4.9815	-7.1123	-7.4858	2	ANOM
421.875	-3.6593	-5.3663	-5.7407	-1.5595	-6.2591	-8.5356	-8.2985	-5.3647	-4.1456	-8.6181	-10.2209	-8.6717	-0.1134	-9.4608	-11.9075	-12.5334	-6.2608	-7.6865	-11.8001	-12.9966	-11.1585	-2.4833	-10.1376	-11.586	-11.6154	-7.4838	-9.771	-4.5657	-6.6229	-7.0732	2	ANOM
425.7813	-3.651	-5.5914	-5.9	-1.7806	-6.7782	-8.8971	-8.5288	-5.4932	-4.4361	-8.9412	-10.4086	-8.5618	-0.1821	-9.6867	-12.0204	-12.3101	-6.0551	-7.659	-11.7706	-12.7611	-10.7392	-2.3882	-9.9671	-11.2613	-11.1889	-6.9215	-9.2153	-4.0962	-6.0816	-6.5665	2	ANOM
429.6875	-3.7596	-5.7916	-6.0098	-2.0168	-7.24	-9.2313	-8.7598	-5.6114	-4.7373	-9.2648	-10.5898	-8.458	-0.3949	-9.9351	-12.1374	-12.0543	-5.8329	-7.6696	-11.7392	-12.4723	-10.2698	-2.2718	-9.8019	-10.9223	-10.6979	-6.3115	-8.6727	-3.6174	-5.525	-5.9971	2	ANOM
433.5938	-3.9626	-5.938	-6.0616	-2.2326	-7.5868	-9.4943	-8.9576	-5.6982	-5.0115	-9.5382	-10.7306	-8.3478	-0.7065	-10.1545	-12.2198	-11.7557	-5.6005	-7.6898	-11.6744	-12.1229	-9.7566	-2.1468	-9.6263	-10.5583	-10.1491	-5.6927	-8.1547	-3.1676	-4.9946	-5.4115	2	ANOM
437.5	-4.2229	-6.0201	-6.0473	-2.4023	-7.7821	-9.6618	-9.0989	-5.7471	-5.221	-9.7271	-10.8037	-8.2323	-1.06	-10.288	-12.2339	-11.4086	-5.3676	-7.6837	-11.5493	-11.7176	-9.2157	-2.0199	-9.425	-10.161	-9.5624	-5.106	-7.6696	-2.7917	-4.5287	-4.8552	2	ANOM
441.4063	-4.4927	-6.0261	-5.9721	-2.5007	-7.8123	-9.7174	-9.1669	-5.7523	-5.3298	-9.8007	-10.7937	-8.1025	-1.3852	-10.2906	-12.1543	-11.0204	-5.1382	-7.6147	-11.3419	-11.2622	-8.6583	-1.8965	-9.1762	-9.7286	-8.9542	-4.5816	-7.218	-2.5093	-4.1515	-4.3672	2	ANOM
445.3125	-4.7254	-5.9592	-5.846	-2.517	-7.6886	-9.6679	-9.1622	-5.7234	-5.3171	-9.7526	-10.7052	-7.9628	-1.6161	-10.1321	-11.973	-10.6045	-4.9219	-7.4506	-11.0392	-10.7767	-8.1064	-1.7804	-8.8671	-9.2671	-8.3501	-4.1393	-6.7999	-2.3272	-3.8748	-3.9745	2	ANOM
449.2188	-4.8821	-5.8277	-5.6825	-2.4501	-7.4417	-9.532	-9.0915	-5.6685	-5.1762	-9.5877	-10.5507	-7.8227	-1.701	-9.8024	-11.6987	-10.1848	-4.7122	-7.1663	-10.6397	-10.283	-7.5761	-1.6621	-8.4906	-8.7816	-7.7664	-3.7822	-6.404	-2.2309	-3.6863	-3.6782	2	ANOM
453.125	-4.9387	-5.6489	-5.4981	-2.3135	-7.1159	-9.3366	-8.9731	-5.6047	-4.9146	-9.3325	-10.3505	-7.6881	-1.6136	-9.3186	-11.3475	-9.78	-4.503	-6.7589	-10.1567	-9.8036	-7.0807	-1.5339	-8.0412	-8.2822	-7.216	-3.4966	-6.0158	-2.1861	-3.5613	-3.462	2	ANOM
457.0313	-4.8874	-5.4396	-5.3106	-2.1328	-6.7594	-9.1145	-8.8274	-5.5448	-4.5619	-9.018	-10.1328	-7.5728	-1.3549	-8.7163	-10.9494	-9.4179	-4.2883	-6.238	-9.6112	-9.3581	-6.6298	-1.3838	-7.5315	-7.7815	-6.7043	-3.2573	-5.6279	-2.1556	-3.4598	-3.2945	2	ANOM
460.9375	-4.732	-5.2174	-5.129	-1.9356	-6.412	-8.8915	-8.6696	-5.495	-4.1477	-8.675	-9.913	-7.4756	-0.9523	-8.0429	-10.5334	-9.1089	-4.0565	-5.6214	-9.0256	-8.9555	-6.2192	-1.198	-6.9703	-7.2863	-6.2279	-3.0225	-5.2209	-2.0958	-3.3384	-3.1329	2	ANOM
464.8438	-4.4966	-4.9974	-4.9656	-1.7508	-6.1086	-8.6825	-8.512	-5.4552	-3.7169	-8.3348	-9.7056	-7.397	-0.4553	-7.3551	-10.1238	-8.8559	-3.8061	-4.9534	-8.43	-8.5969	-5.8472	-0.9702	-6.3797	-6.8029	-5.7809	-2.7653	-4.7915	-1.979	-3.1632	-2.9357	2	ANOM
468.75	-4.3734	-4.8508	-4.9922	-1.7556	-6.0038	-8.6261	-8.5886	-5.5186	-3.4409	-8.1852	-9.6626	-7.4012	-0.0775	-6.8621	-9.879	-8.7149	-3.7961	-4.3706	-7.9316	-8.3415	-5.5802	-0.8214	-5.9219	-6.4237	-5.3785	-2.5335	-4.3983	-1.9138	-3.0206	-2.7203	2	ANOM
472.6563	-4.0673	-4.6601	-4.8691	-1.6579	-5.8061	-8.4466	-8.4329	-5.4811	-3.0874	-7.8901	-9.4701	-7.3265	0.3992	-6.291	-9.5191	-8.545	-3.5172	-3.7351	-7.3897	-8.0368	-5.2531	-0.5271	-5.3474	-5.9764	-4.9532	-2.173	-3.9226	-1.6625	-2.6919	-2.3922	2	ANOM
476.5625	-3.766	-4.4908	-4.765	-1.6116	-5.6436	-8.2585	-8.2648	-5.4256	-2.8099	-7.6128	-9.259	-7.2252	0.7707	-5.8225	-9.1776	-8.3823	-3.2455	-3.1784	-6.897	-7.7357	-4.9324	-0.2284	-4.8153	-5.5491	-4.5291	-1.7655	-3.4407	-1.3702	-2.303	-2.0013	2	ANOM
480.4688	-3.4939	-4.3377	-4.6733	-1.6051	-5.4901	-8.0356	-8.0655	-5.3311	-2.6126	-7.3371	-9.0039	-7.0739	0.9918	-5.4614	-8.8405	-8.1976	-2.9954	-2.7289	-6.4567	-7.4154	-4.6123	0.0509	-4.3448	-5.1344	-4.1034	-1.3368	-2.9656	-1.0713	-1.8809	-1.5694	2	ANOM
484.375	-3.259	-4.194	-4.584	-1.6172	-5.3138	-7.7575	-7.8204	-5.1834	-2.4853	-7.0374	-8.6856	-6.8576	1.0425	-5.1921	-8.4836	-7.9639	-2.7835	-2.3996	-6.0608	-7.0637	-4.2886	0.2824	-3.9407	-4.7303	-3.6795	-0.9247	-2.5173	-0.7996	-1.4604	-1.1351	2	ANOM
488.2813	-3.0634	-4.0498	-4.4864	-1.6186	-5.0886	-7.4015	-7.5104	-4.969	-2.4035	-6.6914	-8.2802	-6.5596	0.9333	-4.9865	-8.089	-7.6537	-2.6223	-2.1866	-5.6992	-6.6687	-3.9568	0.4464	-3.6049	-4.3295	-3.2631	-0.5619	-2.1027	-0.581	-1.078	-0.7327	2	ANOM
492.1875	-2.9036	-3.8948	-4.3704	-1.5882	-4.7994	-6.9599	-7.1308	-4.6894	-2.3419	-6.2832	-7.7874	-6.1824	0.6959	-4.8105	-7.6396	-7.2587	-2.5117	-2.0708	-5.358	-6.2277	-3.6212	0.5262	-3.3257	-3.9283	-2.8593	-0.2887	-1.7287	-0.4282	-0.7596	-0.3899	2	ANOM
496.0938	-2.768	-3.7224	-4.2222	-1.5054	-4.4444	-6.4391	-6.6834	-4.3536	-2.2641	-5.806	-7.209	-5.7328	0.3819	-4.6273	-7.1288	-6.7729	-2.4445	-2.0176	-5.0188	-5.7445	-3.2848	0.5232	-3.0869	-3.5227	-2.4775	-0.1223	-1.3935	-0.3368	-0.5124	-0.1269	2	ANOM
500	-2.6436	-3.5248	-4.0372	-1.3616	-4.0302	-5.8551	-6.1764	-3.9734	-2.1505	-5.2664	-6.5654	-5.232	0.0561	-4.4095	-6.5624	-6.2097	-2.4027	-1.9912	-4.671	-5.2273	-2.95	0.4532	-2.8647	-3.1089	-2.1179	-0.0643	-1.0851	-0.2854	-0.3326	0.0605	2	ANOM
503.9063	-2.5223	-3.2997	-3.8089	-1.1599	-3.5847	-5.2352	-5.6319	-3.5745	-1.983	-4.6907	-5.8883	-4.7067	-0.221	-4.1418	-5.9575	-5.5892	-2.3638	-1.9503	-4.3059	-4.6902	-2.6219	0.3367	-2.6396	-2.6866	-1.7774	-0.0992	-0.79	-0.2445	-0.2033	0.1824	2	ANOM
507.8125	-2.394	-3.048	-3.541	-0.9202	-3.1334	-4.6157	-5.0712	-3.1846	-1.7617	-4.1	-5.212	-4.1958	-0.3953	-3.8201	-5.3396	-4.9425	-2.3047	-1.8666	-3.9222	-4.1507	-2.3062	0.2074	-2.3921	-2.2557	-1.4589	-0.1933	-0.4909	-0.1806	-0.0988	0.2631	2	ANOM
511.7188	-2.2548	-2.7772	-3.2442	-0.6684	-2.7182	-4.0343	-4.5272	-2.8296	-1.4949	-3.5376	-4.5748	-3.7264	-0.4329	-3.4539	-4.7378	-4.3039	-2.2065	-1.7176	-3.5222	-3.6217	-2.0064	0.1026	-2.1127	-1.8227	-1.1545	-0.3087	-0.1803	-0.0708	0.0032	0.3281	2	ANOM
515.625	-2.1033	-2.5015	-2.9309	-0.4355	-2.3605	-3.5232	-4.0253	-2.5353	-1.2092	-3.0331	-4.0083	-3.3317	-0.3214	-3.0648	-4.1823	-3.7132	-2.058	-1.4983	-3.1203	-3.1266	-1.7271	0.0479	-1.7984	-1.394	-0.8636	-0.4024	0.1462	0.0959	0.1239	0.3966	2	ANOM
519.5313	-1.9434	-2.2348	-2.622	-0.2568	-2.089	-3.1041	-3.5922	-2.32	-0.9329	-2.616	-3.5378	-3.0288	-0.0771	-2.6817	-3.7002	-3.1977	-1.8661	-1.22	-2.731	-2.6771	-1.4776	0.0576	-1.4627	-0.9877	-0.5937	-0.4435	0.4817	0.3094	0.2652	0.4823	2	ANOM
523.4375	-1.7786	-1.9918	-2.339	-0.1522	-1.9078	-2.7931	-3.2396	-2.1876	-0.6927	-2.297	-3.1686	-2.8234	0.2717	-2.3217	-3.3028	-2.7813	-1.6447	-0.8994	-2.3656	-2.2853	-1.2626	0.1432	-1.1199	-0.6083	-0.3429	-0.4105	0.8141	0.5498	0.423	0.5845	2	ANOM
527.3438	-1.6135	-1.7865	-2.1013	-0.1357	-1.8085	-2.5826	-2.9751	-2.1281	-0.5086	-2.0775	-2.9027	-2.7053	0.6728	-2.006	-2.9971	-2.4728	-1.413	-0.5645	-2.0393	-1.9574	-1.0851	0.2923	-0.7946	-0.2758	-0.12	-0.301	1.1234	0.7827	0.5853	0.6966	2	ANOM
531.25	-1.4592	-1.6286	-1.9228	-0.2056	-1.778	-2.4617	-2.7944	-2.1304	-0.3941	-1.943	-2.7158	-2.659	1.0659	-1.7411	-2.7726	-2.2689	-1.1993	-0.2508	-1.759	-1.6931	-0.949	0.48	-0.5097	0.0053	0.0663	-0.1301	1.3873	0.9696	0.7278	0.7973	2	ANOM
535.1563	-1.3229	-1.5235	-1.8059	-0.3447	-1.7805	-2.401	-2.6851	-2.1621	-0.3474	-1.8653	-2.5879	-2.6525	1.3962	-1.5312	-2.6101	-2.155	-1.0278	0.0135	-1.5323	-1.4918	-0.8495	0.6751	-0.2838	0.2236	0.2136	0.0746	1.587	1.0835	0.8339	0.8748	2	ANOM
539.0625	-1.2134	-1.462	-1.7438	-0.525	-1.7834	-2.3683	-2.6194	-2.1896	-0.3551	-1.8124	-2.4846	-2.6514	1.6141	-1.3567	-2.48	-2.0983	-0.9029	0.2104	-1.3468	-1.3351	-0.7776	0.848	-0.1279	0.3861	0.3235	0.2843	1.7181	1.1096	0.8982	0.9219	2	ANOM
542.9688	-1.1377	-1.4327	-1.7217	-0.7119	-1.7567	-2.3366	-2.5749	-2.1811	-0.395	-1.7525	-2.3785	-2.6253	1.687	-1.2092	-2.3595	-2.0672	-0.827	0.3265	-1.2021	-1.2116	-0.7193	0.9605	-0.047	0.4986	0.4044	0.4674	1.7796	1.0517	0.9207	0.9414	2	ANOM
546.875	-1.1	-1.4158	-1.7158	-0.8664	-1.6762	-2.2747	-2.5266	-2.1044	-0.4389	-1.6558	-2.2468	-2.5442	1.6037	-1.0735	-2.22	-2.0219	-0.7789	0.361	-1.0822	-1.1003	-0.6506	0.997	-0.0317	0.5735	0.4743	0.6039	1.7891	0.933	0.9138	0.9441	2	ANOM
550.7813	-1.1017	-1.3965	-1.6987	-0.9597	-1.5385	-2.1684	-2.4521	-1.9433	-0.4652	-1.5135	-2.0763	-2.3957	1.3716	-0.9362	-2.0485	-1.9384	-0.7356	0.3227	-0.9797	-0.9834	-0.5569	0.9429	-0.07	0.6274	0.5486	0.687	1.7576	0.7823	0.8995	0.9516	2	ANOM
554.6875	-1.1426	-1.354	-1.6506	-0.9772	-1.352	-2.0173	-2.344	-1.6988	-0.4641	-1.329	-1.8722	-2.1772	1.0175	-0.8017	-1.8426	-1.7967	-0.6649	0.2208	-0.8894	-0.8515	-0.4174	0.7988	-0.1489	0.6699	0.6459	0.7223	1.7065	0.6344	0.8922	0.9819	2	ANOM
558.5938	-1.2125	-1.2755	-1.5519	-0.9033	-1.1401	-1.8332	-2.1995	-1.3809	-0.4276	-1.1219	-1.6455	-1.9009	0.5886	-0.68	-1.6121	-1.591	-0.5386	0.0733	-0.8115	-0.6958	-0.2237	0.5767	-0.248	0.7134	0.7824	0.7344	1.652	0.5159	0.9097	1.0576	2	ANOM
562.5	-1.296	-1.1616	-1.4038	-0.7572	-0.943	-1.6351	-2.0292	-1.0198	-0.3701	-0.9206	-1.4218	-1.5946	0.1319	-0.5885	-1.383	-1.3375	-0.3403	-0.107	-0.7528	-0.5235	0.025	0.2984	-0.3623	0.7555	0.9603	0.7483	1.5967	0.4402	0.9474	1.1815	2	ANOM
566.4063	-1.378	-1.015	-1.2082	-0.5586	-0.7964	-1.4577	-1.8512	-0.653	-0.3081	-0.7666	-1.2308	-1.29	-0.2949	-0.5521	-1.1818	-1.0579	-0.0707	-0.312	-0.7282	-0.3457	0.3194	-0.009	-0.4853	0.7891	1.1747	0.7989	1.5383	0.3976	0.9934	1.3453	2	ANOM
570.3125	-1.4402	-0.8534	-0.9928	-0.3424	-0.746	-1.3287	-1.695	-0.3272	-0.2735	-0.6952	-1.1026	-1.0246	-0.6487	-0.5979	-1.0452	-0.7937	0.2477	-0.5344	-0.7558	-0.1893	0.6328	-0.32	-0.6251	0.7953	1.4067	0.9059	1.4571	0.3628	1.0116	1.5211	2	ANOM
574.2188	-1.469	-0.7006	-0.7802	-0.1494	-0.8156	-1.2767	-1.584	-0.0796	-0.2955	-0.738	-1.061	-0.8328	-0.8951	-0.7481	-1.0074	-0.5863	0.5803	-0.776	-0.8552	-0.0801	0.935	-0.6116	-0.7911	0.7529	1.6209	1.0853	1.3267	0.2966	0.9628	1.6681	2	ANOM
578.125	-1.4542	-0.5818	-0.6056	-0.0118	-1.0188	-1.3209	-1.5456	0.053	-0.3927	-0.909	-1.1258	-0.7422	-1.0187	-1.0123	-1.088	-0.4747	0.8755	-1.0354	-1.0408	-0.0523	1.1874	-0.8664	-0.9981	0.6373	1.7845	1.3311	1.1181	0.1492	0.8032	1.7445	2	ANOM
582.0313	-1.3942	-0.5178	-0.4944	0.0444	-1.3412	-1.4663	-1.5956	0.0556	-0.5773	-1.2086	-1.2956	-0.7666	-1.0227	-1.3853	-1.2992	-0.4873	1.0873	-1.314	-1.3208	-0.1281	1.3578	-1.0732	-1.2547	0.4281	1.8607	1.6253	0.8101	-0.1118	0.5038	1.7061	2	ANOM
585.9375	-1.2982	-0.5252	-0.4664	0.0048	-1.7584	-1.7053	-1.7416	-0.0706	-0.8427	-1.6134	-1.5664	-0.9054	-0.9265	-1.8447	-1.637	-0.6377	1.1747	-1.6056	-1.6888	-0.3185	1.42	-1.2274	-1.5671	0.1135	1.8239	1.9325	0.3941	-0.509	0.0466	1.5227	2	ANOM
589.8438	-1.1783	-0.6067	-0.5281	-0.1271	-2.2215	-2.0158	-1.9761	-0.3059	-1.1658	-2.0885	-1.9129	-1.1419	-0.7628	-2.3566	-2.0751	-0.9202	1.1168	-1.9011	-2.1299	-0.625	1.3611	-1.3311	-1.9252	-0.2944	1.6602	2.2132	-0.1184	-1.0361	-0.5523	1.1918	2	ANOM
593.75	-1.0537	-0.7487	-0.6663	-0.3249	-2.6727	-2.361	-2.2785	-0.6127	-1.5084	-2.5827	-2.3033	-1.4485	-0.5634	-2.8646	-2.5791	-1.306	0.9228	-2.1783	-2.6085	-1.022	1.1909	-1.3857	-2.3064	-0.7732	1.3824	2.428	-0.696	-1.6599	-1.2545	0.7258	2	ANOM
597.6563	-0.9419	-0.9309	-0.8617	-0.5577	-3.0615	-2.7106	-2.6243	-0.9497	-1.8252	-3.0469	-2.7071	-1.7857	-0.3624	-3.3206	-3.1055	-1.7568	0.6188	-2.4165	-3.0827	-1.4774	0.9285	-1.4009	-2.6802	-1.287	1.011	2.534	-1.292	-2.3283	-1.9965	0.1608	2	ANOM
601.5625	-0.9004	-1.0866	-1.0918	-0.8064	-3.331	-3.0395	-3.036	-1.3052	-2.0951	-3.4268	-3.1348	-2.1142	-0.2281	-3.6955	-3.6182	-2.2427	0.3209	-2.607	-3.5484	-1.9663	0.5884	-1.4064	-3.0493	-1.7893	0.5867	2.4995	-1.8541	-2.9558	-2.72	-0.4393	2	ANOM
605.4688	-0.854	-1.2522	-1.3004	-0.9696	-3.4638	-3.2875	-3.3706	-1.567	-2.2267	-3.698	-3.4678	-2.396	-0.0883	-3.8945	-4.042	-2.6613	-0.0287	-2.6782	-3.8716	-2.3849	0.259	-1.3556	-3.2789	-2.2073	0.1745	2.3315	-2.2907	-3.4986	-3.3086	-1.0233	2	ANOM
609.375	-0.8396	-1.3606	-1.4634	-1.0304	-3.441	-3.4491	-3.649	-1.7428	-2.2173	-3.831	-3.728	-2.5994	0.0211	-3.9145	-4.3496	-2.9841	-0.3043	-2.6312	-4.053	-2.7061	-0.0326	-1.2764	-3.3719	-2.4937	-0.1811	2.0261	-2.5521	-3.8748	-3.71	-1.5259	2	ANOM
613.2813	-0.8491	-1.3931	-1.5633	-0.9663	-3.2815	-3.5194	-3.8579	-1.8217	-2.0598	-3.8271	-3.9079	-2.7137	0.1088	-3.7542	-4.5223	-3.1888	-0.4576	-2.4597	-4.0685	-2.893	-0.2591	-1.1771	-3.3048	-2.6086	-0.4348	1.6044	-2.6024	-4.0475	-3.8831	-1.9054	2	ANOM
617.1875	-0.8613	-1.3373	-1.5863	-0.7615	-3.0095	-3.5004	-3.9811	-1.8091	-1.7652	-3.6957	-4.0027	-2.7353	0.2008	-3.4264	-4.5507	-3.2516	-0.4574	-2.1629	-3.9075	-2.9244	-0.3963	-1.0567	-3.0644	-2.5326	-0.5642	1.0916	-2.424	-4.0003	-3.8123	-2.1366	2	ANOM
621.0938	-0.8564	-1.2098	-1.5422	-0.4372	-2.6796	-3.4157	-4.0302	-1.7296	-1.3687	-3.4708	-4.0272	-2.6836	0.3149	-2.9675	-4.4442	-3.1905	-0.3083	-1.7666	-3.5836	-2.8067	-0.4498	-0.925	-2.6699	-2.2681	-0.5681	0.5181	-2.0339	-3.7508	-3.5214	-2.2285	2	ANOM
625	-0.8242	-1.0316	-1.4546	-0.0242	-2.3424	-3.2917	-4.0176	-1.6184	-0.9167	-3.1932	-3.9976	-2.589	0.4677	-2.4319	-4.2346	-3.0327	-0.0483	-1.3002	-3.1368	-2.5643	-0.4378	-0.7894	-2.1495	-1.8509	-0.4749	-0.0869	-1.4819	-3.3464	-3.0628	-2.2067	2	ANOM
628.9063	-0.7488	-0.8372	-1.3446	0.4298	-2.0474	-3.1547	-3.9636	-1.5086	-0.4569	-2.9026	-3.9334	-2.4832	0.6677	-1.8747	-3.9556	-2.8209	0.2759	-0.806	-2.6094	-2.2423	-0.395	-0.6588	-1.5569	-1.3293	-0.3185	-0.6935	-0.8309	-2.8464	-2.508	-2.1173	2	ANOM
632.8125	-0.6368	-0.6702	-1.2528	0.8632	-1.8374	-3.0361	-3.9026	-1.436	-0.0509	-2.6428	-3.8634	-2.4086	0.9047	-1.3545	-3.6592	-2.6121	0.5851	-0.3364	-2.0688	-1.9031	-0.373	-0.5446	-0.9563	-0.7745	-0.1647	-1.2925	-0.1717	-2.3272	-1.945	-2.0147	2	ANOM
636.7188	-0.5018	-0.5626	-1.205	1.2192	-1.731	-2.9621	-3.8584	-1.428	0.2603	-2.446	-3.8062	-2.3948	1.1603	-0.9297	-3.3936	-2.4561	0.8145	0.0632	-1.5786	-1.6079	-0.417	-0.4606	-0.4153	-0.2615	-0.0695	-1.8779	0.4117	-1.8564	-1.452	-1.9531	2	ANOM
640.625	-0.364	-0.5416	-1.22	1.4562	-1.7326	-2.9439	-3.8532	-1.4876	0.4527	-2.3298	-3.777	-2.4594	1.4115	-0.6333	-3.1934	-2.3913	0.9067	0.357	-1.1892	-1.4121	-0.5658	-0.4124	0.0131	0.1461	-0.0819	-2.4431	0.8485	-1.4842	-1.0896	-1.9679	2	ANOM
644.5313	-0.2546	-0.6182	-1.305	1.5466	-1.8332	-2.9841	-3.8964	-1.6154	0.5079	-2.3014	-3.789	-2.6084	1.6251	-0.4879	-3.0898	-2.4469	0.8319	0.5174	-0.9486	-1.3539	-0.8396	-0.4102	0.2755	0.3879	-0.2359	-2.9973	1.0803	-1.2448	-0.8966	-2.0815	2	ANOM
648.4375	-0.1969	-0.7837	-1.4483	1.4925	-1.9949	-3.0748	-3.9899	-1.7901	0.4376	-2.3523	-3.8411	-2.8303	1.7778	-0.4956	-3.0943	-2.62	0.588	0.5375	-0.8755	-1.4522	-1.2393	-0.4559	0.3558	0.4404	-0.5382	-3.5438	1.0864	-1.1431	-0.8789	-2.2864	2	ANOM
652.3438	-0.2108	-1.008	-1.6258	1.318	-2.1808	-3.1965	-4.1192	-1.9796	0.2717	-2.4632	-3.9224	-3.0946	1.8549	-0.6357	-3.1978	-2.8927	0.2121	0.4262	-0.9682	-1.6931	-1.7434	-0.5478	0.2517	0.3011	-0.9687	-4.0795	0.8755	-1.1632	-1.0142	-2.5543	2	ANOM
656.25	-0.2979	-1.2537	-1.8043	1.0749	-2.3447	-3.3164	-4.2579	-2.1491	0.0482	-2.5955	-4.0145	-3.3627	1.8594	-0.867	-3.3715	-3.2222	-0.238	0.2133	-1.1957	-2.0396	-2.3007	-0.6685	-0.0032	8e-04	-1.4762	-4.5934	0.4922	-1.2693	-1.2505	-2.8384	2	ANOM
660.1563	-0.4489	-1.4757	-1.9539	0.8209	-2.4501	-3.409	-4.3833	-2.2739	-0.1856	-2.7203	-4.0965	-3.5943	1.7986	-1.1464	-3.5773	-3.5632	-0.6956	-0.0621	-1.5115	-2.4426	-2.8595	-0.8111	-0.3642	-0.4072	-2.007	-5.0704	-0.0034	-1.4171	-1.5321	-3.093	2	ANOM
664.0625	-0.6346	-1.631	-2.039	0.6222	-2.463	-3.4413	-4.4572	-2.3264	-0.3835	-2.7976	-4.1348	-3.7502	1.6997	-1.4183	-3.7622	-3.8523	-1.0849	-0.3526	-1.852	-2.8281	-3.3514	-0.9502	-0.7677	-0.8549	-2.4827	-5.4833	-0.5281	-1.5592	-1.7912	-3.2613	2	ANOM
667.9688	-0.8188	-1.6848	-2.0408	0.5294	-2.37	-3.3907	-4.4566	-2.2942	-0.5007	-2.7954	-4.1052	-3.7996	1.5917	-1.6295	-3.8748	-4.0397	-1.3455	-0.6044	-2.15	-3.1315	-3.72	-1.0686	-1.1427	-1.2675	-2.8387	-5.8027	-1.0049	-1.6596	-1.975	-3.3073	2	ANOM
671.875	-0.9565	-1.6171	-1.9507	0.5803	-2.1621	-3.2388	-4.3567	-2.1789	-0.511	-2.6877	-3.9793	-3.7253	1.5092	-1.7302	-3.8665	-4.0806	-1.4366	-0.7729	-2.3401	-3.2914	-3.9125	-1.1467	-1.4222	-1.5664	-3.0148	-5.999	-1.3538	-1.6825	-2.0391	-3.2044	2	ANOM
675.7813	-1.0054	-1.428	-1.7756	0.7812	-1.8494	-2.9803	-4.1502	-1.9958	-0.3927	-2.4624	-3.7434	-3.5264	1.4765	-1.6893	-3.7054	-3.9443	-1.3435	-0.8192	-2.3702	-3.2653	-3.9004	-1.1654	-1.5543	-1.6993	-2.9783	-6.0415	-1.5227	-1.6178	-1.9606	-2.9467	2	ANOM
679.6875	-0.9347	-1.1379	-1.5335	1.1159	-1.4529	-2.6214	-3.8401	-1.7621	-0.146	-2.1177	-3.3899	-3.2139	1.5112	-1.486	-3.3743	-3.6242	-1.0818	-0.7209	-2.2093	-3.0268	-3.6727	-1.1143	-1.4998	-1.6252	-2.7154	-5.911	-1.4756	-1.4641	-1.7405	-2.5556	2	ANOM
683.5938	-0.7309	-0.7763	-1.2503	1.5373	-1.0027	-2.1808	-3.4403	-1.5059	0.2168	-1.6663	-2.9275	-2.8105	1.6118	-1.1224	-2.8811	-3.1318	-0.69	-0.4733	-1.8487	-2.5846	-3.2417	-0.9927	-1.2498	-1.3404	-2.2452	-5.598	-1.2154	-1.2319	-1.4003	-2.0582	2	ANOM
687.5	-0.3987	-0.3833	-0.9565	1.9851	-0.5265	-1.6852	-2.9735	-1.2491	0.6694	-1.1359	-2.3717	-2.3435	1.7728	-0.6174	-2.2513	-2.4918	-0.2124	-0.0841	-1.3083	-1.96	-2.6311	-0.8003	-0.8122	-0.8552	-1.596	-5.1052	-0.7592	-0.9421	-0.9669	-1.493	2	ANOM
691.4063	0.0359	0.0017	-0.6777	2.3959	-0.0591	-1.1706	-2.4703	-1.0101	1.1736	-0.5571	-1.7579	-1.8395	1.9718	-0.0064	-1.5285	-1.7422	0.2962	0.4149	-0.6257	-1.197	-1.8787	-0.5511	-0.2258	-0.2098	-0.818	-4.4444	-0.1506	-0.6135	-0.4813	-0.906	2	ANOM
695.3125	0.531	0.3422	-0.4352	2.708	0.3724	-0.6693	-1.9602	-0.8002	1.6867	0.025	-1.1196	-1.3264	2.1819	0.6587	-0.7714	-0.9347	0.7875	0.987	0.1338	-0.3547	-1.0326	-0.259	0.4639	0.5345	0.0269	-3.6441	0.5511	-0.273	0.0154	-0.3381	2	ANOM
699.2188	1.0328	0.6194	-0.2336	2.8816	0.7468	-0.2113	-1.4716	-0.6208	2.1657	0.5716	-0.497	-0.8226	2.3767	1.3227	-0.0404	-0.1105	1.2279	1.5816	0.9112	0.5091	-0.1344	0.0582	1.1935	1.3145	0.8865	-2.7347	1.2827	0.0656	0.4908	0.1829	2	ANOM
703.125	1.4839	0.8181	-0.0735	2.8957	1.0463	0.1718	-1.0311	-0.4727	2.5664	1.0423	0.0681	-0.3429	2.5308	1.9262	0.6067	0.6788	1.6002	2.1477	1.6299	1.3308	0.7723	0.3823	1.9	2.0632	1.7036	-1.7532	1.9808	0.3853	0.9175	0.6334	2	ANOM
707.0313	1.8356	0.943	0.0538	2.7614	1.2606	0.4657	-0.658	-0.3468	2.8497	1.4042	0.5426	0.1006	2.6245	2.4141	1.118	1.3915	1.8979	2.6386	2.2298	2.0615	1.6484	0.6976	2.5239	2.7177	2.4351	-0.7443	2.5875	0.6784	1.2786	1.0043	2	ANOM
710.9375	2.0459	1.0079	0.1589	2.5107	1.3899	0.6562	-0.3627	-0.2397	2.993	1.6349	0.9035	0.5015	2.648	2.7458	1.4629	1.994	2.1276	3.0177	2.6647	2.658	2.4663	0.9927	3.0238	3.2334	3.052	0.2548	3.0654	0.9411	1.5655	1.2916	2	ANOM
714.8438	2.0948	1.0274	0.252	2.1902	1.4326	0.7449	-0.154	-0.1498	2.9835	1.7242	1.1292	0.847	2.5995	2.8951	1.625	2.4605	2.3027	3.262	2.9064	3.0927	3.1974	1.2588	3.3701	3.5759	3.5355	1.2015	3.3853	1.1654	1.7736	1.5001	2	ANOM
718.75	1.9848	1.02	0.3412	1.8534	1.394	0.7375	-0.0376	-0.0814	2.8197	1.674	1.2174	1.1206	2.4827	2.8563	1.6056	2.7745	2.4307	3.3636	2.9494	3.3545	3.823	1.4984	3.5529	3.7359	3.8753	2.0633	3.5405	1.3498	1.9078	1.6331	2	ANOM
722.6563	1.7304	0.9952	0.4168	1.5458	1.28	0.6409	-0.0166	-0.0444	2.5193	1.4956	1.1694	1.3076	2.3065	2.6439	1.4184	2.9269	2.5213	3.3308	2.8078	3.4405	4.3252	1.7112	3.5805	3.7215	4.0731	2.8119	3.5353	1.4876	1.968	1.6989	2	ANOM
726.5625	1.3735	0.9537	0.4701	1.3023	1.1007	0.4714	-0.0889	-0.0525	2.1112	1.2095	0.9971	1.3885	2.0866	2.2874	1.0919	2.918	2.573	3.1883	2.5119	3.362	4.6951	1.9027	3.4762	3.5466	4.1382	3.4268	3.3872	1.5703	1.9585	1.7008	2	ANOM
730.4688	0.9554	0.8956	0.479	1.1336	0.8602	0.2393	-0.2536	-0.118	1.6345	0.8444	0.7182	1.346	1.8313	1.8295	0.6622	2.7575	2.5811	2.9668	2.1018	3.1431	4.923	2.0726	3.2729	3.2475	4.0835	3.8983	3.1225	1.5914	1.883	1.6411	2	ANOM
734.375	0.5312	0.8034	0.4238	1.0344	0.5682	-0.0439	-0.5022	-0.2526	1.1275	0.4208	0.3538	1.1762	1.5587	1.3193	0.1624	2.4645	2.5389	2.7024	1.624	2.8067	5.012	2.2226	3.0041	2.8569	3.9259	4.2293	2.7709	1.5412	1.7402	1.5253	2	ANOM
738.2813	0.1494	0.669	0.2856	0.9756	0.2332	-0.3639	-0.8236	-0.4558	0.6367	-0.0276	-0.0718	0.883	1.2793	0.8041	-0.3728	2.0651	2.4459	2.429	1.1182	2.3825	4.9754	2.3482	2.7045	2.4169	3.6895	4.4343	2.3659	1.4198	1.537	1.3595	2	ANOM
742.1875	-0.1504	0.4818	0.0604	0.9252	-0.129	-0.7075	-1.1948	-0.7198	0.1985	-0.4768	-0.5284	0.4872	1.0123	0.3269	-0.9082	1.5959	2.3065	2.1758	0.625	1.9093	4.8316	2.4442	2.4019	1.9607	3.4033	4.5421	1.9385	1.2288	1.2806	1.1567	2	ANOM
746.0938	-0.3459	0.2411	-0.2477	0.8431	-0.5117	-1.0602	-1.5893	-1.0277	-0.1622	-0.9079	-0.9883	0.0241	0.7612	-0.0866	-1.4227	1.0938	2.1316	1.9535	0.1651	1.4162	4.6147	2.4991	2.1086	1.5172	3.091	4.5856	1.5142	0.9775	0.9843	0.9368	2	ANOM
750	-0.4332	-0.0412	-0.6166	0.706	-0.8908	-1.4043	-1.9712	-1.3456	-0.4335	-1.302	-1.4228	-0.4594	0.5407	-0.4227	-1.894	0.6001	1.9453	1.7658	-0.2424	0.9381	4.357	2.5034	1.8351	1.1055	2.7847	4.6065	1.1147	0.6876	0.6718	0.7215	2	ANOM
753.9063	-0.4213	-0.3441	-1.0095	0.4979	-1.2463	-1.7144	-2.3045	-1.6453	-0.609	-1.6433	-1.8047	-0.9123	0.3556	-0.6836	-2.3041	0.1518	1.7712	1.6059	-0.5961	0.5006	4.0961	2.4555	1.5762	0.74	2.5042	4.6422	0.7552	0.3853	0.3655	0.5372	2	ANOM
757.8125	-0.3443	-0.6379	-1.3863	0.2223	-1.5543	-1.977	-2.5567	-1.8941	-0.7084	-1.9235	-2.1097	-1.2917	0.2064	-0.883	-2.6467	-0.2276	1.632	1.4513	-0.8995	0.1216	3.8615	2.3521	1.3234	0.4216	2.2682	4.7254	0.444	0.1001	0.0909	0.406	2	ANOM
761.7188	-0.2428	-0.8906	-1.7024	-0.0948	-1.793	-2.1671	-2.703	-2.0682	-0.7445	-2.1352	-2.323	-1.5614	0.0921	-1.0449	-2.913	-0.5191	1.5463	1.2882	-1.1672	-0.1875	3.6756	2.2004	1.0635	0.1473	2.0867	4.8685	0.1857	-0.1368	-0.1242	0.3475	2	ANOM
765.625	-0.1649	-1.0775	-1.9259	-0.4217	-1.9481	-2.2768	-2.7343	-2.1597	-0.7514	-2.2813	-2.4383	-1.7087	0.0028	-1.1936	-3.1035	-0.7236	1.5142	1.0881	-1.4071	-0.43	3.5379	2.0129	0.7854	-0.0948	1.95	5.0662	-0.0262	-0.3013	-0.2635	0.3672	2	ANOM
769.5313	-0.1475	-1.1773	-2.0403	-0.7201	-2.0081	-2.297	-2.6551	-2.1709	-0.7468	-2.3601	-2.4595	-1.7437	-0.0706	-1.352	-3.2209	-0.853	1.5214	0.8409	-1.6307	-0.6104	3.4425	1.8067	0.485	-0.3124	1.8494	5.3036	-0.1984	-0.3729	-0.3135	0.4606	2	ANOM
773.4375	-0.2274	-1.1924	-2.044	-0.9542	-1.979	-2.2341	-2.4894	-2.1216	-0.7559	-2.3828	-2.402	-1.6962	-0.1449	-1.5319	-3.273	-0.9313	1.5391	0.546	-1.8412	-0.7497	3.361	1.599	0.1649	-0.5217	1.7539	5.5315	-0.3395	-0.3562	-0.2842	0.6031	2	ANOM
777.3438	-0.4131	-1.1343	-1.9605	-1.0953	-1.8729	-2.1078	-2.2731	-2.0385	-0.7934	-2.3571	-2.2867	-1.6077	-0.2328	-1.7352	-3.2719	-0.9882	1.5292	0.2111	-2.0417	-0.8674	3.2581	1.4107	-0.166	-0.728	1.6404	5.7056	-0.463	-0.2603	-0.1893	0.7676	2	ANOM
781.25	-0.6992	-1.0336	-1.829	-1.1406	-1.7136	-1.9441	-2.0516	-1.96	-0.8627	-2.2996	-2.1416	-1.532	-0.3419	-1.9545	-3.2294	-1.0585	1.4521	-0.1454	-2.227	-0.9843	3.096	1.2498	-0.4911	-0.9367	1.4785	5.7721	-0.5779	-0.1128	-0.0576	0.9097	2	ANOM
785.1563	-1.0524	-0.9266	-1.6892	-1.0928	-1.5338	-1.7655	-1.8646	-1.9152	-0.9583	-2.2192	-1.998	-1.5126	-0.4717	-2.1689	-3.157	-1.1593	1.2751	-0.493	-2.3844	-1.1133	2.8492	1.1258	-0.7869	-1.1401	1.2483	5.6895	-0.6897	0.0506	0.082	0.9947	2	ANOM
789.0625	-1.4327	-0.8523	-1.5939	-0.9761	-1.3683	-1.6078	-1.7475	-1.9283	-1.0706	-2.1321	-1.8755	-1.5829	-0.616	-2.351	-3.0737	-1.306	0.9782	-0.8017	-2.5025	-1.2612	2.4967	1.0369	-1.0344	-1.3312	0.9428	5.4344	-0.799	0.1893	0.1905	0.9864	2	ANOM
792.9688	-1.7823	-0.8383	-1.5759	-0.8179	-1.2445	-1.4922	-1.7149	-2.0053	-1.1854	-2.0449	-1.7917	-1.7501	-0.7642	-2.479	-2.9827	-1.4962	0.5724	-1.0403	-2.5667	-1.4248	2.0475	0.9725	-1.2138	-1.494	0.5746	5.009	-0.9038	0.2677	0.2385	0.8682	2	ANOM
796.875	-2.0462	-0.9006	-1.6472	-0.6504	-1.1772	-1.4249	-1.7606	-2.1396	-1.2813	-1.9604	-1.743	-1.9952	-0.8883	-2.5247	-2.8872	-1.7101	0.0849	-1.185	-2.5664	-1.5889	1.5282	0.925	-1.3097	-1.6095	0.1639	4.4427	-0.9947	0.2628	0.2154	0.6403	2	ANOM
800.7813	-2.1826	-1.032	-1.804	-0.5038	-1.175	-1.4055	-1.8654	-2.3024	-1.3405	-1.8792	-1.7252	-2.2844	-0.9695	-2.4731	-2.786	-1.9171	-0.4347	-1.2222	-2.493	-1.7279	0.9804	0.8894	-1.3121	-1.6603	-0.2495	3.7889	-1.0577	0.1664	0.1204	0.3215	2	ANOM
804.6875	-2.1658	-1.2082	-2.015	-0.3914	-1.2208	-1.4145	-1.9886	-2.4628	-1.3543	-1.7854	-1.7146	-2.562	-0.9869	-2.3203	-2.6714	-2.0835	-0.9245	-1.1458	-2.347	-1.8199	0.464	0.8582	-1.2235	-1.6335	-0.6213	3.1177	-1.0779	-0.0084	-0.035	-0.0537	2	ANOM
808.5938	-1.9936	-1.3888	-2.2344	-0.3134	-1.2824	-1.4247	-2.0818	-2.5792	-1.3037	-1.6682	-1.6816	-2.7756	-0.9275	-2.0677	-2.5308	-2.1755	-1.3231	-0.9642	-2.1284	-1.8357	0.0384	0.8412	-1.0485	-1.5189	-0.9063	2.5029	-1.0425	-0.2294	-0.2172	-0.4327	2	ANOM
812.5	-1.686	-1.5244	-2.4084	-0.2612	-1.3214	-1.4001	-2.1026	-2.6154	-1.1839	-1.51	-1.6066	-2.8772	-0.7877	-1.7315	-2.3562	-2.1657	-1.5757	-0.6918	-1.8482	-1.7639	-0.2492	0.8526	-0.8047	-1.3209	-1.0769	2.0101	-0.9429	-0.4524	-0.3842	-0.7683	2	ANOM
816.4063	-1.2935	-1.5721	-2.4889	-0.2191	-1.3011	-1.3148	-2.0223	-2.5603	-0.9964	-1.3039	-1.4697	-2.8413	-0.579	-1.3392	-2.1433	-2.0482	-1.6554	-0.3557	-1.5247	-1.5982	-0.3707	0.9123	-0.511	-1.0514	-1.111	1.6836	-0.7752	-0.6283	-0.5007	-1.0164	2	ANOM
820.3125	-0.8643	-1.4993	-2.4441	-0.1603	-1.1799	-1.1478	-1.8281	-2.4043	-0.7382	-1.0397	-1.2627	-2.6643	-0.3178	-0.916	-1.8899	-1.8302	-1.5576	0.0231	-1.1747	-1.3478	-0.3205	1.0403	-0.1862	-0.7296	-1.0106	1.5372	-0.548	-0.7063	-0.5321	-1.144	2	ANOM
824.2188	-0.4583	-1.2937	-2.2577	-0.0611	-0.9413	-0.8976	-1.5323	-2.1699	-0.4206	-0.7233	-0.9965	-2.3699	-0.0336	-0.4932	-1.6061	-1.5322	-1.3038	0.4109	-0.8225	-1.037	-0.1207	1.2525	0.1452	-0.3856	-0.8004	1.5514	-0.2764	-0.6537	-0.4575	-1.1426	2	ANOM
828.125	-0.1237	-0.9679	-1.9479	0.0897	-0.5843	-0.576	-1.1689	-1.8883	-0.051	-0.3671	-0.6891	-2.0021	0.2478	-0.0954	-1.3081	-1.1954	-0.9412	0.7885	-0.4901	-0.6982	0.1837	1.5547	0.4614	-0.046	-0.5196	1.6784	0.0176	-0.4625	-0.2771	-1.0246	2	ANOM
832.0313	0.1104	-0.5602	-1.5502	0.301	-0.1326	-0.2141	-0.784	-1.6062	0.3465	0.0042	-0.373	-1.62	0.4989	0.2541	-1.0134	-0.8621	-0.5307	1.1316	-0.1936	-0.3731	0.5318	1.9334	0.7433	0.2595	-0.2141	1.8495	0.3063	-0.143	-0.0132	-0.8197	2	ANOM
835.9375	0.2398	-0.1164	-1.1182	0.569	0.3714	0.1483	-0.4284	-1.3624	0.7583	0.369	-0.0768	-1.277	0.7097	0.5467	-0.7416	-0.5695	-0.1303	1.43	0.0528	-0.0885	0.8594	2.3656	0.9785	0.5103	0.0665	1.9931	0.5659	0.2664	0.3046	-0.5705	2	ANOM
839.8438	0.2795	0.2971	-0.7159	0.8749	0.8733	0.4708	-0.1557	-1.1963	1.1538	0.6911	0.1655	-1.0209	0.8694	0.7692	-0.5197	-0.353	0.2006	1.6679	0.2397	0.1208	1.1075	2.8047	1.1556	0.6912	0.2762	2.0384	0.7706	0.7061	0.6205	-0.3316	2	ANOM
843.75	0.2652	0.6328	-0.3924	1.2002	1.3156	0.7155	0.0106	-1.1244	1.5107	0.952	0.3374	-0.8786	0.9905	0.9309	-0.3526	-0.2235	0.4297	1.8424	0.3684	0.2437	1.2346	3.2038	1.2709	0.8033	0.3881	1.9403	0.9043	1.1156	0.8936	-0.1495	2	ANOM
847.6563	0.2437	0.8489	-0.1889	1.5199	1.6473	0.8632	0.0571	-1.1433	1.808	1.1363	0.4337	-0.8493	1.0902	1.0348	-0.2467	-0.1836	0.5456	1.9571	0.4431	0.2822	1.2271	3.5093	1.3256	0.8518	0.3972	1.678	0.9612	1.4315	1.0755	-0.056	2	ANOM
851.5625	0.2599	0.9379	-0.1139	1.8133	1.8403	0.9122	5e-04	-1.2263	2.0298	1.2421	0.4675	-0.9097	1.1946	1.0982	-0.1913	-0.2106	0.5588	2.0169	0.4787	0.2514	1.0883	3.6849	1.3262	0.8536	0.3116	1.2702	0.942	1.6077	1.1399	-0.067	2	ANOM
855.4688	0.3495	0.9057	-0.1541	2.0653	1.8937	0.8798	-0.1223	-1.3347	2.1678	1.2831	0.4635	-1.0163	1.3252	1.1388	-0.1717	-0.2742	0.5002	2.0319	0.4887	0.1758	0.8541	3.7049	1.2874	0.828	0.1548	0.7564	0.8608	1.6179	1.0771	-0.1816	2	ANOM
859.375	0.5245	0.7919	-0.2723	2.2667	1.8287	0.8042	-0.2615	-1.4173	2.2318	1.2839	0.4523	-1.1209	1.5004	1.1746	-0.1649	-0.3416	0.408	2.0205	0.4895	0.0858	0.5657	3.5719	1.2212	0.7904	-0.0392	0.2028	0.7334	1.4671	0.9009	-0.3764	2	ANOM
863.2813	0.7759	0.6481	-0.4159	2.4141	1.6925	0.7276	-0.3683	-1.4285	2.2352	1.2777	0.4673	-1.1763	1.7294	1.2206	-0.1497	-0.3782	0.3236	1.9945	0.4931	0.0104	0.2767	3.3151	1.142	0.7564	-0.2328	-0.3186	0.577	1.1855	0.6405	-0.612	2	ANOM
867.1875	1.0755	0.5295	-0.5295	2.5143	1.5439	0.6916	-0.3987	-1.3377	2.2064	1.2969	0.5319	-1.1471	2.0024	1.2942	-0.1065	-0.364	0.2764	1.9721	0.5133	-0.0324	0.0339	2.9785	1.068	0.7292	-0.3964	-0.7394	0.408	0.8201	0.3367	-0.8492	2	ANOM
871.0938	1.3771	0.4831	-0.5669	2.5699	1.4445	0.7314	-0.3327	-1.1371	2.174	1.3651	0.6551	-1.0245	2.3	1.3988	-0.0339	-0.2936	0.2802	1.9663	0.5481	-0.038	-0.1347	2.6215	1.0018	0.7018	-0.516	-1.01	0.2362	0.4323	0.0361	-1.0528	2	ANOM
875	1.6334	0.5326	-0.5046	2.5872	1.4384	0.8573	-0.174	-0.8404	2.1665	1.4946	0.8284	-0.8214	2.5853	1.5369	0.0672	-0.1793	0.3337	1.9826	0.5918	-0.0125	-0.215	2.3034	0.9517	0.6629	-0.5851	-1.1051	0.0677	0.0786	-0.2282	-1.1931	2	ANOM
878.9063	1.7964	0.6838	-0.3424	2.5686	1.5496	1.0597	0.0532	-0.4908	2.1973	1.6804	1.0252	-0.5736	2.8229	1.6991	0.1776	-0.0411	0.4153	2.0232	0.6342	0.0245	-0.2114	2.0714	0.9145	0.5957	-0.6175	-1.0343	-0.0985	-0.1982	-0.4244	-1.2581	2	ANOM
882.8125	1.8419	0.9077	-0.1071	2.5153	1.7749	1.3112	0.3025	-0.1449	2.2778	1.9045	1.2093	-0.3283	2.9748	1.8706	0.2723	0.0834	0.4978	2.0789	0.6595	0.0486	-0.1481	1.9545	0.8804	0.4824	-0.6288	-0.8216	-0.2646	-0.3719	-0.5421	-1.2486	2	ANOM
886.7188	1.759	1.1592	0.1582	2.4224	2.075	1.5595	0.517	0.1316	2.3973	2.1274	1.3366	-0.1362	3.0093	2.0273	0.3216	0.1643	0.5487	2.1326	0.6512	0.0329	-0.0576	1.9558	0.8411	0.3153	-0.6403	-0.5263	-0.4387	-0.4418	-0.5926	-1.1807	2	ANOM
890.625	1.562	1.3782	0.3858	2.2896	2.3894	1.7531	0.6424	0.2794	2.5269	2.3062	1.3678	-0.043	2.9133	2.1443	0.3016	0.1721	0.5417	2.1634	0.5928	-0.0407	0.0218	2.0508	0.7755	0.0915	-0.6715	-0.2039	-0.6179	-0.4288	-0.589	-1.0793	2	ANOM
894.5313	1.2886	1.5082	0.5268	2.1112	2.6504	1.8419	0.6422	0.2624	2.6363	2.4012	1.2842	-0.0756	2.6867	2.1989	0.2004	0.1005	0.4603	2.153	0.4804	-0.1777	0.065	2.1996	0.6805	-0.1707	-0.7289	0.0879	-0.7943	-0.363	-0.5538	-0.9669	2	ANOM
898.4375	0.9818	1.5088	0.5312	1.8942	2.792	1.7979	0.4982	0.0618	2.6831	2.3802	1.0802	-0.2354	2.3543	2.1693	0.0174	-0.0503	0.3067	2.08	0.3146	-0.3709	0.0532	2.3488	0.5477	-0.4459	-0.8073	0.2997	-0.9525	-0.2836	-0.5154	-0.8673	2	ANOM
902.3438	0.6912	1.3586	0.3826	1.6458	2.7632	1.6103	0.2234	-0.3012	2.6335	2.2304	0.7774	-0.4988	1.9499	2.0491	-0.2266	-0.2511	0.0953	1.94	0.1138	-0.5887	-0.0132	2.4508	0.3881	-0.6941	-0.8943	0.4091	-1.0653	-0.2152	-0.4784	-0.7817	2	ANOM
906.25	0.4563	1.0679	0.0895	1.3799	2.5485	1.296	-0.1473	-0.7803	2.4704	1.9647	0.4171	-0.8273	1.5232	1.8436	-0.4985	-0.4682	-0.1492	1.7335	-0.1003	-0.794	-0.1189	2.4701	0.2164	-0.8742	-0.9588	0.4084	-1.102	-0.1795	-0.4487	-0.7138	2	ANOM
910.1563	0.3038	0.6794	-0.313	1.1206	2.1672	0.9043	-0.5572	-1.311	2.1937	1.6122	0.054	-1.1622	1.1233	1.5745	-0.7504	-0.6509	-0.3939	1.4832	-0.2924	-0.9411	-0.2346	2.3972	0.0621	-0.9373	-0.9705	0.3211	-1.0329	-0.1664	-0.4114	-0.6497	2	ANOM
914.0625	0.1921	0.2113	-0.8069	0.8727	1.6565	0.4766	-0.9563	-1.8341	1.8224	1.2163	-0.2609	-1.4563	0.7996	1.2684	-0.9361	-0.7584	-0.6124	1.2185	-0.4249	-0.9864	-0.3281	2.2453	-0.0428	-0.85	-0.8996	0.1768	-0.8282	-0.1567	-0.3437	-0.5648	2	ANOM
917.9688	0.1859	-0.2051	-1.2615	0.6931	1.1191	0.109	-1.2627	-2.2485	1.4168	0.8551	-0.4565	-1.6449	0.5958	0.979	-1.0007	-0.7474	-0.7708	0.9911	-0.4565	-0.8852	-0.3633	2.0569	-0.0556	-0.5904	-0.7206	0.0244	-0.4742	-0.1115	-0.2127	-0.4394	2	ANOM
921.875	0.2399	-0.5187	-1.6237	0.5943	0.6379	-0.1502	-1.4331	-2.5127	1.0264	0.5807	-0.5027	-1.7051	0.5274	0.7496	-0.9159	-0.5996	-0.8548	0.8405	-0.3621	-0.6264	-0.3139	1.8797	0.0506	-0.1586	-0.428	-0.0978	0.0282	-9e-04	-0.0013	-0.2562	2	ANOM
925.7813	0.3308	-0.6766	-1.8406	0.5888	0.29	-0.2539	-1.4478	-2.5928	0.7151	0.4406	-0.3846	-1.6242	0.6005	0.6213	-0.6694	-0.3159	-0.8631	0.8072	-0.1268	-0.2087	-0.1666	1.774	0.2949	0.4261	-0.0363	-0.1523	0.6521	0.2086	0.3078	-0.0113	2	ANOM
929.6875	0.435	-0.6564	-1.8812	0.6846	0.1402	-0.1869	-1.3092	-2.4942	0.5389	0.4648	-0.117	-1.4182	0.7983	0.6269	-0.2712	0.0845	-0.7935	0.92	0.246	0.3439	0.0756	1.7836	0.6799	1.1211	0.4361	-0.1131	1.3637	0.5288	0.713	0.2891	2	ANOM
933.5938	0.5298	-0.4672	-1.7478	0.8682	0.2056	0.0325	-1.0492	-2.249	0.5247	0.6456	0.2626	-1.1258	1.0857	0.7713	0.24	0.5569	-0.6623	1.1764	0.7326	0.9809	0.3946	1.929	1.1813	1.8661	0.9485	0.0177	2.1007	0.948	1.1834	0.6219	2	ANOM
937.5	0.6403	-0.1189	-1.4399	1.1315	0.4835	0.3766	-0.7069	-1.8951	0.6884	0.9639	0.7045	-0.7859	1.4232	1.0486	0.8133	1.0554	-0.4772	1.5645	1.2875	1.6426	0.7627	2.2051	1.7584	2.5928	1.451	0.2314	2.8018	1.4307	1.6833	0.9544	2	ANOM
941.4063	0.6692	0.247	-1.0958	1.4052	0.8826	0.7517	-0.37	-1.539	0.9827	1.346	1.1278	-0.469	1.7573	1.4145	1.3738	1.5137	-0.2629	2.0302	1.852	2.2619	1.1352	2.575	2.3481	3.2359	1.8999	0.5029	3.4011	1.9254	2.1624	1.2539	2	ANOM
945.3125	0.697	0.6164	-0.7148	1.6818	1.3514	1.1147	-0.073	-1.2178	1.3763	1.7416	1.4836	-0.2062	2.0489	1.8221	1.8652	1.8891	-0.0215	2.5218	2.3676	2.7765	1.48	2.9832	2.8871	3.7347	2.2551	0.8011	3.8421	2.3692	2.5632	1.4887	2	ANOM
949.2188	0.7337	0.9281	-0.3615	1.9267	1.7953	1.3994	0.1365	-0.9763	1.7952	2.0801	1.7255	-0.0299	2.2644	2.2088	2.2273	2.1448	0.2356	2.9657	2.7719	3.1342	1.7583	3.3555	3.3002	4.0424	2.4844	1.0882	4.0876	2.7037	2.8409	1.6352	2	ANOM
953.125	0.7916	1.1334	-0.0822	2.1102	2.129	1.5657	0.2382	-0.8454	2.1727	2.304	1.8272	0.0466	2.3843	2.5147	2.4246	2.2603	0.4983	3.295	3.016	3.3079	1.947	3.623	3.5373	4.1399	2.5779	1.3335	4.1169	2.8806	2.9686	1.6885	2	ANOM
957.0313	0.8699	1.2085	0.0859	2.2131	2.2927	1.5894	0.2259	-0.8299	2.439	2.3755	1.7893	0.0297	2.411	2.686	2.4383	2.233	0.7606	3.4569	3.0719	3.2854	2.0333	3.7353	3.5604	4.0294	2.5436	1.518	3.9428	2.8817	2.9389	1.6616	2	ANOM
960.9375	0.9591	1.1535	0.1339	2.2285	2.2557	1.473	0.1177	-0.9113	2.5498	2.2803	1.6213	-0.0613	2.353	2.6882	2.2765	2.0848	1.0102	3.4205	2.9277	3.0832	2.0167	3.6607	3.356	3.7344	2.3956	1.6306	3.5962	2.7103	2.7647	1.571	2	ANOM
964.8438	1.0416	0.9918	0.0702	2.155	2.0194	1.2403	-0.0572	-1.0562	2.4829	2.0278	1.362	-0.1982	2.2329	2.5127	1.9666	1.8395	1.2299	3.1826	2.6014	2.7349	1.9112	3.4038	2.9471	3.2959	2.1705	1.6741	3.1275	2.3954	2.4856	1.4569	2	ANOM
968.75	1.089	0.7668	-0.0748	2.015	1.632	0.9357	-0.2636	-1.2252	2.2475	1.6566	1.0542	-0.3464	2.0843	2.1765	1.5514	1.5415	1.4015	2.7696	2.1316	2.2889	1.7382	3.0006	2.3777	2.7705	1.9017	1.6617	2.5971	1.9892	2.1522	1.3533	2	ANOM
972.6563	1.0809	0.5231	-0.2725	1.8275	1.1501	0.6028	-0.4725	-1.3783	1.8802	1.2133	0.7325	-0.4823	1.9378	1.7244	1.0843	1.2214	1.5098	2.2359	1.5699	1.799	1.5279	2.5097	1.719	2.2164	1.6264	1.616	2.0696	1.5509	1.8143	1.2906	2	ANOM
976.5625	0.9985	0.3043	-0.4865	1.6245	0.6535	0.29	-0.6543	-1.4923	1.4402	0.7571	0.4355	-0.5867	1.8184	1.2092	0.6115	0.9164	1.5336	1.6471	0.9827	1.319	1.3093	2.0005	1.0426	1.6922	1.3848	1.566	1.6012	1.1401	1.5261	1.2928	2	ANOM
980.4688	0.8364	0.1356	-0.6914	1.4306	0.2104	0.0285	-0.806	-1.554	0.9913	0.3386	0.1788	-0.6576	1.7451	0.6987	0.1772	0.6447	1.4687	1.076	0.429	0.8925	1.108	1.539	0.4255	1.2413	1.1957	1.5337	1.2349	0.7982	1.3164	1.3615	2	ANOM
984.375	0.6026	0.0296	-0.874	1.2704	-0.1264	-0.1691	-0.929	-1.5736	0.5989	-0.004	-0.0326	-0.7038	1.7181	0.2515	-0.1932	0.4145	1.3111	0.5882	-0.0418	0.5473	0.9424	1.1782	-0.0697	0.8979	1.0789	1.5439	0.9983	0.5548	1.205	1.4911	2	ANOM
988.2813	0.3214	-0.024	-1.0256	1.1624	-0.3236	-0.3003	-1.0376	-1.569	0.3181	-0.2456	-0.2022	-0.7412	1.7327	-0.0849	-0.4838	0.2299	1.0787	0.2296	-0.3904	0.3013	0.828	0.9474	-0.3989	0.6767	1.0377	1.6075	0.8987	0.4126	1.1898	1.6647	2	ANOM
992.1875	0.0248	-0.0464	-1.1564	1.1178	-0.3796	-0.3817	-1.1498	-1.5734	0.1779	-0.387	-0.3456	-0.793	1.7707	-0.2825	-0.6928	0.0807	0.7891	0.0236	-0.603	0.1537	0.7646	0.8482	-0.5483	0.5815	1.0645	1.7271	0.9315	0.3646	1.2578	1.8557	2	ANOM
996.0938	-0.2517	-0.0659	-1.2785	1.1343	-0.3149	-0.4338	-1.2835	-1.6161	0.186	-0.4367	-0.4767	-0.8777	1.8084	-0.3356	-0.8299	-0.042	0.4766	-0.0309	-0.6767	0.093	0.7475	0.8581	-0.526	0.5994	1.1532	1.8932	1.075	0.3863	1.3857	2.0464	2	ANOM
1000	-0.4745	-0.1131	-1.4045	1.2035	-0.1695	-0.4838	-1.4483	-1.7195	0.3294	-0.4189	-0.6053	-1.0095	1.8172	-0.2648	-0.9083	-0.1486	0.1734	0.0375	-0.6331	0.1012	0.7679	0.9333	-0.3636	0.7128	1.2852	2.09	1.306	0.4607	1.5513	2.218	2	ANOM
1003.9063	-0.6259	-0.2097	-1.5451	1.3105	0.0091	-0.55	-1.6449	-1.8955	0.568	-0.3663	-0.7387	-1.1921	1.7762	-0.1046	-0.9457	-0.2442	-0.089	0.1871	-0.5043	0.1592	0.8083	1.0257	-0.1092	0.8936	1.4412	2.2922	1.597	0.5651	1.7343	2.3646	2	ANOM
1007.8125	-0.6983	-0.3613	-1.6995	1.4357	0.1765	-0.6434	-1.8617	-2.1373	0.8574	-0.3037	-0.8725	-1.4109	1.668	0.1002	-0.9525	-0.3268	-0.2858	0.3647	-0.3241	0.2476	0.8587	1.0917	0.189	1.1216	1.6102	2.4678	1.92	0.6937	1.9259	2.4896	2	ANOM
1011.7188	-0.7088	-0.5634	-1.865	1.56	0.2954	-0.7651	-2.08	-2.425	1.1405	-0.2578	-0.9966	-1.6534	1.4859	0.3011	-0.9374	-0.3963	-0.4067	0.5212	-0.1278	0.3503	0.9004	1.0968	0.4771	1.3709	1.7731	2.5915	2.2523	0.8432	2.1212	2.5993	2	ANOM
1015.625	-0.6824	-0.7994	-2.029	1.662	0.3442	-0.9071	-2.2808	-2.7272	1.3705	-0.244	-1.0972	-1.8912	1.2381	0.4547	-0.9044	-0.4417	-0.4553	0.6174	0.0528	0.4559	0.9224	1.0308	0.7131	1.6219	1.9153	2.6369	2.5763	1.0248	2.3216	2.7029	2	ANOM
1019.5313	-0.6509	-1.0407	-2.1789	1.7251	0.3175	-1.0512	-2.4369	-3.0021	1.511	-0.2641	-1.1637	-2.0983	0.9408	0.5344	-0.8571	-0.453	-0.438	0.6335	0.1993	0.5596	0.9185	0.9005	0.8784	1.8586	2.0266	2.5848	2.872	1.2427	2.5253	2.803	2	ANOM
1023.4375	-0.6534	-1.2598	-2.3002	1.7392	0.225	-1.1851	-2.5374	-3.2156	1.5383	-0.3182	-1.1894	-2.246	0.6203	0.5269	-0.7946	-0.4239	-0.3809	0.5676	0.3018	0.6607	0.8848	0.7298	0.9587	2.0675	2.0965	2.4291	3.1245	1.4906	2.726	2.8939	2	ANOM
1027.3438	-0.7151	-1.4347	-2.3853	1.6987	0.0859	-1.2962	-2.5739	-3.3393	1.4554	-0.3965	-1.1773	-2.3205	0.3096	0.4406	-0.7219	-0.3556	-0.306	0.4335	0.3563	0.757	0.8239	0.5431	0.9612	2.236	2.1184	2.1702	3.3192	1.7493	2.9085	2.9574	2	ANOM
1031.25	-0.8488	-1.5494	-2.4274	1.6032	-0.0752	-1.3795	-2.5544	-3.353	1.2739	-0.4866	-1.137	-2.314	0.0409	0.2971	-0.6472	-0.2495	-0.2397	0.262	0.3756	0.8443	0.738	0.3748	0.9069	2.3561	2.0797	1.8239	3.4385	1.9872	3.048	2.9663	2	ANOM
1035.1563	-1.0423	-1.5957	-2.4249	1.4671	-0.2299	-1.4256	-2.4877	-3.2583	1.0334	-0.5725	-1.0799	-2.2231	-0.1558	0.131	-0.5727	-0.1184	-0.1854	0.0923	0.3717	0.925	0.6397	0.2457	0.818	2.4258	1.9916	1.4132	3.4744	2.1637	3.1149	2.8968	2	ANOM
1039.0625	-1.2772	-1.5796	-2.3888	1.3038	-0.3592	-1.4457	-2.3976	-3.0682	0.7691	-0.6478	-1.023	-2.0636	-0.2585	-0.0209	-0.5098	0.0261	-0.1597	-0.0424	0.3594	0.9917	0.5342	0.1618	0.7167	2.4409	1.8495	0.9683	3.4201	2.2262	3.0802	2.7225	2	ANOM
1042.9688	-1.5096	-1.5076	-2.323	1.134	-0.4414	-1.4429	-2.2988	-2.808	0.5367	-0.6952	-0.981	-1.8498	-0.2559	-0.1231	-0.4634	0.1695	-0.1503	-0.1088	0.356	1.0437	0.434	0.1206	0.6285	2.4047	1.6707	0.5237	3.2767	2.141	2.9284	2.4365	2	ANOM
1046.875	-1.6994	-1.3986	-2.2356	0.978	-0.4718	-1.4279	-2.2076	-2.5128	0.3699	-0.7104	-0.9598	-1.6068	-0.1541	-0.1495	-0.436	0.2963	-0.1481	-0.0974	0.3724	1.0771	0.3466	0.102	0.5709	2.3251	1.4707	0.1151	3.0567	1.887	2.655	2.0511	2	ANOM
1050.7813	-1.8033	-1.2633	-2.1323	0.8637	-0.4489	-1.4026	-2.1337	-2.2177	0.3058	-0.6857	-0.9559	-1.3531	0.0344	-0.0784	-0.4193	0.4016	-0.1334	9e-04	0.4159	1.1002	0.2827	0.0883	0.551	2.2176	1.277	-0.2244	2.7902	1.4779	2.2885	1.6026	2	ANOM
1054.6875	-1.7931	-1.1117	-2.0153	0.8041	-0.3707	-1.3682	-2.0739	-1.9547	0.3582	-0.6193	-0.9575	-1.1143	0.2824	0.0866	-0.4063	0.4826	-0.0932	0.1703	0.4909	1.1094	0.2503	0.0569	0.5676	2.101	1.1094	-0.4678	2.5024	0.9545	1.8667	1.1436	2	ANOM
1058.5938	-1.6574	-0.9512	-1.888	0.8126	-0.2528	-1.3201	-2.0208	-1.7492	0.5255	-0.5098	-0.9492	-0.9038	0.5539	0.3317	-0.3796	0.5425	-0.0187	0.3858	0.594	1.1173	0.2472	-0.001	0.6109	1.9913	0.9945	-0.6021	2.2331	0.3852	1.4472	0.7397	2	ANOM
1062.5	-1.4049	-0.7835	-1.7475	0.8959	-0.1063	-1.2522	-1.9611	-1.6119	0.7908	-0.3557	-0.9053	-0.7299	0.8138	0.6326	-0.3179	0.5894	0.0918	0.6149	0.7149	1.131	0.2793	-0.0829	0.6738	1.9016	0.9524	-0.6206	2.0128	-0.1463	1.0923	0.4596	2	ANOM
1066.4063	-1.0608	-0.6074	-1.5928	1.0466	0.0582	-1.1523	-1.8756	-1.542	1.1203	-0.162	-0.807	-0.5952	1.0285	0.9585	-0.2068	0.6363	0.2281	0.8276	0.848	1.1617	0.3424	-0.1712	0.7395	1.8491	0.9915	-0.5233	1.8693	-0.5544	0.859	0.3515	2	ANOM
1070.3125	-0.6665	-0.4213	-1.4235	1.2493	0.2227	-1.0148	-1.7513	-1.5251	1.4698	0.0619	-0.6397	-0.4989	1.1742	1.2722	-0.0369	0.69	0.3702	0.9903	0.9747	1.211	0.4283	-0.2421	0.7902	1.8306	1.1048	-0.3332	1.8016	-0.7809	0.7679	0.433	2	ANOM
1074.2188	-0.2635	-0.2199	-1.2397	1.4899	0.3809	-0.8302	-1.5761	-1.5371	1.7938	0.3139	-0.3967	-0.4251	1.2398	1.5476	0.1985	0.7652	0.4982	1.0879	1.0857	1.2862	0.5327	-0.2603	0.819	1.84	1.2772	-0.0706	1.8018	-0.7955	0.8261	0.6946	2	ANOM
1078.125	0.1072	-0.0086	-1.0476	1.7362	0.523	-0.6001	-1.3446	-1.547	2.0553	0.5798	-0.086	-0.3644	1.2223	1.7593	0.4856	0.8621	0.5885	1.1128	1.1684	1.3787	0.6462	-0.2048	0.8139	1.8623	1.4863	0.2297	1.8423	-0.6152	0.995	1.0865	2	ANOM
1082.0313	0.4158	0.2144	-0.8482	1.9694	0.6524	-0.3277	-1.0626	-1.5266	2.2277	0.8536	0.2782	-0.2998	1.1381	1.9001	0.8152	0.9871	0.6253	1.0688	1.2162	1.4835	0.7578	-0.0618	0.7731	1.8775	1.6911	0.5393	1.8759	-0.3034	1.203	1.5221	2	ANOM
1085.9375	0.6493	0.4407	-0.6465	2.1693	0.7739	-0.02	-0.7389	-1.4489	2.2982	1.1253	0.6721	-0.2141	1.01	1.9712	1.1569	1.1376	0.6024	0.9683	1.2291	1.593	0.8629	0.1643	0.6968	1.866	1.8634	0.8198	1.8588	0.0477	1.3659	1.9082	2	ANOM
1089.8438	0.8104	0.6664	-0.4426	2.3218	0.9006	0.3159	-0.3846	-1.2932	2.2811	1.3908	1.073	-0.0908	0.8691	1.9881	1.4926	1.3111	0.5327	0.8398	1.2148	1.6965	0.9614	0.4472	0.5961	1.8119	1.9747	1.0483	1.7547	0.3256	1.4004	2.1441	2	ANOM
1093.75	0.9165	0.8861	-0.2381	2.4199	1.0419	0.6624	-0.0207	-1.0573	2.2	1.6501	1.4575	0.0773	0.7462	1.9774	1.7959	1.5042	0.4348	0.7111	1.1823	1.7906	1.0517	0.7415	0.4844	1.7136	2.007	1.1992	1.5384	0.4269	1.2357	2.1548	2	ANOM
1097.6563	0.9927	1.0909	-0.0327	2.4735	1.2167	1.014	0.3391	-0.7473	2.0896	1.9007	1.8069	0.2977	0.6632	1.9622	2.0523	1.717	0.3434	0.6057	1.1529	1.8756	1.1375	0.9983	0.3792	1.5776	1.9604	1.2602	1.216	0.2755	0.8363	1.8968	2	ANOM
1101.5625	1.0674	1.2818	0.1736	2.4892	1.4386	1.3569	0.678	-0.3848	1.9883	2.1492	2.1088	0.566	0.6397	1.9707	2.2544	1.9483	0.2923	0.5492	1.1474	1.9555	1.226	1.163	0.3003	1.4295	1.8493	1.2283	0.8133	-0.1542	0.2108	1.3683	2	ANOM
1105.4688	1.1599	1.4553	0.3811	2.4815	1.7051	1.6804	0.9831	-0.0055	1.9346	2.3931	2.3621	0.8717	0.6768	2.0258	2.4055	2.1906	0.3164	0.5511	1.1823	2.0438	1.3241	1.1917	0.2662	1.2954	1.6994	1.1038	0.3864	-0.8383	-0.5811	0.6198	2	ANOM
1109.375	1.3239	1.6907	0.6087	2.4765	2.0733	2.018	1.2469	0.3523	1.9938	2.7265	2.5925	1.1973	0.8054	2.1682	2.5677	2.4778	0.6454	0.6399	1.2833	2.1774	1.4563	1.0605	0.3006	1.247	1.5888	0.9142	0.0114	-1.6575	-1.4559	-0.2244	2	ANOM
1113.2813	1.4699	1.8199	0.8029	2.4749	2.4023	2.2784	1.4547	0.6591	2.0834	2.9601	2.7539	1.5147	0.9352	2.33	2.6501	2.7448	0.8658	0.7561	1.4397	2.3164	1.5835	0.7725	0.394	1.2566	1.4642	0.6344	-0.2588	-2.5661	-2.2753	-1.1304	2	ANOM
1117.1875	1.6235	1.9241	0.9739	2.4991	2.7307	2.4894	1.6017	0.8789	2.2356	3.1791	2.8775	1.7961	1.0788	2.5292	2.7231	3.0108	1.1738	0.9091	1.6533	2.4942	1.7163	0.3565	0.5556	1.376	1.3954	0.2986	-0.3498	-3.3871	-2.9263	-1.9446	2	ANOM
1121.0938	1.7543	1.9931	1.1009	2.5417	3.0185	2.6386	1.6791	0.9803	2.4216	3.3641	2.9599	2.0093	1.2118	2.7418	2.7891	3.2538	1.5278	1.0747	1.9083	2.7008	1.8415	-0.1447	0.77	1.6086	1.3954	-0.089	-0.233	-4.0019	-3.3189	-2.5754	2	ANOM
1125	1.8326	2.018	1.1694	2.6034	3.2354	2.7141	1.6822	0.956	2.6083	3.5004	2.9996	2.1256	1.3105	2.9397	2.8518	3.4509	1.8777	1.2256	2.1812	2.9189	1.9342	-0.6692	1.0189	1.9391	1.4531	-0.5175	0.0907	-4.3138	-3.3904	-2.9587	2	ANOM
1128.9063	1.8308	1.992	1.1582	2.6678	3.3496	2.7091	1.6022	0.8056	2.7545	3.5678	2.9814	2.1226	1.3593	3.0919	2.9014	3.5743	2.1575	1.337	2.435	3.1229	1.966	-1.1546	1.2727	2.3255	1.5441	-0.9825	0.5877	-4.283	-3.1398	-3.0799	2	ANOM
1132.8125	1.7259	1.9013	1.0579	2.7193	3.3455	2.6108	1.4357	0.5405	2.8254	3.5471	2.8977	1.9849	1.3506	3.1694	2.9191	3.5902	2.311	1.3885	2.6371	3.2722	1.9057	-1.5475	1.4984	2.7178	1.6294	-1.488	1.1852	-3.9295	-2.6175	-2.9648	2	ANOM
1136.7188	1.5142	1.7458	0.8624	2.739	3.2188	2.4235	1.1892	0.188	2.8009	3.4318	2.7334	1.7118	1.2855	3.1563	2.8842	3.4789	2.2875	1.3694	2.7508	3.3335	1.7328	-1.8158	1.6651	3.0563	1.6637	-2.0243	1.7953	-3.3252	-1.9148	-2.6815	2	ANOM
1140.625	1.2042	1.5216	0.574	2.7076	2.9816	2.1459	0.8596	-0.2274	2.6751	3.2176	2.4802	1.3108	1.1665	3.0427	2.7718	3.2219	2.0563	1.2674	2.7538	3.2693	1.4252	-1.9496	1.7435	3.2767	1.6039	-2.5931	2.3177	-2.5852	-1.1594	-2.3189	2	ANOM
1144.5313	0.8203	1.2367	0.2091	2.6165	2.6569	1.797	0.4667	-0.6707	2.4604	2.9145	2.1405	0.8091	1.009	2.8332	2.5687	2.8166	1.6184	1.0933	2.6323	3.0636	0.9843	-1.9577	1.7178	3.3398	1.4182	-3.178	2.6642	-1.8375	-0.4683	-1.9656	2	ANOM
1148.4375	0.3943	0.9005	-0.2097	2.4601	2.2847	1.3948	0.0253	-1.1147	2.1814	2.5419	1.7233	0.2377	0.8224	2.5422	2.2689	2.279	1.004	0.8543	2.3883	2.7096	0.4223	-1.8759	1.5826	3.2196	1.093	-3.7638	2.7756	-1.1991	0.0501	-1.7044	2	ANOM
1152.3438	-0.0328	0.5314	-0.6554	2.2422	1.9052	0.9669	-0.4352	-1.5354	1.8733	2.1256	1.2496	-0.3628	0.6181	2.1923	1.8794	1.6397	0.2631	0.5644	2.0388	2.2229	-0.2308	-1.7472	1.3451	2.9145	0.6407	-4.3253	2.6293	-0.7584	0.3306	-1.5767	2	ANOM
1156.25	-0.4263	0.1507	-1.0955	1.9795	1.5513	0.5398	-0.8929	-1.9161	1.5722	1.7007	0.7519	-0.9495	0.406	1.806	1.4245	0.9388	-0.5296	0.2427	1.6125	1.6326	-0.9301	-1.6181	1.0246	2.4522	0.0918	-4.8278	2.2388	-0.5507	0.3579	-1.5884	2	ANOM
1160.1563	-0.7585	-0.2221	-1.5023	1.6933	1.2525	0.1428	-1.3171	-2.2497	1.306	1.2955	0.2631	-1.4851	0.1922	1.4122	0.9311	0.2294	-1.2968	-0.0937	1.1405	0.9852	-1.6279	-1.5205	0.6448	1.8772	-0.5086	-5.2368	1.6578	-0.5613	0.1659	-1.7132	2	ANOM
1164.0625	-1.011	-0.5628	-1.8518	1.4072	1.0238	-0.1987	-1.684	-2.5322	1.0963	0.9424	-0.1786	-1.9372	-0.0197	1.0335	0.442	-0.4401	-1.9645	-0.4252	0.6624	0.3321	-2.27	-1.4822	0.2411	1.2461	-1.1015	-5.5215	0.9663	-0.7288	-0.167	-1.8905	2	ANOM
1167.9688	-1.1811	-0.8595	-2.1301	1.1483	0.8657	-0.4704	-1.9787	-2.7663	0.9452	0.6579	-0.5469	-2.2887	-0.2264	0.685	-0.0057	-1.0256	-2.4802	-0.7425	0.2125	-0.2784	-2.8123	-1.5039	-0.1586	0.6188	-1.6332	-5.659	0.2556	-0.9619	-0.5469	-2.0484	2	ANOM
1171.875	-1.2758	-1.0978	-2.331	0.9428	0.77	-0.6651	-2.1898	-2.9534	0.8483	0.4566	-0.8196	-2.5314	-0.4213	0.3847	-0.381	-1.4963	-2.8101	-1.031	-0.185	-0.8051	-3.227	-1.5702	-0.5245	0.0517	-2.0563	-5.6377	-0.3859	-1.1558	-0.8708	-2.1109	2	ANOM
1175.7813	-1.3109	-1.2777	-2.4589	0.8059	0.7155	-0.7818	-2.3231	-3.1013	0.7908	0.3399	-0.9931	-2.6727	-0.5996	0.1316	-0.6627	-1.835	-2.9536	-1.2799	-0.5111	-1.2188	-3.4985	-1.6523	-0.837	-0.4218	-2.3438	-5.4622	-0.8906	-1.2291	-1.0549	-2.0276	2	ANOM
1179.6875	-1.3073	-1.3971	-2.5237	0.7511	0.6837	-0.8302	-2.3843	-3.2063	0.752	0.3015	-1.0667	-2.7267	-0.7524	-0.0622	-0.8367	-2.0406	-2.9364	-1.4811	-0.7607	-1.5122	-3.6281	-1.7149	-1.087	-0.7764	-2.4894	-5.1516	-1.2156	-1.1187	-1.0513	-1.7752	2	ANOM
1183.5938	-1.2809	-1.4587	-2.5341	0.7817	0.6609	-0.821	-2.3871	-3.2717	0.7208	0.3251	-1.0537	-2.7115	-0.8692	-0.1936	-0.9055	-2.1234	-2.7976	-1.6223	-0.9293	-1.6808	-3.6287	-1.7193	-1.2634	-1.0096	-2.4996	-4.7392	-1.3524	-0.8159	-0.8509	-1.3656	2	ANOM
1187.5	-1.2451	-1.4687	-2.5065	0.8909	0.6389	-0.7694	-2.3529	-3.2949	0.6872	0.4027	-0.9761	-2.6497	-0.9376	-0.263	-0.8809	-2.1004	-2.596	-1.6947	-1.0249	-1.7422	-3.5303	-1.6403	-1.365	-1.1322	-2.4008	-4.2632	-1.318	-0.3499	-0.4861	-0.8418	2	ANOM
1191.4063	-1.1975	-1.4321	-2.4537	1.0681	0.6211	-0.688	-2.2899	-3.2735	0.6544	0.5179	-0.8489	-2.5543	-0.9492	-0.2626	-0.7775	-1.9914	-2.373	-1.6867	-1.0491	-1.71	-3.3525	-1.4607	-1.3938	-1.1594	-2.22	-3.7614	-1.15	0.2145	-0.0213	-0.265	2	ANOM
1195.3125	-1.1386	-1.3508	-2.378	1.294	0.6178	-0.5885	-2.2082	-3.2074	0.6345	0.662	-0.692	-2.4358	-0.9017	-0.1913	-0.6118	-1.8163	-2.1693	-1.5908	-1.0094	-1.6007	-3.1166	-1.187	-1.3511	-1.1159	-1.9903	-3.2659	-0.9045	0.7858	0.4638	0.2869	2	ANOM
1199.2188	-1.051	-1.2266	-2.28	1.5484	0.6458	-0.4705	-2.1108	-3.09	0.6477	0.8286	-0.5104	-2.289	-0.7889	-0.0433	-0.3982	-1.5777	-1.9991	-1.4024	-0.908	-1.4237	-2.8312	-0.8346	-1.2359	-1.0141	-1.7297	-2.7947	-0.6271	1.2814	0.8934	0.7521	2	ANOM
1203.125	-0.9233	-1.0601	-2.1567	1.8061	0.7183	-0.3398	-1.9919	-2.9307	0.7058	1.0175	-0.3113	-2.1045	-0.6228	0.1712	-0.1477	-1.2794	-1.8574	-1.1279	-0.7489	-1.1908	-2.5025	-0.4343	-1.0582	-0.8722	-1.4542	-2.354	-0.3634	1.6247	1.2017	1.0798	2	ANOM
1207.0313	-0.7498	-0.8544	-2.0072	2.0456	0.8444	-0.1939	-1.85	-2.7318	0.8189	1.2166	-0.0968	-1.8774	-0.4151	0.4385	0.1268	-0.9259	-1.7209	-0.7814	-0.541	-0.9041	-2.1222	-0.0246	-0.8221	-0.6995	-1.1675	-1.9371	-0.1429	1.7736	1.3542	1.2511	2	ANOM
1210.9375	-0.526	-0.6158	-1.827	2.2468	1.0154	-0.0381	-1.674	-2.5058	0.9813	1.4232	0.136	-1.5964	-0.1845	0.7337	0.4182	-0.5155	-1.5587	-0.391	-0.297	-0.5727	-1.6812	0.3558	-0.5425	-0.5049	-0.8675	-1.5237	0.0209	1.727	1.3464	1.2705	2	ANOM
1214.8438	-0.2713	-0.3611	-1.6217	2.3871	1.2091	0.116	-1.4675	-2.2675	1.1716	1.6171	0.3749	-1.2613	0.0424	1.0148	0.7029	-0.0658	-1.342	7e-04	-0.0433	-0.2104	-1.1865	0.6683	-0.2492	-0.3032	-0.5616	-1.1016	0.1126	1.5069	1.1957	1.1656	2	ANOM
1218.75	-0.0139	-0.1079	-1.4057	2.4541	1.3935	0.2544	-1.2451	-2.0349	1.3516	1.7735	0.6053	-0.8859	0.2418	1.236	0.9565	0.3962	-1.0538	0.3473	0.1849	0.1556	-0.6459	0.8867	0.0272	-0.115	-0.2528	-0.6548	0.136	1.1689	0.9479	0.9786	2	ANOM
1222.6563	0.204	0.1104	-1.197	2.4304	1.521	0.3443	-1.0274	-1.8368	1.4727	1.8542	0.7936	-0.5048	0.3857	1.3443	1.1408	0.8265	-0.7021	0.5948	0.3388	0.4801	-0.099	0.992	0.2423	0.0233	0.0265	-0.1885	0.0829	0.7766	0.641	0.7517	2	ANOM
1226.5625	0.3017	0.2589	-1.0581	2.2831	1.5067	0.3322	-0.9111	-1.7287	1.4534	1.7899	0.8629	-0.1897	0.4104	1.2444	1.1863	1.1462	-0.3394	0.6631	0.3301	0.697	0.3891	0.9543	0.316	0.0806	0.2402	0.2748	-0.074	0.4691	0.3081	0.5248	2	ANOM
1230.4688	0.2956	0.3014	-0.9694	2.0508	1.3742	0.2185	-0.8364	-1.6692	1.2999	1.5936	0.8272	0.055	0.3755	0.9773	1.0776	1.3147	0.0235	0.5734	0.1814	0.7655	0.7862	0.827	0.2581	-0.0165	0.3433	0.7109	-0.3257	0.1314	-0.0122	0.2993	2	ANOM
1234.375	0.1215	0.2045	-0.9947	1.7107	1.0549	-0.0538	-0.9055	-1.7129	0.9538	1.2035	0.6039	0.1393	0.2296	0.4766	0.7465	1.2482	0.2978	0.2711	-0.1883	0.6106	1.0065	0.6027	0.0044	-0.3	0.2868	1.0734	-0.703	-0.1365	-0.3275	0.0836	2	ANOM
1238.2813	-0.2392	-0.0506	-1.1588	1.2712	0.5382	-0.5115	-1.1596	-1.8796	0.4073	0.5958	0.1554	0.0184	-0.0229	-0.2561	0.16	0.8997	0.4165	-0.2408	-0.7946	0.1929	0.9954	0.301	-0.4613	-0.7995	0.0329	1.3175	-1.2235	-0.3392	-0.6404	-0.1389	2	ANOM
1242.1875	-0.7781	-0.4695	-1.4805	0.7505	-0.1635	-1.1608	-1.6217	-2.1701	-0.3208	-0.2275	-0.5347	-0.3405	-0.38	-1.1938	-0.6887	0.243	0.331	-0.9347	-1.6331	-0.5044	0.7203	-0.0493	-1.136	-1.5194	-0.4398	1.4096	-1.8844	-0.5017	-0.9761	-0.3906	2	ANOM
1246.0938	-1.454	-1.0344	-1.9522	0.179	-1.0092	-1.9857	-2.2902	-2.5764	-1.1793	-1.23	-1.4508	-0.9344	-0.8143	-2.2783	-1.7764	-0.6985	0.0207	-1.7582	-2.6646	-1.4583	0.1862	-0.4104	-1.9759	-2.4297	-1.1159	1.3403	-2.6691	-0.6542	-1.3482	-0.6847	2	ANOM
1250	-2.2092	-1.7148	-2.5516	-0.4088	-1.9438	-2.9463	-3.1322	-3.0782	-2.1011	-2.364	-2.5504	-1.7332	-1.3033	-3.4349	-3.0382	-1.8711	-0.4959	-2.6438	-3.8236	-2.6085	-0.5658	-0.7542	-2.9225	-3.4761	-1.9499	1.1205	-3.5341	-0.8286	-1.7674	-1.0323	2	ANOM
1253.9063	-2.9648	-2.4468	-3.2314	-0.9678	-2.8932	-3.9745	-4.085	-3.637	-3.0015	-3.545	-3.75	-2.6678	-1.8005	-4.5663	-4.3856	-3.1673	-1.1625	-3.5026	-5.0078	-3.8537	-1.4484	-1.0468	-3.8875	-4.5617	-2.8591	0.7975	-4.4093	-1.0412	-2.216	-1.4159	2	ANOM
1257.8125	-3.6398	-3.1656	-3.9288	-1.447	-3.7746	-4.9877	-5.0622	-4.2024	-3.7919	-4.6758	-4.9478	-3.6436	-2.2721	-5.5735	-5.6974	-4.4607	-1.8873	-4.2542	-6.1116	-5.0719	-2.352	-1.2544	-4.7715	-5.5791	-3.7385	0.4415	-5.2075	-1.2862	-2.6664	-1.8047	2	ANOM
1261.7188	-4.1588	-3.8028	-4.5746	-1.8074	-4.5226	-5.8973	-5.97	-4.7232	-4.4029	-5.6674	-6.032	-4.558	-2.6743	-6.3747	-6.8556	-5.6135	-2.5619	-4.8274	-7.029	-6.1303	-3.1516	-1.3584	-5.4831	-6.4159	-4.4867	0.1287	-5.8447	-1.5436	-3.0654	-2.1539	2	ANOM
1265.625	-4.4702	-4.2906	-5.0998	-2.0116	-5.0746	-6.6205	-6.714	-5.1456	-4.7757	-6.4252	-6.8968	-5.3062	-2.9681	-6.8957	-7.7444	-6.4951	-3.0773	-5.1644	-7.6682	-6.9081	-3.731	-1.343	-5.9397	-6.9717	-4.9919	-0.0573	-6.2335	-1.764	-3.3546	-2.4045	2	ANOM
1269.5313	-4.5519	-4.5865	-5.4511	-2.0451	-5.3993	-7.0946	-7.2179	-5.4295	-4.8908	-6.8979	-7.4655	-5.8069	-3.133	-7.1048	-8.2819	-7.015	-3.3494	-5.2441	-7.9717	-7.32	-4.0053	-1.2013	-6.0944	-7.1848	-5.1912	-0.0598	-6.3226	-1.9045	-3.4817	-2.5144	2	ANOM
1273.4375	-4.4172	-4.6662	-5.5932	-1.91	-5.4922	-7.2903	-7.4428	-5.5484	-4.7565	-7.0552	-7.697	-6.0106	-3.1577	-7.0011	-8.4336	-7.1275	-3.3307	-5.0704	-7.9214	-7.3323	-3.939	-0.9466	-5.9377	-7.0321	-5.0611	0.1505	-6.0959	-1.9192	-3.4146	-2.4537	2	ANOM
1277.3438	-4.1092	-4.5418	-5.5244	-1.6332	-5.3692	-7.2123	-7.383	-5.4988	-4.4141	-6.9144	-7.595	-5.9168	-3.0491	-6.6227	-8.2134	-6.8505	-3.0269	-4.6776	-7.5464	-6.9645	-3.5442	-0.5972	-5.4997	-6.5467	-4.6277	0.5613	-5.5787	-1.782	-3.1424	-2.2229	2	ANOM
1281.25	-3.6999	-4.2501	-5.2711	-1.2629	-5.0833	-6.9042	-7.0811	-5.3037	-3.9244	-6.5319	-7.2181	-5.5639	-2.8306	-6.0364	-7.6915	-6.2546	-2.4924	-4.1313	-6.9193	-6.2976	-2.9009	-0.1863	-4.8478	-5.8088	-3.9704	1.1194	-4.8442	-1.4941	-2.6943	-1.85	2	ANOM
1285.1563	-3.2742	-3.8552	-4.892	-0.8606	-4.697	-6.4433	-6.6146	-5.0046	-3.3653	-5.9924	-6.6618	-5.0366	-2.5431	-5.3325	-6.9792	-5.4679	-1.8301	-3.5048	-6.1426	-5.4561	-2.1298	0.2444	-4.0785	-4.9403	-3.2013	1.7359	-3.9939	-1.0876	-2.1298	-1.3961	2	ANOM
1289.0625	-2.913	-3.4308	-4.4592	-0.4932	-4.2774	-5.9255	-6.0822	-4.6624	-2.8135	-5.3976	-6.041	-4.4414	-2.2331	-4.6157	-6.2124	-4.6349	-1.1643	-2.8804	-5.3406	-4.5891	-1.3734	0.6546	-3.3009	-4.0781	-2.4665	2.3059	-3.1593	-0.6204	-1.533	-0.9409	2	ANOM
1292.9688	-2.6813	-3.0573	-4.0547	-0.2229	-3.8911	-5.4442	-5.5887	-4.3367	-2.3402	-4.8523	-5.4745	-3.8873	-1.9484	-3.9732	-5.5263	-3.9092	-0.6222	-2.3299	-4.6249	-3.8458	-0.7751	1.0057	-2.6196	-3.3542	-1.8926	2.7264	-2.458	-0.1597	-0.9921	-0.564	2	ANOM
1296.875	-2.6211	-2.7969	-3.7485	-0.0953	-3.5885	-5.091	-5.2237	-4.0869	-1.9886	-4.4421	-5.0693	-3.4785	-1.7344	-3.4834	-5.0419	-3.4162	-0.3146	-1.9145	-4.1035	-3.356	-0.4511	1.2631	-2.124	-2.8832	-1.5934	2.914	-1.9966	0.2101	-0.5993	-0.3444	2	ANOM
1300.7813	-2.7335	-2.6915	-3.5941	-0.1285	-3.3995	-4.9164	-5.0485	-3.9499	-1.7832	-4.2215	-4.8887	-3.2795	-1.6182	-3.1912	-4.8279	-3.2366	-0.298	-1.6631	-3.8329	-3.1946	-0.4705	1.4177	-1.862	-2.7326	-1.6226	2.8268	-1.8344	0.4287	-0.4127	-0.3232	2	ANOM
1304.6875	-2.9939	-2.7543	-3.6165	-0.3161	-3.3321	-4.9392	-5.0841	-3.9447	-1.719	-4.2095	-4.9565	-3.3191	-1.613	-3.11	-4.9163	-3.394	-0.5908	-1.5821	-3.8367	-3.386	-0.8401	1.4661	-1.8538	-2.9164	-1.9888	2.464	-1.989	0.4541	-0.4631	-0.5174	2	ANOM
1308.5938	-3.3451	-2.9613	-3.8007	-0.6211	-3.3621	-5.1352	-5.3093	-4.0647	-1.7626	-4.3797	-5.2381	-3.5739	-1.7078	-3.2148	-5.2657	-3.8458	-1.1376	-1.6553	-4.0883	-3.8886	-1.5017	1.4259	-2.0736	-3.3886	-2.6368	1.8808	-2.4228	0.2869	-0.7361	-0.901	2	ANOM
1312.5	-3.7144	-3.2638	-4.1046	-0.9792	-3.4524	-5.4511	-5.6594	-4.2722	-1.8665	-4.6688	-5.66	-3.9806	-1.8725	-3.4517	-5.7972	-4.4991	-1.8467	-1.8346	-4.5224	-4.6055	-2.3502	1.334	-2.4571	-4.0679	-3.4669	1.1685	-3.0525	-0.0432	-1.1736	-1.4115	2	ANOM
1316.4063	-4.0305	-3.5947	-4.4621	-1.3203	-3.5499	-5.8002	-6.0527	-4.5235	-1.9804	-4.9977	-6.1249	-4.4531	-2.062	-3.7542	-6.3999	-5.2288	-2.593	-2.0689	-5.0449	-5.4126	-3.2483	1.2269	-2.9258	-4.83	-4.348	0.4338	-3.7686	-0.4733	-1.6987	-1.97	2	ANOM
1320.3125	-4.2282	-3.883	-4.8034	-1.5742	-3.611	-6.0963	-6.4008	-4.764	-2.0503	-5.2786	-6.527	-4.892	-2.2261	-4.0477	-6.9508	-5.9025	-3.2515	-2.3024	-5.5602	-6.1715	-4.0558	1.149	-3.3927	-5.5503	-5.1543	-0.2109	-4.4551	-0.9204	-2.2086	-2.4827	2	ANOM
1324.2188	-4.2695	-4.0673	-5.0607	-1.6799	-3.5925	-6.2638	-6.6225	-4.9509	-2.037	-5.4353	-6.7753	-5.2139	-2.3158	-4.2618	-7.3417	-6.4006	-3.7182	-2.4827	-5.9731	-6.7576	-4.6521	1.1321	-3.7774	-6.1166	-5.7636	-0.683	-4.996	-1.2937	-2.6163	-2.8712	2	ANOM
1328.125	-4.1358	-4.1066	-5.1832	-1.6058	-3.4664	-6.2499	-6.6632	-5.0436	-1.9169	-5.4128	-6.8036	-5.356	-2.2913	-4.3455	-7.4948	-6.6395	-3.9225	-2.5676	-6.2132	-7.0803	-4.9586	1.2058	-4.0133	-6.4423	-6.1027	-0.9317	-5.3149	-1.5212	-2.8422	-3.0765	2	ANOM
1332.0313	-3.8499	-3.9889	-5.1523	-1.3503	-3.2435	-6.0446	-6.5141	-5.0389	-1.6918	-5.2051	-6.6047	-5.3071	-2.1376	-4.2798	-7.3841	-6.5972	-3.856	-2.5459	-6.2471	-7.1054	-4.9629	1.3695	-4.0748	-6.4922	-6.1494	-0.9602	-5.376	-1.5541	-2.8537	-3.0824	2	ANOM
1335.9375	-3.4522	-3.7396	-4.985	-0.9434	-2.9416	-5.6739	-6.1976	-4.9514	-1.3843	-4.8322	-6.2054	-5.0852	-1.8583	-4.0665	-7.0312	-6.2965	-3.5607	-2.4162	-6.0752	-6.8449	-4.7028	1.609	-3.9623	-6.2747	-5.9303	-0.8155	-5.1833	-1.3884	-2.6526	-2.9017	2	ANOM
1339.8438	-3.0012	-3.4022	-4.7214	-0.4362	-2.605	-5.1947	-5.7764	-4.8116	-1.0319	-4.3498	-5.6724	-4.7498	-1.4763	-3.7379	-6.5016	-5.8103	-3.1197	-2.1962	-5.7338	-6.3663	-4.2632	1.8974	-3.7025	-5.8437	-5.5143	-0.5843	-4.7863	-1.05	-2.2818	-2.5867	2	ANOM
1343.75	-2.5588	-3.0412	-4.4222	0.1014	-2.2818	-4.6875	-5.3254	-4.6638	-0.6721	-3.8302	-5.0962	-4.3786	-1.0365	-3.3419	-5.8854	-5.2415	-2.6401	-1.9188	-5.284	-5.7609	-3.7592	2.1924	-3.3477	-5.2791	-4.9959	-0.3675	-4.2621	-0.6044	-1.8154	-2.2107	2	ANOM
1347.6563	-2.1877	-2.7249	-4.1543	0.5993	-2.0235	-4.2398	-4.9303	-4.5501	-0.3558	-3.3595	-4.5785	-4.0579	-0.5916	-2.935	-5.2909	-4.6974	-2.2374	-1.6229	-4.8025	-5.1414	-3.3117	2.4459	-2.9596	-4.6798	-4.4874	-0.2664	-3.7058	-0.1401	-1.3457	-1.8636	2	ANOM
1351.5625	-1.9305	-2.5091	-3.9761	0.9977	-1.8649	-3.9218	-4.6611	-4.5075	-0.1152	-3.0023	-4.1977	-3.8547	-0.1958	-2.5718	-4.8097	-4.2776	-1.9966	-1.3457	-4.3579	-4.6102	-3.0245	2.6189	-2.5998	-4.138	-4.0852	-0.357	-3.21	0.2599	-0.9599	-1.6166	2	ANOM
1355.4688	-1.8096	-2.4318	-3.924	1.2588	-1.8292	-3.7833	-4.561	-4.5496	0.0323	-2.806	-4.012	-3.8138	0.1103	-2.2975	-4.5076	-4.0465	-1.9743	-1.119	-4.011	-4.2403	-2.9606	2.6814	-2.3179	-3.7273	-3.8527	-0.6755	-2.8459	0.5138	-0.7304	-1.5295	2	ANOM
1359.375	-1.7079	-2.3929	-3.8995	1.4217	-1.8673	-3.7956	-4.6077	-4.6291	0.1018	-2.7615	-4.0163	-3.9257	0.3086	-2.1222	-4.4057	-4.0244	-2.166	-0.9589	-3.7961	-4.077	-3.1331	2.6293	-2.1436	-3.4958	-3.8276	-1.2082	-2.664	0.5727	-0.7051	-1.6278	2	ANOM
1363.2813	-1.8659	-2.5987	-4.1085	1.3957	-2.0465	-4.0234	-4.8575	-4.8233	0.0558	-2.9013	-4.2363	-4.2057	0.3796	-2.0814	-4.5211	-4.2158	-2.553	-0.8875	-3.7379	-4.1264	-3.5265	2.4613	-2.0978	-3.4566	-3.999	-1.9116	-2.6762	0.4277	-0.8827	-1.9016	2	ANOM
1367.1875	-2.1141	-2.8865	-4.3865	1.2691	-2.2799	-4.373	-5.2223	-5.0457	-0.0534	-3.1587	-4.5967	-4.5835	0.3506	-2.148	-4.7941	-4.5624	-3.056	-0.8955	-3.8215	-4.3578	-4.0715	2.2073	-2.1728	-3.5976	-4.3366	-2.6972	-2.8698	0.1009	-1.2385	-2.3138	2	ANOM
1371.0938	-2.4127	-3.2043	-4.6735	1.0925	-2.5211	-4.778	-5.6441	-5.2563	-0.1936	-3.4771	-5.0331	-4.9935	0.2586	-2.2986	-5.1689	-4.9976	-3.5852	-0.9743	-4.0231	-4.721	-4.6881	1.9057	-2.3536	-3.8802	-4.7824	-3.4642	-3.2082	-0.3503	-1.7169	-2.8068	2	ANOM
1375	-2.7188	-3.4874	-4.9108	0.9114	-2.725	-5.1675	-6.0566	-5.4214	-0.3349	-3.7954	-5.4708	-5.376	0.1549	-2.5001	-5.5742	-5.4549	-4.0565	-1.108	-4.3076	-5.1509	-5.2886	1.6008	-2.6115	-4.2601	-5.2711	-4.1229	-3.6435	-0.8458	-2.2456	-3.3117	2	ANOM
1378.9063	-2.9949	-3.6945	-5.0541	0.7657	-2.8653	-5.487	-6.4113	-5.5167	-0.4578	-4.0683	-5.8545	-5.6809	0.086	-2.7226	-5.9529	-5.874	-4.4006	-1.2779	-4.6383	-5.5974	-5.8071	1.3295	-2.9236	-4.692	-5.7578	-4.6014	-4.1298	-1.3115	-2.7513	-3.7632	2	ANOM
1382.8125	-3.2157	-3.7987	-5.0807	0.6783	-2.9277	-5.6996	-6.6731	-5.5397	-0.5454	-4.2633	-6.1419	-5.8805	0.0862	-2.9424	-6.2629	-6.2154	-4.5834	-1.4711	-4.9865	-6.0158	-6.2037	1.1219	-3.266	-5.1376	-6.1946	-4.8616	-4.619	-1.6765	-3.1777	-4.1108	2	ANOM
1386.7188	-3.3674	-3.799	-4.9964	0.6488	-2.9234	-5.7949	-6.8352	-5.5042	-0.5983	-4.3778	-6.3296	-5.9794	0.1709	-3.1433	-6.492	-6.4743	-4.6033	-1.6766	-5.332	-6.3895	-6.4708	0.992	-3.6195	-5.5751	-6.5679	-4.9069	-5.0891	-1.9004	-3.4866	-4.3283	2	ANOM
1390.625	-3.4457	-3.7189	-4.8335	0.6649	-2.8777	-5.7908	-6.9099	-5.4347	-0.6262	-4.4265	-6.4279	-6.0005	0.329	-3.3212	-6.6461	-6.6614	-4.488	-1.8847	-5.6617	-6.7118	-6.6267	0.9355	-3.9768	-5.9896	-6.8738	-4.7752	-5.5192	-1.9731	-3.6689	-4.413	2	ANOM
1394.5313	-3.458	-3.5932	-4.6386	0.698	-2.8248	-5.7163	-6.9218	-5.3598	-0.6461	-4.437	-6.4636	-5.9788	0.5343	-3.4711	-6.7496	-6.8029	-4.2881	-2.086	-5.971	-6.9949	-6.708	0.9368	-4.3245	-6.3741	-7.1203	-4.5261	-5.9025	-1.919	-3.7376	-4.3785	2	ANOM
1398.4375	-3.4169	-3.4715	-4.4681	0.7157	-2.8015	-5.6202	-6.9047	-5.3143	-0.6762	-4.4441	-6.4771	-5.9569	0.7336	-3.603	-6.8341	-6.9318	-4.0628	-2.2797	-6.2559	-7.2506	-6.7593	0.9677	-4.655	-6.732	-7.3216	-4.2354	-6.2404	-1.7831	-3.7301	-4.2622	2	ANOM
1402.3438	-3.338	-3.3878	-4.367	0.6958	-2.8292	-5.5347	-6.878	-5.3154	-0.7255	-4.4712	-6.4918	-5.9602	0.8765	-3.7113	-6.9184	-7.0675	-3.8555	-2.454	-6.5072	-7.4829	-6.8096	1.008	-4.9527	-7.0495	-7.4819	-3.9615	-6.5251	-1.6236	-3.6794	-4.1021	2	ANOM
1406.25	-3.2392	-3.3746	-4.3674	0.615	-2.9266	-5.4905	-6.8664	-5.367	-0.8061	-4.5388	-6.5332	-6.0066	0.9059	-3.8057	-7.026	-7.2231	-3.7107	-2.6058	-6.7176	-7.6999	-6.8804	1.026	-5.2005	-7.3191	-7.6047	-3.7571	-6.7539	-1.4996	-3.6276	-3.9355	2	ANOM
1410.1563	-3.1351	-3.4359	-4.4723	0.4731	-3.0815	-5.4952	-6.8669	-5.4609	-0.9148	-4.6401	-6.5985	-6.0905	0.795	-3.874	-7.1483	-7.3864	-3.6382	-2.7175	-6.8707	-7.8824	-6.9665	1.0159	-5.3774	-7.5156	-7.6776	-3.64	-6.9092	-1.4465	-3.5937	-3.7864	2	ANOM
1414.0625	-3.0431	-3.5653	-4.6623	0.2805	-3.2745	-5.5456	-6.8751	-5.5829	-1.044	-4.7655	-6.6773	-6.1919	0.5328	-3.9148	-7.2695	-7.5346	-3.6342	-2.7881	-6.9559	-8.0084	-7.0469	0.9771	-5.4654	-7.6184	-7.6834	-3.607	-6.9694	-1.4797	-3.5875	-3.6664	2	ANOM
1417.9688	-2.9732	-3.7332	-4.9014	0.0554	-3.4736	-5.6215	-6.873	-5.7052	-1.1797	-4.8842	-6.7466	-6.279	0.1435	-3.9173	-7.364	-7.6351	-3.6797	-2.8072	-6.953	-8.0555	-7.0876	0.9218	-5.4469	-7.6025	-7.6045	-3.6297	-6.9179	-1.5828	-3.5912	-3.5689	2	ANOM
1421.875	-2.9272	-3.8988	-5.1304	-0.17	-3.6392	-5.6923	-6.8438	-5.8006	-1.3081	-4.9708	-6.7794	-6.3234	-0.3243	-3.8791	-7.4054	-7.6579	-3.7461	-2.775	-6.856	-7.9975	-7.0534	0.8744	-5.3175	-7.4519	-7.4249	-3.6617	-6.7349	-1.7154	-3.5764	-3.4775	2	ANOM
1425.7813	-2.9253	-4.0355	-5.3145	-0.3785	-3.7555	-5.7444	-6.7801	-5.8651	-1.4256	-5.0071	-6.7659	-6.3043	-0.806	-3.8096	-7.3761	-7.5874	-3.8128	-2.7007	-6.6759	-7.834	-6.9221	0.8529	-5.0874	-7.172	-7.1466	-3.6672	-6.422	-1.8249	-3.5119	-3.373	2	ANOM
1429.6875	-2.9685	-4.1135	-5.4133	-0.5529	-3.8023	-5.7642	-6.6881	-5.8923	-1.5266	-4.9845	-6.6969	-6.2175	-1.2266	-3.7116	-7.2695	-7.4182	-3.8564	-2.5939	-6.4227	-7.5672	-6.6829	0.8807	-4.7756	-6.777	-6.7792	-3.604	-5.9884	-1.8519	-3.3647	-3.232	2	ANOM
1433.5938	-3.0648	-4.127	-5.4194	-0.6858	-3.7918	-5.7541	-6.585	-5.8974	-1.6205	-4.9138	-6.5904	-6.0808	-1.5263	-3.6097	-7.1056	-7.1727	-3.8803	-2.4824	-6.1356	-7.2283	-6.351	0.9564	-4.4271	-6.3055	-6.3557	-3.4587	-5.4685	-1.758	-3.1226	-3.0443	2	ANOM
1437.5	-3.2078	-4.08	-5.3386	-0.7786	-3.7384	-5.7293	-6.4902	-5.8962	-1.7149	-4.8184	-6.4674	-5.9208	-1.6619	-3.5257	-6.9072	-6.8855	-3.8835	-2.3864	-5.8468	-6.8585	-5.9576	1.0732	-4.0807	-5.8071	-5.9111	-3.2323	-4.9043	-1.5248	-2.7858	-2.8031	2	ANOM
1441.4063	-3.3854	-3.986	-5.1992	-0.8412	-3.672	-5.7081	-6.4332	-5.911	-1.8179	-4.726	-6.3596	-5.7746	-1.6227	-3.4801	-6.7104	-6.5947	-3.8759	-2.3308	-5.5948	-6.4979	-5.5456	1.2062	-3.7843	-5.3327	-5.4887	-2.9405	-4.3497	-1.1632	-2.3788	-2.5235	2	ANOM
1445.3125	-3.5803	-3.8725	-5.0345	-0.8885	-3.6243	-5.7098	-6.4355	-5.9557	-1.941	-4.6649	-6.2943	-5.6711	-1.4364	-3.4892	-6.5515	-6.3458	-3.8656	-2.3335	-5.4097	-6.1902	-5.1563	1.3209	-3.5736	-4.9318	-5.1226	-2.6198	-3.8554	-0.7197	-1.9417	-2.2244	2	ANOM
1449.2188	-3.761	-3.762	-4.8876	-0.9272	-3.6104	-5.7505	-6.501	-6.0338	-2.0801	-4.6556	-6.2876	-5.6358	-1.1487	-3.5599	-6.45	-6.1621	-3.8523	-2.3998	-5.3084	-5.9649	-4.827	1.3794	-3.4715	-4.6381	-4.8389	-2.2997	-3.4639	-0.2568	-1.5226	-1.9337	2	ANOM
1453.125	-3.8992	-3.673	-4.7838	-0.9638	-3.6374	-5.8243	-6.6214	-6.1322	-2.2261	-4.6976	-6.3352	-5.6652	-0.8329	-3.6815	-6.4194	-6.0587	-3.8301	-2.5288	-5.2904	-5.8299	-4.5748	1.3448	-3.4803	-4.4649	-4.6387	-2.0059	-3.1991	0.1546	-1.1734	-1.6777	2	ANOM
1457.0313	-3.9638	-3.6156	-4.7416	-0.999	-3.6966	-5.9187	-6.77	-6.228	-2.3609	-4.7816	-6.418	-5.747	-0.5649	-3.8343	-6.4434	-6.0223	-3.7801	-2.7054	-5.3384	-5.7741	-4.4032	1.196	-3.5851	-4.4051	-4.5139	-1.7631	-3.0651	0.4416	-0.9322	-1.4783	2	ANOM
1460.9375	-3.9373	-3.5839	-4.7549	-1.0211	-3.7587	-6.003	-6.9107	-6.2891	-2.4618	-4.8759	-6.5019	-5.8415	-0.4064	-3.9886	-6.4947	-6.0294	-3.6824	-2.9037	-5.4231	-5.7714	-4.2937	0.9297	-3.7538	-4.426	-4.4344	-1.5704	-3.0402	0.5625	-0.8187	-1.3438	2	ANOM
1464.8438	-3.8103	-3.5663	-4.8013	-1.0217	-3.7963	-6.0438	-6.9971	-6.2781	-2.506	-4.9471	-6.5467	-5.9087	-0.3992	-4.1156	-6.5363	-6.0444	-3.5164	-3.0983	-5.5075	-5.7846	-4.2205	0.5615	-3.9438	-4.4906	-4.3708	-1.421	-3.0942	0.4977	-0.8325	-1.2678	2	ANOM
1468.75	-3.592	-3.545	-4.8538	-0.991	-3.7744	-6.0101	-6.9974	-6.1758	-2.4801	-4.954	-6.5144	-5.9102	-0.5477	-4.1891	-6.5342	-6.0325	-3.2749	-3.2632	-5.5614	-5.7809	-4.1548	0.125	-4.1141	-4.5573	-4.2913	-1.3001	-3.1821	0.2588	-0.9498	-1.2405	2	ANOM
1472.6563	-3.3037	-3.5011	-4.8731	-0.9209	-3.6701	-5.882	-6.8901	-5.9683	-2.3724	-4.8777	-6.3839	-5.8189	-0.8282	-4.189	-6.4577	-5.9648	-2.9604	-3.3727	-5.5595	-5.7266	-4.0703	-0.3287	-4.229	-4.5842	-4.1704	-1.1842	-3.26	-0.1035	-1.1297	-1.2366	2	ANOM
1476.5625	-2.9864	-3.4254	-4.8384	-0.8118	-3.4844	-5.6603	-6.6796	-5.6712	-2.2007	-4.7116	-6.1554	-5.6334	-1.1859	-4.1185	-6.3016	-5.8395	-2.5971	-3.4204	-5.4946	-5.6205	-3.9576	-0.744	-4.2699	-4.5559	-4.0117	-1.0603	-3.2967	-0.53	-1.3254	-1.2343	2	ANOM
1480.4688	-2.6917	-3.3159	-4.7355	-0.6771	-3.2339	-5.3728	-6.3979	-5.3177	-1.9898	-4.4751	-5.8533	-5.3747	-1.5538	-3.9934	-6.0815	-5.6708	-2.2244	-3.4063	-5.3795	-5.4714	-3.8271	-1.0771	-4.2372	-4.4684	-3.8174	-0.9242	-3.277	-0.9453	-1.4947	-1.2106	2	ANOM
1484.375	-2.465	-3.187	-4.5746	-0.5386	-2.9636	-5.0583	-6.0918	-4.9568	-1.7761	-4.2044	-5.5268	-5.0904	-1.8623	-3.8411	-5.8338	-5.4901	-1.8903	-3.346	-5.24	-5.3059	-3.6986	-1.2872	-4.1453	-4.3419	-3.6207	-0.7803	-3.2001	-1.2852	-1.6016	-1.1543	2	ANOM
1488.2813	-2.3739	-3.0763	-4.3973	-0.4281	-2.7329	-4.7824	-5.8331	-4.6547	-1.6064	-3.9613	-5.2397	-4.8399	-2.0542	-3.7042	-5.6061	-5.345	-1.6482	-3.2609	-5.1119	-5.1652	-3.6033	-1.3595	-4.024	-4.2054	-3.4536	-0.6462	-3.0876	-1.5023	-1.6305	-1.0674	2	ANOM
1492.1875	-2.4054	-2.9802	-4.2114	-0.359	-2.5872	-4.5963	-5.6702	-4.4472	-1.5119	-3.7924	-5.0508	-4.6756	-2.0979	-3.6125	-5.4482	-5.2739	-1.5355	-3.1754	-5.0304	-5.0855	-3.5648	-1.2986	-3.9081	-4.0981	-3.3455	-0.5443	-2.9683	-1.5776	-1.5836	-0.9563	2	ANOM
1496.0938	-2.5792	-2.939	-4.0716	-0.358	-2.5836	-4.5487	-5.6546	-4.374	-1.5197	-3.7472	-5.0094	-4.6424	-1.9949	-3.5951	-5.402	-5.3073	-1.5699	-3.1122	-5.018	-5.0925	-3.605	-1.1284	-3.8237	-4.0477	-3.3181	-0.4921	-2.8659	-1.5178	-1.48	-0.8403	2	ANOM
-500	-0.8917	-0.1367	1.3737	-0.1655	-0.6452	0.6482	0.9644	2.1264	-0.8581	0.065	0.4408	0.8893	-0.4616	-1.114	-0.156	0.0767	1.4219	-1.2328	-1.4582	-0.5918	-0.3681	-0.8623	-2.2037	-1.6312	-0.6525	-1.2527	-0.8107	-0.7149	-0.9744	-1.4391	3	ANOM
-496.0938	-0.7235	0.1015	1.6825	0.0466	-0.1895	1.0981	1.4343	2.4463	-0.4938	0.6101	1.0084	1.3763	-0.0492	-0.4548	0.4891	0.6281	1.7097	-0.6317	-0.8231	-0.0048	0.061	-0.7187	-1.7865	-1.244	-0.264	-1.1366	-0.8106	-0.8707	-1.2143	-1.6763	3	ANOM
-492.1875	-0.5283	0.3163	1.9385	0.2125	0.2059	1.4558	1.8274	2.7034	-0.1022	1.0895	1.5057	1.8279	0.3593	0.1836	1.0828	1.1662	1.9568	0.0246	-0.1639	0.5796	0.5285	-0.3768	-1.2495	-0.7932	0.1558	-0.8851	-0.757	-0.8865	-1.3878	-1.8428	3	ANOM
-488.2813	-0.3351	0.4806	2.1108	0.33	0.5101	1.6969	2.1189	2.8775	0.283	1.4709	1.8978	2.2036	0.7245	0.7415	1.5764	1.6418	2.1374	0.6593	0.4559	1.1016	0.9783	0.1111	-0.6609	-0.3365	0.5499	-0.5393	-0.6637	-0.7886	-1.4953	-1.933	3	ANOM
-484.375	-0.1639	0.5856	2.1919	0.4085	0.717	1.8235	2.3034	2.9623	0.6349	1.7428	2.1697	2.4821	1.0239	1.188	1.9443	2.0222	2.2424	1.205	0.99	1.5237	1.3739	0.6755	-0.0834	0.0866	0.8768	-0.148	-0.5449	-0.6067	-1.5347	-1.9503	3	ANOM
-480.4688	-0.0313	0.6274	2.1843	0.4532	0.8271	1.8503	2.3811	2.9601	0.9261	1.9027	2.3187	2.6549	1.2359	1.5012	2.1813	2.2844	2.2712	1.609	1.4045	1.8228	1.6784	1.2262	0.4334	0.4363	1.1046	0.2275	-0.4175	-0.3962	-1.5169	-1.9089	3	ANOM
-476.5625	0.0689	0.6258	2.1197	0.4855	0.8735	1.8091	2.3854	2.8937	1.1492	1.9811	2.3733	2.7337	1.3603	1.697	2.3088	2.4403	2.2431	1.8567	1.7064	2.0034	1.8873	1.6875	0.8631	0.7121	1.2346	0.5475	-0.2857	-0.1945	-1.4467	-1.8139	3	ANOM
-472.6563	0.1424	0.6059	2.0281	0.5196	0.8791	1.7392	2.347	2.7879	1.302	2.0084	2.3695	2.7423	1.4033	1.8052	2.3632	2.5095	2.1788	1.9579	1.9173	2.0929	2.0062	1.9911	1.196	0.9164	1.282	0.7788	-0.1499	-0.039	-1.3366	-1.6747	3	ANOM
-468.75	0.2126	0.5956	1.9533	0.5637	0.8943	1.689	2.3087	2.6725	1.3945	2.0322	2.3518	2.7109	1.381	1.8755	2.3943	2.5329	2.1149	1.9468	2.0809	2.1346	2.0645	2.103	1.4487	1.082	1.2876	0.9188	9e-04	0.0558	-1.1895	-1.4974	3	ANOM
-464.8438	0.3016	0.6266	1.9232	0.6253	0.9508	1.6878	2.3011	2.577	1.4465	2.0844	2.3602	2.6751	1.3159	1.9535	2.449	2.5471	2.0773	1.8782	2.2376	2.1747	2.0996	2.0287	1.6509	1.2457	1.2998	0.9887	0.1712	0.0888	-1.0121	-1.2798	3	ANOM
-460.9375	0.4299	0.7202	1.9581	0.6989	1.0709	1.7604	2.3441	2.5206	1.4751	2.1941	2.4266	2.66	1.2329	2.0777	2.5597	2.5916	2.0899	1.8081	2.4325	2.2581	2.1547	1.803	1.8382	1.4416	1.3703	1.0349	0.378	0.0831	-0.8086	-1.0234	3	ANOM
-457.0313	0.6112	0.8835	2.0622	0.7724	1.2608	1.907	2.4427	2.5135	1.4954	2.3656	2.5579	2.6791	1.1496	2.2716	2.745	2.6861	2.1619	1.7884	2.6845	2.4078	2.2605	1.4956	2.0417	1.6919	1.5377	1.11	0.6264	0.0694	-0.5869	-0.7331	3	ANOM
-453.125	0.8405	1.1086	2.2165	0.8312	1.5047	2.1106	2.5849	2.5502	1.5153	2.5876	2.7436	2.7342	1.0812	2.5259	2.9909	2.8333	2.2857	1.8462	2.9946	2.6287	2.4302	1.1928	2.2816	2.0045	1.8139	1.2649	0.9182	0.0816	-0.353	-0.418	3	ANOM
-449.2188	1.1059	1.3734	2.3935	0.8562	1.7738	2.3404	2.7407	2.6129	1.5353	2.8266	2.9532	2.8131	1.0314	2.8152	3.2645	3.0147	2.4445	1.9939	3.3354	2.8973	2.6593	0.9786	2.5547	2.3641	2.1897	1.5278	1.2363	0.1462	-0.127	-0.0993	3	ANOM
-445.3125	1.3761	1.6396	2.5548	0.8348	2.0268	2.5542	2.8745	2.68	1.5457	3.043	3.1453	2.8927	0.996	3.0927	3.5162	3.1916	2.603	2.2075	3.6623	3.1733	2.9195	0.9211	2.8418	2.7385	2.6216	1.8984	1.558	0.2704	0.072	0.1928	3	ANOM
-441.4063	1.6183	1.8685	2.6632	0.7582	2.2277	2.7164	2.9544	2.7258	1.5371	3.1973	3.2769	2.9503	0.9703	3.3108	3.6965	3.3276	2.7283	2.4595	3.9249	3.4061	3.1634	1.0583	3.1163	3.0775	3.0502	2.3396	1.8562	0.4505	0.2213	0.4246	3	ANOM
-437.5	1.7929	2.0212	2.688	0.6299	2.3404	2.7928	2.9527	2.7243	1.5029	3.2565	3.3098	2.957	0.9471	3.4245	3.7567	3.3786	2.7864	2.6984	4.071	3.5432	3.3405	1.3827	3.334	3.3369	3.3996	2.7791	2.0964	0.6534	0.2971	0.5531	3	ANOM
-433.5938	1.8749	2.0694	2.6106	0.4641	2.352	2.7721	2.8634	2.6592	1.4387	3.2041	3.2307	2.9023	0.9216	3.4042	3.6795	3.3187	2.7488	2.881	4.0681	3.5475	3.3933	1.8565	3.4639	3.4718	3.5985	3.1147	2.2513	0.8331	0.2789	0.5424	3	ANOM
-429.6875	1.8474	2.0044	2.4385	0.2883	2.2709	2.6637	2.6957	2.5284	1.3578	3.0512	3.0461	2.7846	0.8985	3.2498	3.4657	3.1397	2.6078	2.9723	3.9111	3.4064	3.2829	2.3959	3.4803	3.4639	3.5928	3.2447	2.3076	0.9387	0.1624	0.3714	3	ANOM
-425.7813	1.7148	1.8343	2.1889	0.133	2.1202	2.4968	2.4777	2.348	1.2796	2.8273	2.7864	2.6162	0.8851	2.9881	3.1479	2.8628	2.3677	2.959	3.6151	3.1351	2.9901	2.9043	3.3813	3.3175	3.3573	3.0716	2.2606	0.9232	-0.051	0.0379	3	ANOM
-421.875	1.4992	1.585	1.8994	0.0366	1.9474	2.3106	2.2547	2.1402	1.2307	2.5799	2.5022	2.4248	0.8987	2.6648	2.7843	2.526	2.0507	2.8489	3.2304	2.7696	2.5268	3.273	3.1753	3.056	2.9018	2.5399	2.1292	0.7527	-0.3378	-0.4378	3	ANOM
-417.9688	1.2348	1.2989	1.6109	0.0263	1.7962	2.1526	2.0727	1.938	1.2365	2.3625	2.2498	2.2382	0.9553	2.3433	2.4363	2.1805	1.6952	2.6624	2.8195	2.3726	1.9307	3.4148	2.899	2.725	2.2736	1.6362	1.9425	0.4176	-0.6631	-1.0058	3	ANOM
-414.0625	0.9688	1.0219	1.3671	0.12	1.7095	2.0669	1.9691	1.774	1.3191	2.2189	2.083	2.0898	1.0691	2.08	2.1726	1.8847	1.3449	2.4379	2.4471	2.0085	1.261	3.2628	2.586	2.386	1.5435	0.4086	1.7369	-0.0625	-0.9834	-1.6015	3	ANOM
-410.1563	0.7402	0.7995	1.2036	0.319	1.709	2.0759	1.9725	1.6762	1.4827	2.1846	2.0352	2.002	1.2401	1.9226	2.0373	1.6846	1.0404	2.2132	2.1691	1.7361	0.5921	2.7885	2.2769	2.0836	0.8063	-1.0404	1.5566	-0.6468	-1.241	-2.1387	3	ANOM
-406.25	0.5887	0.6662	1.1401	0.6118	1.8027	2.1828	2.0827	1.6589	1.7138	2.2615	2.1212	1.9878	1.4611	1.8889	2.0527	1.608	0.8189	2.014	2.0155	1.593	0.0013	2.0135	1.9992	1.8679	0.1544	-2.5669	1.4331	-1.2666	-1.3885	-2.5358	3	ANOM
-402.3438	0.5307	0.635	1.1773	0.9575	1.9643	2.3683	2.2768	1.7254	1.9778	2.4257	2.3174	2.04	1.705	1.9657	2.1989	1.6577	0.7101	1.8521	1.9836	1.5904	-0.4509	0.9842	1.7649	1.751	-0.3353	-4.0041	1.3884	-1.8517	-1.3841	-2.7178	3	ANOM
-398.4375	0.6098	0.7397	1.2857	1.377	2.1152	2.5178	2.5271	1.883	2.1671	2.5567	2.51	2.1366	1.8178	2.1047	2.3642	1.8069	0.7031	1.7388	2.0276	1.664	-0.7443	-0.2461	1.5286	1.6936	-0.6068	-5.1996	1.4281	-2.3316	-1.2283	-2.6154	3	ANOM
-394.5313	0.7125	0.8816	1.4541	1.6863	2.2521	2.7024	2.7467	2.0528	2.3252	2.7275	2.7604	2.2524	1.9799	2.2389	2.5979	2.0017	0.8229	1.5984	2.1122	1.844	-0.8189	-1.53	1.33	1.7173	-0.6637	-5.9986	1.5135	-2.6464	-0.8727	-2.2548	3	ANOM
-390.625	0.8501	1.0577	1.6275	1.8973	2.2824	2.7927	2.8857	2.2244	2.3393	2.7945	2.9236	2.3479	2.0343	2.2857	2.7491	2.182	1.0301	1.4089	2.1463	2.0206	-0.7107	-2.8058	1.0928	1.7401	-0.5236	-6.3285	1.6217	-2.7682	-0.3613	-1.6268	3	ANOM
-386.7188	0.9711	1.2159	1.7594	1.9689	2.1482	2.7306	2.8899	2.3588	2.1591	2.6889	2.9303	2.3815	1.9345	2.1675	2.7362	2.2747	1.2872	1.1229	2.0463	2.1108	-0.4707	-4.0018	0.768	1.6931	-0.2434	-6.1705	1.7032	-2.6888	0.2662	-0.7807	3	ANOM
-382.8125	1.0317	1.3077	1.8094	1.8729	1.8128	2.4781	2.7207	2.4211	1.7597	2.367	2.728	2.3229	1.6647	1.8271	2.4966	2.2268	1.5507	0.6958	1.7521	2.0498	-0.1578	-5.0722	0.3178	1.5201	0.0981	-5.5728	1.7149	-2.4409	0.9505	0.201	3	ANOM
-378.9063	0.9959	1.295	1.7498	1.6129	1.2768	2.0262	2.3672	2.3896	1.1514	1.8174	2.2982	2.1577	1.2264	1.2446	2.0049	2.0016	1.7768	0.1056	1.2288	1.7916	0.1577	-5.9924	-0.2813	1.1799	0.4164	-4.6378	1.6155	-2.0688	1.6289	1.2335	3	ANOM
-375	0.8417	1.1546	1.5717	1.2048	0.5691	1.3952	1.843	2.2588	0.3737	1.0641	1.6555	1.8784	0.6483	0.4338	1.2772	1.5889	1.9266	-0.6419	0.4779	1.3231	0.4052	-6.7651	-1.0222	0.6576	0.6376	-3.5064	1.3859	-1.6394	2.237	2.2178	3	ANOM
-371.0938	0.574	0.8902	1.2913	0.6956	-0.2434	0.6435	1.2024	2.044	-0.4953	0.1737	0.8622	1.5117	-0.0157	-0.5377	0.3759	1.0233	1.9726	-1.5096	-0.4452	0.6768	0.5389	-7.402	-1.8678	-0.019	0.7178	-2.3308	1.0315	-1.2163	2.7216	3.0737	3	ANOM
-367.1875	0.2133	0.5287	0.9324	0.1451	-1.0804	-0.1559	0.5108	1.7705	-1.3683	-0.7704	-0.005	1.0839	-0.6943	-1.5778	-0.6094	0.3565	1.9014	-2.4347	-1.4622	-0.0872	0.5323	-7.9284	-2.7556	-0.7952	0.6373	-1.2548	0.5793	-0.861	3.0458	3.7377	3	ANOM
-363.2813	-0.1954	0.1062	0.5416	-0.383	-1.8423	-0.9118	-0.1512	1.4774	-2.1398	-1.66	-0.8423	0.6385	-1.3108	-2.5722	-1.5585	-0.3364	1.7154	-3.3283	-2.458	-0.8797	0.3844	-8.3573	-3.6048	-1.5916	0.42	-0.3904	0.0727	-0.6133	3.1915	4.1763	3	ANOM
-359.375	-0.6013	-0.3145	0.1647	-0.8218	-2.4388	-1.5359	-0.7062	1.2053	-2.7191	-2.3889	-1.5415	0.2282	-1.7906	-3.4007	-2.3535	-0.9683	1.4321	-4.101	-3.3155	-1.5989	0.1261	-8.6969	-4.3237	-2.3129	0.1119	0.2037	-0.425	-0.4939	3.1648	4.3854	3	ANOM
-355.4688	-0.9435	-0.6754	-0.149	-1.1213	-2.7937	-1.9479	-1.0845	0.9948	-3.0332	-2.8688	-2.0153	-0.1014	-2.0819	-3.9562	-2.8859	-1.4561	1.0824	-4.6586	-3.9214	-2.144	-0.1911	-8.9291	-4.824	-2.8624	-0.2097	0.5176	-0.8493	-0.4984	2.9874	4.3905	3	ANOM
-351.5625	-1.1737	-0.9269	-0.359	-1.2436	-2.8643	-2.0981	-1.2395	0.8686	-3.0461	-3.033	-2.1966	-0.3102	-2.1469	-4.162	-3.0751	-1.7313	0.7107	-4.9334	-4.191	-2.4325	-0.5021	-9.0287	-5.0409	-3.1661	-0.4697	0.5938	-1.1487	-0.6032	2.697	4.2343	3	ANOM
-347.6563	-1.2569	-1.0284	-0.4436	-1.1787	-2.6356	-1.9636	-1.1485	0.847	-2.7581	-2.855	-2.0538	-0.3701	-1.9887	-3.984	-2.8854	-1.7499	0.3635	-4.8845	-4.0751	-2.4097	-0.7404	-8.9642	-4.9344	-3.1714	-0.5964	0.5089	-1.2755	-0.7689	2.3381	3.9761	3	ANOM
-343.75	-1.1715	-0.9611	-0.3951	-0.9397	-2.1315	-1.5543	-0.8237	0.9266	-2.2081	-2.3442	-1.589	-0.269	-1.6339	-3.4294	-2.3215	-1.4964	0.0858	-4.5062	-3.5713	-2.0658	-0.8464	-8.6988	-4.5023	-2.865	-0.5375	0.3554	-1.2117	-0.9485	1.9611	3.6694	3	ANOM
-339.8438	-0.9239	-0.7287	-0.2177	-0.5536	-1.4039	-0.9052	-0.2968	1.0977	-1.4638	-1.5461	-0.8432	-0.0044	-1.1309	-2.5464	-1.4259	-0.9825	-0.0793	-3.8275	-2.7166	-1.4211	-0.7759	-8.2095	-3.7707	-2.2626	-0.2686	0.2338	-0.9583	-1.0938	1.6097	3.3718	3	ANOM
-335.9375	-0.5362	-0.3531	0.0613	-0.0673	-0.5232	-0.0792	0.378	1.3319	-0.612	-0.532	0.1149	0.4029	-0.5473	-1.4185	-0.2803	-0.25	-0.1024	-2.9109	-1.5881	-0.5311	-0.5071	-7.4912	-2.8013	-1.4217	0.1993	0.2215	-0.5387	-1.1659	1.3224	3.1189	3	ANOM
-332.0313	-0.0455	0.1206	0.4088	0.46	0.4272	0.8452	1.1339	1.5948	0.2528	0.6041	1.197	0.9217	0.047	-0.1512	1.0095	0.6393	0.0303	-1.8402	-0.2879	0.5173	-0.05	-6.5639	-1.6753	-0.4215	0.8283	0.3615	0.0082	-1.1315	1.1239	2.9403	3	ANOM
-328.125	0.499	0.6461	0.7906	0.9783	1.3668	1.7902	1.9068	1.8611	1.0507	1.7672	2.3086	1.5136	0.5939	1.145	2.3355	1.6156	0.3116	-0.7077	1.0698	1.6343	0.5679	-5.4649	-0.4797	0.6541	1.5674	0.6676	0.6384	-0.9711	1.0364	2.8464	3	ANOM
-324.2188	1.047	1.1709	1.1677	1.4335	2.2257	2.6752	2.6243	2.095	1.7095	2.8562	3.3551	2.1277	1.045	2.3592	3.5826	2.5956	0.7207	0.3889	2.3688	2.7202	1.2939	-4.261	0.6953	1.7108	2.3349	1.1161	1.3032	-0.6836	1.0637	2.8341	3	ANOM
-320.3125	1.556	1.6518	1.5141	1.7903	2.9512	3.4361	3.2361	2.2791	2.1984	3.7998	4.2585	2.7147	1.3805	3.4076	4.6638	3.5099	1.2173	1.3776	3.5191	3.6911	2.0655	-3.0171	1.7777	2.6784	3.0711	1.6627	1.9679	-0.2693	1.2077	2.8998	3	ANOM
-316.4063	1.9875	2.0441	1.8014	2.0265	3.5044	4.0218	3.6971	2.3939	2.5017	4.5286	4.9523	3.2243	1.5959	4.2218	5.5013	4.2903	1.7469	2.1932	4.4449	4.4828	2.8121	-1.813	2.7102	3.4973	3.7136	2.2431	2.6052	0.2599	1.4617	3.0281	3	ANOM
-312.5	2.3171	2.3335	2.0207	2.1322	3.8715	4.3974	3.9836	2.4353	2.635	5.0046	5.3969	3.6087	1.7105	4.7689	6.055	4.8859	2.2517	2.8013	5.1028	5.0538	3.4684	-0.7121	3.46	4.1377	4.2275	2.7966	3.1975	0.8819	1.8131	3.2106	3	ANOM
-308.5938	2.5339	2.5051	2.1611	2.112	4.0469	4.5484	4.0777	2.3974	2.6281	5.2075	5.5689	3.8274	1.7484	5.0368	6.3035	5.2613	2.6712	3.1888	5.4803	5.3859	3.9796	0.232	4.0202	4.5904	4.5946	3.271	3.7427	1.5726	2.2444	3.4334	3	ANOM
-304.6875	2.6336	2.5634	2.2248	1.9814	4.0386	4.4779	3.9849	2.2821	2.5164	5.1428	5.4691	3.8565	1.7366	5.0423	6.2528	5.4002	2.9509	3.3652	5.5865	5.4891	4.3127	0.9957	4.3899	4.8676	4.8128	3.6357	4.2417	2.3035	2.7349	3.6918	3	ANOM
-300.7813	2.6299	2.5221	2.2133	1.7602	3.8607	4.1948	3.7062	2.0948	2.338	4.827	5.1178	3.6844	1.7	4.8171	5.9289	5.2997	3.0557	3.3529	5.4534	5.3858	4.4477	1.5705	4.5941	4.9926	4.9081	3.8784	4.698	3.0396	3.2607	3.9766	3	ANOM
-296.875	2.5342	2.3984	2.1325	1.4783	3.5326	3.7296	3.2707	1.8365	2.1205	4.2966	4.5455	3.3142	1.6489	4.4017	5.3734	4.9804	2.9684	3.185	5.1238	5.1164	4.3929	1.9663	4.657	4.997	4.9103	4.0109	5.1132	3.7479	3.7916	4.278	3	ANOM
-292.9688	2.3693	2.2137	1.9855	1.1572	3.0775	3.117	2.6996	1.518	1.8788	3.5958	3.8052	2.7707	1.5776	3.8462	4.6421	4.4734	2.6919	2.8978	4.6474	4.7205	4.1715	2.2106	4.6038	4.9132	4.8498	4.0562	5.4789	4.3874	4.2938	4.5842	3	ANOM
-289.0625	2.153	1.9867	1.7804	0.8206	2.517	2.4002	2.0324	1.1469	1.6126	2.7759	2.9443	2.094	1.4731	3.1967	3.7907	3.8229	2.2584	2.5229	4.0744	4.245	3.8216	2.3351	4.461	4.766	4.7566	4.0449	5.7809	4.9173	4.7307	4.8776	3	ANOM
-285.1563	1.9055	1.7373	1.5246	0.4875	1.8797	1.6267	1.3062	0.7348	1.318	1.8968	2.0276	1.339	1.3112	2.5019	2.8845	3.0825	1.7111	2.0935	3.454	3.7291	3.3914	2.369	4.247	4.5739	4.6472	4.007	5.9959	5.2981	5.0639	5.1314	3	ANOM
-281.25	1.6446	1.4785	1.2276	0.1751	1.199	0.8491	0.5702	0.3091	0.9825	1.014	1.1214	0.5703	1.0713	1.8012	1.9842	2.313	1.1162	1.634	2.8262	3.2113	2.9342	2.3398	3.9781	4.3463	4.529	3.965	6.1	5.4942	5.2623	5.3165	3	ANOM
-277.3438	1.385	1.2216	0.9072	-0.1091	0.5123	0.112	-0.1329	-0.1157	0.5973	0.1846	0.2802	-0.1522	0.739	1.1299	1.1448	1.5701	0.5356	1.1686	2.2255	2.7172	2.493	2.256	3.6625	4.0842	4.3998	3.921	6.066	5.4769	5.2881	5.3977	3	ANOM
-273.4375	1.1393	0.9787	0.5816	-0.3528	-0.1413	-0.5357	-0.7562	-0.5042	0.1644	-0.5437	-0.4425	-0.7678	0.3163	0.5228	0.4165	0.9086	0.0283	0.7124	1.6766	2.2692	2.1036	2.1231	3.3123	3.789	4.2429	3.8733	5.8695	5.2336	5.124	5.3434	3	ANOM
-269.5313	0.92	0.7612	0.2774	-0.5491	-0.7135	-1.0576	-1.2623	-0.8251	-0.3016	-1.1267	-1.0033	-1.2288	-0.1756	0.0047	-0.1625	0.3726	-0.3525	0.2901	1.2039	1.8826	1.7946	1.9406	2.9373	3.4609	4.0454	3.8102	5.506	4.7701	4.7633	5.1302	3	ANOM
-265.625	0.7325	0.5755	0.018	-0.6951	-1.1719	-1.4318	-1.6233	-1.0555	-0.7721	-1.5417	-1.3838	-1.5153	-0.6993	-0.4044	-0.571	-0.0187	-0.5844	-0.0866	0.8176	1.5609	1.5646	1.7054	2.5438	3.095	3.7915	3.7046	4.9725	4.1044	4.2083	4.7392	3	ANOM
-261.7188	0.5805	0.4277	-0.1787	-0.7894	-1.4912	-1.6475	-1.8326	-1.1806	-1.217	-1.7838	-1.5853	-1.6198	-1.2113	-0.6981	-0.8093	-0.2594	-0.6649	-0.4059	0.5211	1.3008	1.4087	1.4132	2.141	2.6933	3.4635	3.537	4.2805	3.2733	3.4807	4.1716	3	ANOM
-257.8125	0.4656	0.3228	-0.2947	-0.8326	-1.65	-1.7172	-1.8927	-1.188	-1.5885	-1.8587	-1.6208	-1.5699	-1.6564	-0.8688	-0.8873	-0.3622	-0.615	-0.6508	0.312	1.0919	1.3051	1.0766	1.7436	2.2634	3.0613	3.2969	3.461	2.3311	2.6192	3.4477	3	ANOM
-253.9063	0.3863	0.2617	-0.3256	-0.8313	-1.6574	-1.6654	-1.8263	-1.0946	-1.8557	-1.7957	-1.5322	-1.411	-1.9867	-0.9289	-0.8393	-0.365	-0.4768	-0.8165	0.1786	0.9196	1.2204	0.713	1.3572	1.8091	2.5843	2.9795	2.5501	1.345	1.6772	2.603	3	ANOM
-250	0.3365	0.2463	-0.2794	-0.7948	-1.5351	-1.529	-1.6766	-0.9231	-1.9932	-1.6359	-1.367	-1.196	-2.1765	-0.8945	-0.7091	-0.3148	-0.3043	-0.9059	0.0988	0.7604	1.1189	0.3557	0.9903	1.3401	2.0443	2.5959	1.5928	0.3875	0.7128	1.6914	3	ANOM
-246.0938	0.3072	0.2596	-0.1746	-0.7371	-1.3189	-1.3563	-1.4874	-0.7158	-1.9955	-1.4332	-1.187	-0.9939	-2.2153	-0.7981	-0.5543	-0.265	-0.1597	-0.925	0.0494	0.5918	0.9675	0.0459	0.648	0.8649	1.4553	2.1665	0.6365	-0.4732	-0.2038	0.7795	3	ANOM
-242.1875	0.2916	0.2941	-0.0405	-0.6737	-1.0571	-1.1953	-1.311	-0.5167	-1.8714	-1.2404	-1.0461	-0.8634	-2.1185	-0.6701	-0.4258	-0.2714	-0.0958	-0.8918	-0.0024	0.3861	0.7417	-0.1734	0.3315	0.3927	0.8419	1.7291	-0.2671	-1.1689	-1.0087	-0.0654	3	ANOM
-238.2813	0.276	0.3303	0.0882	-0.6249	-0.8075	-1.0955	-1.1973	-0.3782	-1.6562	-1.1039	-0.995	-0.8503	-1.9281	-0.5515	-0.3785	-0.3762	-0.1519	-0.8276	-0.0824	0.1274	0.4257	-0.2534	0.0446	-0.0718	0.2229	1.3141	-1.0746	-1.6528	-1.6442	-0.7748	3	ANOM
-234.375	0.251	0.3439	0.1724	-0.6089	-0.6221	-1.0916	-1.1833	-0.3447	-1.3981	-1.0669	-1.0681	-0.9868	-1.7001	-0.4849	-0.4475	-0.6091	-0.3552	-0.7572	-0.2188	-0.2016	0.0121	-0.1769	-0.2198	-0.5241	-0.3833	0.9541	-1.7494	-1.8945	-2.0685	-1.2969	3	ANOM
-230.4688	0.2064	0.3205	0.1816	-0.643	-0.5392	-1.1995	-1.291	-0.4436	-1.1519	-1.15	-1.2779	-1.2732	-1.497	-0.4969	-0.655	-0.9762	-0.7004	-0.7122	-0.429	-0.6047	-0.4802	0.0752	-0.461	-0.9558	-0.9531	0.6731	-2.265	-1.8864	-2.2552	-1.5971	3	ANOM
-226.5625	0.1347	0.2436	0.0948	-0.7367	-0.5872	-1.4271	-1.5245	-0.69	-0.9709	-1.3568	-1.6157	-1.6914	-1.3769	-0.6139	-1.0011	-1.465	-1.1672	-0.7094	-0.7212	-1.0727	-1.0334	0.4921	-0.6799	-1.3634	-1.4782	0.4813	-2.6053	-1.6473	-2.2086	-1.6703	3	ANOM
-222.6563	0.0299	0.1038	-0.0981	-0.8946	-0.7701	-1.7569	-1.868	-1.0698	-0.8988	-1.6757	-2.0539	-2.2031	-1.378	-0.84	-1.4661	-2.0421	-1.7139	-0.7644	-1.0887	-1.5923	-1.6119	1.0428	-0.8757	-1.7399	-1.9472	0.3701	-2.7726	-1.2209	-1.9563	-1.5332	3	ANOM
-218.75	-0.1053	-0.0973	-0.3837	-1.1096	-1.0718	-2.1627	-2.2909	-1.5541	-0.9586	-2.0751	-2.5532	-2.7556	-1.5167	-1.171	-2.0126	-2.6605	-2.2943	-0.879	-1.5137	-2.1361	-2.1855	1.6751	-1.0509	-2.0763	-2.3515	0.3211	-2.7789	-0.6627	-1.5416	-1.2357	3	ANOM
-214.8438	-0.27	-0.3574	-0.7459	-1.372	-1.4575	-2.6011	-2.7552	-2.1003	-1.1529	-2.5175	-3.0656	-3.2936	-1.7801	-1.5847	-2.594	-3.2697	-2.8583	-1.0453	-1.9736	-2.6716	-2.7183	2.3279	-1.2025	-2.3693	-2.695	0.3046	-2.6521	-0.047	-1.0346	-0.8458	3	ANOM
-210.9375	-0.4612	-0.6523	-1.1481	-1.6559	-1.8847	-3.0319	-3.2126	-2.6525	-1.4599	-2.9597	-3.5428	-3.7683	-2.1255	-2.0429	-3.1622	-3.8182	-3.3593	-1.244	-2.4248	-3.1663	-3.1809	2.9369	-1.3259	-2.6055	-2.9713	0.2807	-2.4299	0.5493	-0.5049	-0.443	3	ANOM
-207.0313	-0.6668	-0.9629	-1.5529	-1.9344	-2.2984	-3.4133	-3.6191	-3.1591	-1.8368	-3.3563	-3.9407	-4.1373	-2.494	-2.4995	-3.6643	-4.2634	-3.7641	-1.4436	-2.8348	-3.5865	-3.555	3.4396	-1.4186	-2.7813	-3.189	0.2134	-2.1537	1.0566	-0.0266	-0.1024	3	ANOM
-203.125	-0.8784	-1.2636	-1.9261	-2.178	-2.6527	-3.7084	-3.9375	-3.5699	-2.2264	-3.6708	-4.2317	-4.3805	-2.8151	-2.9101	-4.0627	-4.5774	-4.0554	-1.6145	-3.164	-3.9095	-3.8293	3.7925	-1.4791	-2.8893	-3.3525	0.0746	-1.8688	1.4182	0.3363	0.1086	3	ANOM
-199.2188	-1.0848	-1.5276	-2.2286	-2.3551	-2.9008	-3.8932	-4.1433	-3.8532	-2.5694	-3.876	-4.3931	-4.4876	-3.0179	-3.2265	-4.325	-4.7454	-4.2296	-1.7226	-3.3817	-4.1141	-3.9991	3.9752	-1.505	-2.9256	-3.4654	-0.1548	-1.614	1.5949	0.5398	0.144	3	ANOM
-195.3125	-1.2707	-1.7336	-2.4434	-2.4405	-3.0154	-3.9501	-4.221	-3.992	-2.8052	-3.9521	-4.42	-4.4611	-3.056	-3.414	-4.439	-4.7695	-4.294	-1.7401	-3.4649	-4.192	-4.072	3.9883	-1.4919	-2.8918	-3.5323	-0.4773	-1.423	1.5772	0.5642	-0.0112	3	ANOM
-191.4063	-1.4251	-1.866	-2.559	-2.4156	-2.9791	-3.8754	-4.1674	-3.9869	-2.8903	-3.8945	-4.3159	-4.3181	-2.8973	-3.4458	-4.4005	-4.6603	-4.2601	-1.6496	-3.4052	-4.1473	-4.0548	3.8561	-1.4365	-2.789	-3.554	-0.8766	-1.3156	1.3793	0.4174	-0.3382	3	ANOM
-187.5	-1.5349	-1.9202	-2.5821	-2.2709	-2.7949	-3.6765	-3.9911	-3.8533	-2.8001	-3.7018	-4.0932	-4.081	-2.5455	-3.317	-4.2193	-4.4344	-4.1464	-1.4477	-3.206	-3.9863	-3.9536	3.6205	-1.3382	-2.6238	-3.5317	-1.323	-1.2956	1.0323	0.1262	-0.797	3	ANOM
-183.5938	-1.5914	-1.8919	-2.5229	-2.0109	-2.4734	-3.364	-3.7066	-3.6189	-2.5297	-3.3847	-3.7657	-3.7664	-2.0328	-3.03	-3.9116	-4.113	-3.963	-1.1471	-2.8825	-3.7254	-3.78	3.3336	-1.1995	-2.4055	-3.4655	-1.7776	-1.3541	0.5946	-0.2595	-1.3261	3	ANOM
-179.6875	-1.5905	-1.796	-2.4027	-1.6471	-2.0426	-2.9581	-3.3326	-3.3133	-2.0976	-2.9613	-3.3503	-3.391	-1.4163	-2.6145	-3.5084	-3.7175	-3.7176	-0.7711	-2.4656	-3.3857	-3.5369	3.0407	-1.0234	-2.1488	-3.3534	-2.1912	-1.4718	0.1183	-0.6822	-1.8511	3	ANOM
-175.7813	-1.5238	-1.6447	-2.2455	-1.2062	-1.534	-2.4795	-2.8908	-2.9678	-1.5416	-2.4517	-2.8658	-2.9647	-0.7608	-2.1065	-3.0323	-3.2639	-3.4121	-0.3549	-1.9895	-2.9876	-3.2249	2.7835	-0.8187	-1.8714	-3.1943	-2.5161	-1.6238	-0.3345	-1.091	-2.3079	3	ANOM
-171.875	-1.3986	-1.4613	-2.0726	-0.7182	-0.9871	-1.9578	-2.4098	-2.6078	-0.9125	-1.8831	-2.3338	-2.4997	-0.1431	-1.5557	-2.519	-2.7668	-3.0452	0.0549	-1.4995	-2.5595	-2.8483	2.5777	-0.6027	-1.5943	-2.9896	-2.7188	-1.7896	-0.7258	-1.4398	-2.6473	3	ANOM
-167.9688	-1.218	-1.2581	-1.9002	-0.2196	-0.437	-1.4165	-1.9061	-2.2494	-0.269	-1.2884	-1.768	-1.9975	0.3762	-1.0118	-1.9974	-2.2388	-2.6099	0.4164	-1.0394	-2.1232	-2.4086	2.4278	-0.3943	-1.3382	-2.7386	-2.766	-1.9416	-1.0246	-1.7009	-2.8378	3	ANOM
-164.0625	-0.9972	-1.0566	-1.7375	0.2539	0.0757	-0.8885	-1.4103	-1.9027	0.3307	-0.7016	-1.2032	-1.4721	0.7502	-0.5283	-1.5047	-1.6942	-2.1122	0.6887	-0.6533	-1.7063	-1.9157	2.309	-0.219	-1.1286	-2.4555	-2.6499	-2.0731	-1.2277	-1.8734	-2.8857	3	ANOM
-160.1563	-0.753	-0.8689	-1.5925	0.6648	0.5191	-0.4077	-0.947	-1.5756	0.8349	-0.1709	-0.6672	-0.9433	0.9552	-0.1493	-1.0772	-1.1573	-1.5601	0.841	-0.38	-1.3359	-1.3894	2.1907	-0.1057	-0.9888	-2.1544	-2.3812	-2.1858	-1.3471	-1.9705	-2.8149	3	ANOM
-156.25	-0.5063	-0.7072	-1.4651	0.9813	0.8565	-0.0049	-0.5442	-1.2724	1.1992	0.2646	-0.2027	-0.4334	0.9926	0.0845	-0.7467	-0.6568	-0.9854	0.8515	-0.2509	-1.041	-0.8581	2.0306	-0.0841	-0.9408	-1.8608	-1.9867	-2.2927	-1.4137	-2.0237	-2.6721	3	ANOM
-152.3438	-0.2803	-0.5766	-1.3525	1.176	1.0653	0.2842	-0.2266	-0.9969	1.396	0.5637	0.1555	0.0198	0.8802	0.1527	-0.5447	-0.2267	-0.4214	0.7183	-0.2854	-0.8482	-0.3561	1.7932	-0.1765	-1.0036	-1.6001	-1.5047	-2.4099	-1.4625	-2.0705	-2.5174	3	ANOM
-148.4375	-0.0958	-0.4827	-1.2587	1.2366	1.1243	0.4375	-0.018	-0.7583	1.4126	0.6901	0.3688	0.3796	0.6525	0.0467	-0.4982	0.0937	0.0872	0.4475	-0.4879	-0.7807	0.071	1.4599	-0.3972	-1.183	-1.4015	-0.9883	-2.5572	-1.5225	-2.1453	-2.3982	3	ANOM
-144.5313	0.0223	-0.4317	-1.1847	1.1518	1.0204	0.4282	0.059	-0.5713	1.2479	0.6188	0.4031	0.6045	0.3509	-0.2294	-0.6231	0.2621	0.4852	0.0605	-0.8545	-0.8581	0.3753	1.027	-0.7504	-1.4835	-1.3006	-0.4969	-2.754	-1.6237	-2.2723	-2.3562	3	ANOM
-140.625	0.063	-0.4214	-1.1365	0.9296	0.7586	0.2585	-1e-04	-0.4552	0.9224	0.3491	0.2507	0.6688	0.0147	-0.6506	-0.9207	0.2525	0.737	-0.4061	-1.3583	-1.0861	0.5202	0.5188	-1.2193	-1.8899	-1.313	-0.0776	-3.0001	-1.7644	-2.4497	-2.4088	3	ANOM
-136.7188	0.0137	-0.4561	-1.1228	0.5811	0.3504	-0.0693	-0.1987	-0.423	0.4629	-0.1085	-0.0913	0.5532	-0.3287	-1.1874	-1.3798	0.0446	0.8027	-0.9212	-1.9732	-1.4651	0.4757	-0.0252	-1.78	-2.3831	-1.456	0.22	-3.2927	-1.9416	-2.6683	-2.5469	3	ANOM
-132.8125	-0.1244	-0.5442	-1.1578	0.1295	-0.1796	-0.5297	-0.521	-0.4965	-0.0944	-0.7214	-0.6019	0.2597	-0.6591	-1.7949	-1.9712	-0.3587	0.6664	-1.4433	-2.6532	-1.9774	0.2276	-0.5505	-2.3919	-2.9302	-1.7314	0.36	-3.6152	-2.1297	-2.8985	-2.7448	3	ANOM
-128.9063	-0.3455	-0.6823	-1.2494	-0.3896	-0.7891	-1.0827	-0.9368	-0.6737	-0.6995	-1.4268	-1.2305	-0.1854	-0.9613	-2.4229	-2.6493	-0.929	0.3391	-1.9329	-3.3494	-2.5894	-0.2107	-0.9974	-3.0051	-3.4884	-2.1215	0.3322	-3.9264	-2.2886	-3.0895	-2.953	3	ANOM
-125	-0.6348	-0.8715	-1.4001	-0.9416	-1.4319	-1.6784	-1.4119	-0.9586	-1.3056	-2.1648	-1.9231	-0.7409	-1.231	-3.0257	-3.3575	-1.6204	-0.1511	-2.3605	-4.012	-3.2599	-0.8085	-1.3123	-3.5744	-4.0175	-2.5983	0.1325	-4.1936	-2.3837	-3.2021	-3.1246	3	ANOM
-121.0938	-0.9757	-1.114	-1.6116	-1.4868	-2.0531	-2.2632	-1.9029	-1.3334	-1.8706	-2.8652	-2.6133	-1.3584	-1.4691	-3.554	-4.0381	-2.3735	-0.7548	-2.7039	-4.5992	-3.9343	-1.5174	-1.4655	-4.0527	-4.4768	-3.1233	-0.2186	-4.3796	-2.3878	-3.2033	-3.2166	3	ANOM
-117.1875	-1.2682	-1.3261	-1.8047	-1.9549	-2.5794	-2.7643	-2.3433	-1.742	-2.335	-3.4452	-3.2221	-1.9561	-1.6624	-3.9632	-4.6235	-3.1054	-1.4048	-2.938	-5.0588	-4.5531	-2.2631	-1.4423	-4.4004	-4.8266	-3.6439	-0.6852	-4.4523	-2.286	-3.0721	-3.1987	3	ANOM
-113.2813	-1.6336	-1.6355	-2.0968	-2.3655	-3.0146	-3.1789	-2.7381	-2.2122	-2.6935	-3.8806	-3.7213	-2.5093	-1.8204	-4.2409	-5.0804	-3.7651	-2.0498	-3.0716	-5.3772	-5.077	-2.9839	-1.2627	-4.6056	-5.0498	-4.1221	-1.2296	-4.403	-2.0828	-2.8181	-3.0685	3	ANOM
-109.375	-1.9759	-1.9542	-2.3976	-2.6622	-3.2977	-3.4555	-3.0373	-2.6659	-2.91	-4.1264	-4.0567	-2.9561	-1.9222	-4.3634	-5.3652	-4.2793	-2.6173	-3.0903	-5.5305	-5.4524	-3.606	-0.9557	-4.6525	-5.1246	-4.5077	-1.7961	-4.2275	-1.7949	-2.4646	-2.8429	3	ANOM
-105.4688	-2.2739	-2.2598	-2.681	-2.8219	-3.4216	-3.5835	-3.2247	-3.0737	-2.9774	-4.1757	-4.2166	-3.2681	-1.9565	-4.327	-5.4601	-4.608	-3.058	-3.0044	-5.5135	-5.6517	-4.0715	-0.5749	-4.5518	-5.0517	-4.7669	-2.3349	-3.947	-1.4629	-2.0603	-2.5601	3	ANOM
-101.5625	-2.5061	-2.529	-2.9197	-2.8428	-3.3829	-3.5647	-3.2964	-3.3972	-2.8944	-4.0427	-4.2042	-3.4297	-1.9001	-4.1407	-5.3662	-4.7306	-3.3394	-2.8174	-5.3332	-5.6587	-4.3377	-0.1732	-4.3181	-4.8393	-4.8771	-2.7925	-3.5896	-1.1235	-1.656	-2.2625	3	ANOM
-97.6563	-2.6646	-2.7407	-3.0932	-2.7266	-3.2029	-3.4228	-3.2639	-3.6134	-2.6812	-3.7658	-4.0454	-3.4543	-1.7481	-3.8247	-5.1056	-4.652	-3.4502	-2.5437	-5.008	-5.4785	-4.3914	0.1975	-3.9804	-4.5085	-4.8323	-3.1346	-3.1942	-0.8199	-1.3102	-2.0098	3	ANOM
-93.75	-2.7316	-2.8716	-3.1815	-2.4848	-2.9099	-3.1835	-3.1426	-3.7066	-2.3555	-3.3843	-3.7778	-3.3552	-1.4911	-3.4039	-4.7066	-4.3921	-3.3901	-2.1871	-4.5606	-5.1261	-4.2332	0.5049	-3.5595	-4.079	-4.6351	-3.323	-2.7993	-0.5796	-1.0628	-1.8345	3	ANOM
-89.8438	-2.7082	-2.9107	-3.1805	-2.1439	-2.5402	-2.8826	-2.9564	-3.6736	-1.9498	-2.9512	-3.439	-3.1632	-1.1383	-2.9122	-4.21	-3.9974	-3.1863	-1.7726	-4.0186	-4.636	-3.8947	0.7306	-3.0831	-3.5814	-4.3114	-3.349	-2.4392	-0.4224	-0.9406	-1.7606	3	ANOM
-85.9375	-2.5912	-2.845	-3.0856	-1.7311	-2.1305	-2.5446	-2.7224	-3.5191	-1.493	-2.5068	-3.067	-2.9081	-0.705	-2.3741	-3.6486	-3.5121	-2.8674	-1.3057	-3.4089	-4.0442	-3.4171	0.878	-2.5699	-3.0405	-3.8817	-3.2047	-2.1297	-0.3402	-0.9453	-1.7884	3	ANOM
-82.0313	-2.3825	-2.6757	-2.9032	-1.2757	-1.7069	-2.1876	-2.4512	-3.2567	-1.0114	-2.0742	-2.6813	-2.609	-0.2179	-1.8159	-3.0544	-2.9797	-2.4661	-0.8035	-2.7565	-3.3874	-2.8504	0.9741	-2.0312	-2.4752	-3.3756	-2.9069	-1.8761	-0.3139	-1.0477	-1.8871	3	ANOM
-78.125	-2.0967	-2.4145	-2.6543	-0.8114	-1.2965	-1.8268	-2.156	-2.9082	-0.5346	-1.6739	-2.3013	-2.2888	0.283	-1.2659	-2.4548	-2.4472	-2.0211	-0.291	-2.0895	-2.7072	-2.2543	1.0414	-1.4852	-1.9112	-2.8325	-2.4831	-1.6769	-0.3143	-1.2129	-2.021	3	ANOM
-74.2188	-1.746	-2.0777	-2.349	-0.3594	-0.9084	-1.4592	-1.8324	-2.4931	-0.0776	-1.2986	-1.9212	-1.9494	0.7641	-0.7343	-1.8609	-1.934	-1.5582	0.2125	-1.4233	-2.0321	-1.6709	1.113	-0.9315	-1.363	-2.2734	-1.9664	-1.5126	-0.3044	-1.3861	-2.1345	3	ANOM
-70.3125	-1.3538	-1.6882	-2.012	0.0526	-0.5448	-1.082	-1.4821	-2.0372	0.3434	-0.9379	-1.5386	-1.598	1.1888	-0.2344	-1.2854	-1.4637	-1.1067	0.6874	-0.7774	-1.3906	-1.1406	1.2166	-0.3866	-0.8429	-1.726	-1.4	-1.3625	-0.2516	-1.5146	-2.1777	3	ANOM
-66.4063	-0.9484	-1.2784	-1.6647	0.4134	-0.2088	-0.6922	-1.1042	-1.5676	0.714	-0.5808	-1.1429	-1.238	1.5253	0.2185	-0.7287	-1.0443	-0.6821	1.1024	-0.172	-0.8051	-0.6883	1.351	0.1361	-0.3675	-1.21	-0.8323	-1.2119	-0.1441	-1.5623	-2.1191	3	ANOM
-62.5	-0.5582	-0.8761	-1.3274	0.7103	0.1044	-0.2895	-0.7025	-1.1082	1.0298	-0.2144	-0.7313	-0.872	1.7561	0.6235	-0.2008	-0.6716	-0.2994	1.438	0.3764	-0.2851	-0.321	1.516	0.6179	0.0519	-0.7408	-0.2979	-1.043	0.0294	-1.5017	-1.9366	3	ANOM
-58.5938	-0.2121	-0.5134	-1.0163	0.9428	0.3912	0.1141	-0.2927	-0.6849	1.2823	0.1583	-0.315	-0.5115	1.8726	0.9693	0.2869	-0.347	0.0358	1.6736	0.8537	0.1569	-0.0393	1.6823	1.0369	0.4038	-0.3268	0.1641	-0.8521	0.2486	-1.3298	-1.636	3	ANOM
-54.6875	0.0631	-0.2142	-0.7491	1.1097	0.6423	0.4961	0.0975	-0.3261	1.4642	0.5225	0.0846	-0.179	1.8807	1.2451	0.7183	-0.071	0.3058	1.7945	1.237	0.5157	0.1667	1.8173	1.3669	0.6765	0.0217	0.5325	-0.6461	0.4926	-1.0658	-1.2452	3	ANOM
-50.7813	0.2465	0.0025	-0.5348	1.2154	0.8459	0.8244	0.4405	-0.0535	1.5712	0.8451	0.4332	0.1002	1.7893	1.4382	1.0699	0.1514	0.5047	1.7981	1.5119	0.7816	0.3129	1.8849	1.587	0.8683	0.2995	0.7886	-0.4341	0.7281	-0.7436	-0.8068	3	ANOM
-46.875	0.3356	0.1308	-0.3778	1.2688	0.9842	1.0641	0.6996	0.1139	1.6013	1.1	0.6954	0.2989	1.6224	1.542	1.3177	0.3109	0.6235	1.6836	1.6655	0.9519	0.4117	1.8591	1.6846	0.9729	0.5073	0.9352	-0.2292	0.9249	-0.4006	-0.3704	3	ANOM
-42.9688	0.3312	0.172	-0.2822	1.2768	1.0375	1.1766	0.8408	0.1664	1.5525	1.2377	0.8319	0.387	1.4003	1.5437	1.435	0.3955	0.6527	1.4645	1.6933	1.024	0.4684	1.7189	1.6477	0.9967	0.639	0.9721	-0.0477	1.0528	-0.0827	0.0075	3	ANOM
-39.0625	0.2537	0.1383	-0.243	1.2501	0.9981	1.1478	0.8481	0.1037	1.4325	1.2386	0.8164	0.3532	1.148	1.4447	1.414	0.3955	0.5906	1.1622	1.5953	1.0044	0.4873	1.47	1.4911	0.9452	0.694	0.9098	0.1033	1.0992	0.1775	0.2929	3	ANOM
-35.1563	0.1272	0.0473	-0.2517	1.1979	0.8591	0.9706	0.7137	-0.0644	1.2526	1.0903	0.6451	0.1961	0.8895	1.248	1.2501	0.306	0.4359	0.8002	1.38	0.8933	0.4641	1.1328	1.2297	0.8376	0.6762	0.7649	0.2176	1.0666	0.3562	0.4535	3	ANOM
-31.25	-0.0178	-0.0727	-0.2971	1.1291	0.6353	0.6592	0.4587	-0.315	1.0301	0.8018	0.337	-0.07	0.6437	0.9677	0.958	0.1347	0.2028	0.4108	1.0698	0.7056	0.3916	0.7415	0.8935	0.6887	0.5839	0.548	0.2961	0.9637	0.4434	0.4851	3	ANOM
-27.3438	-0.1532	-0.2055	-0.3676	1.053	0.3479	0.2574	0.1148	-0.6153	0.7886	0.4079	-0.0692	-0.4143	0.424	0.6241	0.5735	-0.1074	-0.0931	0.0217	0.688	0.4572	0.2609	0.3385	0.509	0.5125	0.4265	0.2731	0.3393	0.814	0.4433	0.3919	3	ANOM
-23.4375	-0.2573	-0.3267	-0.4488	0.9782	0.0342	-0.1836	-0.2625	-0.9284	0.5542	-0.0379	-0.5138	-0.7884	0.2463	0.2483	0.1429	-0.3893	-0.4258	-0.3422	0.2666	0.1674	0.0669	-0.0311	0.1142	0.3259	0.2094	-0.045	0.3504	0.6369	0.3677	0.2	3	ANOM
-19.5313	-0.3174	-0.4254	-0.5327	0.9052	-0.2672	-0.599	-0.6149	-1.215	0.3505	-0.4751	-0.9299	-1.1416	0.11	-0.1235	-0.2882	-0.6811	-0.7668	-0.6638	-0.1635	-0.1438	-0.1898	-0.3324	-0.2726	0.1328	-0.059	-0.396	0.3263	0.4579	0.2357	-0.0647	3	ANOM
-15.625	-0.3408	-0.4946	-0.6098	0.84	-0.513	-0.9273	-0.8859	-1.4391	0.1978	-0.8368	-1.2497	-1.4296	0.0235	-0.4602	-0.663	-0.9482	-1.0857	-0.9271	-0.5704	-0.4521	-0.4965	-0.5406	-0.6272	-0.0634	-0.3636	-0.7614	0.2626	0.2887	0.0668	-0.3659	3	ANOM
-11.7188	-0.3385	-0.541	-0.6771	0.7812	-0.6751	-1.121	-1.0374	-1.5766	0.1126	-1.0749	-1.4289	-1.6135	-0.0173	-0.7337	-0.9468	-1.1646	-1.3507	-1.1319	-0.9341	-0.7409	-0.8394	-0.6491	-0.9486	-0.2684	-0.6947	-1.1235	0.1453	0.1343	-0.1293	-0.6801	3	ANOM
-7.8125	-0.3326	-0.5733	-0.7352	0.7302	-0.7316	-1.1531	-1.0403	-1.6127	0.101	-1.1538	-1.4372	-1.6725	-0.0134	-0.92	-1.1111	-1.3032	-1.5447	-1.2729	-1.2346	-0.995	-1.1853	-0.6612	-1.2361	-0.4897	-1.0322	-1.4564	-0.0324	-0.0075	-0.3382	-0.984	3	ANOM
-3.9063	-0.3472	-0.605	-0.7887	0.6831	-0.6834	-1.0233	-0.9003	-1.5504	0.157	-1.072	-1.2859	-1.6091	0.0264	-1.0087	-1.153	-1.36	-1.653	-1.3586	-1.4677	-1.2079	-1.5071	-0.5924	-1.4968	-0.7326	-1.3567	-1.7299	-0.2808	-0.1407	-0.557	-1.264	3	ANOM
0	-0.4007	-0.6445	-0.8361	0.6428	-0.5392	-0.7582	-0.64	-1.3997	0.2679	-0.8467	-1.0008	-1.439	0.0967	-1.0015	-1.0842	-1.3358	-1.6727	-1.3918	-1.6301	-1.3728	-1.7691	-0.4602	-1.7335	-0.9979	-1.6498	-1.9175	-0.6013	-0.2745	-0.7817	-1.5098	3	ANOM
3.9063	-0.5034	-0.7028	-0.883	0.6015	-0.3327	-0.4064	-0.3094	-1.1899	0.4179	-0.5262	-0.6388	-1.1972	0.189	-0.9067	-0.939	-1.2504	-1.609	-1.376	-1.728	-1.4945	-1.9499	-0.288	-1.9466	-1.2808	-1.8933	-1.9988	-0.9792	-0.4114	-1.0081	-1.7219	3	ANOM
7.8125	-0.6447	-0.7735	-0.9258	0.5729	-0.0934	-0.0244	0.0401	-0.94	0.591	-0.1641	-0.267	-0.9219	0.3	-0.7431	-0.7526	-1.1232	-1.4695	-1.3084	-1.7648	-1.5715	-2.0259	-0.0829	-2.1297	-1.5615	-2.0688	-1.9553	-1.3864	-0.5492	-1.2301	-1.8959	3	ANOM
11.7188	-0.8067	-0.8501	-0.9588	0.5588	0.141	0.3278	0.3542	-0.6832	0.7671	0.1821	0.0573	-0.6511	0.4259	-0.5299	-0.5662	-0.9808	-1.2698	-1.1876	-1.7426	-1.6043	-1.9933	0.1441	-2.2629	-1.8106	-2.1616	-1.789	-1.7852	-0.6753	-1.4356	-2.0298	3	ANOM
15.625	-0.9615	-0.9153	-0.9743	0.5709	0.3394	0.5986	0.5873	-0.4411	0.9331	0.4594	0.2777	-0.4109	0.5657	-0.2899	-0.4148	-0.8449	-1.0258	-1.0101	-1.672	-1.5972	-1.8577	0.3891	-2.3258	-2.0006	-2.1658	-1.5198	-2.1265	-0.7789	-1.6121	-2.1229	3	ANOM
19.5313	-1.0687	-0.95	-0.9608	0.6141	0.4857	0.7642	0.7182	-0.2229	1.0874	0.6424	0.3778	-0.2169	0.7227	-0.0381	-0.3134	-0.7248	-0.747	-0.7702	-1.5469	-1.5459	-1.6338	0.6528	-2.2922	-2.0894	-2.078	-1.1803	-2.3578	-0.8438	-1.7388	-2.1661	3	ANOM
23.4375	-1.0966	-0.9308	-0.9035	0.7	0.5745	0.8162	0.7489	-0.0339	1.228	0.7262	0.358	-0.0658	0.9014	0.2082	-0.2634	-0.6225	-0.4457	-0.4704	-1.3677	-1.4425	-1.3494	0.9267	-2.143	-2.0534	-1.8976	-0.817	-2.4372	-0.8563	-1.8043	-2.1574	3	ANOM
27.3438	-1.0171	-0.8451	-0.7966	0.8361	0.6219	0.7809	0.7017	0.1358	1.3613	0.7236	0.2512	0.0607	1.1028	0.447	-0.2508	-0.5249	-0.1275	-0.118	-1.1309	-1.281	-1.0279	1.1945	-1.8664	-1.8677	-1.6348	-0.4748	-2.3363	-0.8114	-1.7954	-2.0894	3	ANOM
31.25	-0.8259	-0.6842	-0.6314	1.0195	0.6469	0.6959	0.6188	0.2999	1.4956	0.6769	0.1129	0.1893	1.3299	0.6766	-0.2427	-0.4097	0.2058	0.2709	-0.837	-1.056	-0.6949	1.441	-1.4685	-1.53	-1.3008	-0.1946	-2.0484	-0.7137	-1.7102	-1.9614	3	ANOM
35.1563	-0.5297	-0.4558	-0.414	1.2431	0.6822	0.6129	0.5551	0.4748	1.6351	0.6284	5e-04	0.3498	1.5745	0.8965	-0.2095	-0.2578	0.5434	0.6725	-0.4906	-0.7615	-0.3711	1.6334	-0.9726	-1.0561	-0.9151	-0.0058	-1.5922	-0.5815	-1.5547	-1.7765	3	ANOM
39.0625	-0.1594	-0.1755	-0.1551	1.4907	0.745	0.5811	0.5531	0.6697	1.7823	0.6208	-0.0294	0.5607	1.8226	1.1068	-0.1204	-0.0501	0.8775	1.053	-0.104	-0.4043	-0.0693	1.7418	-0.4185	-0.4793	-0.4952	0.0919	-1.0138	-0.4345	-1.3492	-1.5448	3	ANOM
42.9688	0.242	0.1317	0.1275	1.7431	0.8545	0.6379	0.6514	0.8931	1.9339	0.6895	0.0609	0.8323	2.055	1.3075	0.043	0.2233	1.1903	1.3806	0.3025	0.0056	0.2058	1.7438	0.1466	0.1528	-0.0603	0.1186	-0.3718	-0.2984	-1.1168	-1.2795	3	ANOM
46.875	0.6247	0.4294	0.4081	1.9727	1.0153	0.8004	0.8664	1.1381	2.082	0.8464	0.2828	1.1563	2.2418	1.4919	0.2816	0.5518	1.4668	1.6223	0.7042	0.4458	0.4579	1.6313	0.6689	0.7858	0.3678	0.1203	0.2603	-0.1898	-0.8836	-0.9988	3	ANOM
50.7813	0.937	0.6846	0.6565	2.1494	1.2122	1.0594	1.1774	1.3898	2.2024	1.0766	0.6147	1.4981	2.355	1.6475	0.5734	0.9127	1.6753	1.7541	1.0675	0.8821	0.6818	1.4128	1.1001	1.356	0.7645	0.1465	0.8094	-0.1279	-0.683	-0.7297	3	ANOM
54.6875	1.1406	0.8651	0.8493	2.2495	1.424	1.3816	1.5525	1.6193	2.2844	1.3506	1.0108	1.8222	2.3661	1.762	0.8844	1.268	1.8012	1.7615	1.3635	1.2803	0.8815	1.1277	1.4048	1.8113	1.1092	0.2521	1.2158	-0.1091	-0.5383	-0.4935	3	ANOM
58.5938	1.2059	0.9442	0.9619	2.2525	1.6113	1.7165	1.9345	1.7938	2.3053	1.6149	1.402	2.0738	2.2562	1.8196	1.1595	1.562	1.8163	1.646	1.5613	1.5925	1.0458	0.828	1.5632	2.1085	1.377	0.4765	1.4338	-0.124	-0.4695	-0.3197	3	ANOM
62.5	1.1288	0.9119	0.9758	2.1471	1.7368	2.0002	2.2543	1.8792	2.2489	1.8184	1.7111	2.2031	2.0164	1.8009	1.3443	1.7468	1.7093	1.4246	1.6375	1.7787	1.155	0.574	1.5755	2.2214	1.5376	0.8245	1.4428	-0.1625	-0.488	-0.2363	3	ANOM
66.4063	0.9153	0.7663	0.8844	1.9344	1.7661	2.1731	2.4507	1.8511	2.1099	1.9024	1.868	2.1719	1.6614	1.6975	1.3924	1.7747	1.4776	1.1268	1.5781	1.8046	1.1893	0.4311	1.4528	2.141	1.5672	1.2703	1.244	-0.1992	-0.5986	-0.2653	3	ANOM
70.3125	0.59	0.5183	0.6895	1.6282	1.6773	2.1943	2.4756	1.6893	1.8919	1.8356	1.8271	1.9639	1.2182	1.5072	1.2685	1.6163	1.1344	0.7857	1.3808	1.6461	1.1165	0.4416	1.2265	1.8732	1.4427	1.7446	0.8677	-0.2295	-0.7989	-0.4262	3	ANOM
74.2188	0.1893	0.1853	0.4011	1.2526	1.466	2.0382	2.3092	1.3966	1.6102	1.6056	1.5746	1.5853	0.7303	1.2324	0.9648	1.2665	0.7073	0.4378	1.0547	1.3047	0.9117	0.6218	0.9263	1.4461	1.1504	2.1527	0.3504	-0.2491	-1.0783	-0.7316	3	ANOM
78.125	-0.17	-0.1272	0.1136	0.8705	1.1677	1.7341	1.9781	1.0224	1.3027	1.2404	1.135	1.0845	0.2594	0.9003	0.5092	0.7511	0.245	0.1236	0.6289	0.7951	0.5617	0.9473	0.5834	0.8944	0.6859	2.3873	-0.2598	-0.2785	-1.4279	-1.1858	3	ANOM
82.0313	-0.6144	-0.5395	-0.2974	0.4609	0.7685	1.2764	1.4719	0.5387	0.9675	0.7556	0.5371	0.4885	-0.1479	0.5183	-0.0706	0.1044	-0.2213	-0.1497	0.1193	0.1465	0.0551	1.35	0.2094	0.2575	0.0542	2.3377	-0.9136	-0.3447	-1.8312	-1.7756	3	ANOM
85.9375	-1.0437	-0.9594	-0.735	0.0898	0.3347	0.74	0.8757	0.0242	0.6547	0.2272	-0.128	-0.1185	-0.4398	0.1275	-0.6984	-0.5992	-0.6322	-0.3663	-0.4269	-0.5823	-0.585	1.7305	-0.1786	-0.4159	-0.7126	1.9286	-1.5576	-0.4886	-2.2676	-2.4738	3	ANOM
89.8438	-1.4475	-1.3638	-1.1803	-0.2128	-0.0842	0.2034	0.2688	-0.4624	0.3931	-0.2704	-0.7631	-0.6553	-0.5756	-0.2382	-1.2967	-1.2797	-0.9388	-0.5343	-0.9688	-1.3251	-1.3162	1.972	-0.5804	-1.0804	-1.5666	1.1275	-2.1507	-0.7468	-2.7127	-3.2323	3	ANOM
93.75	-1.8246	-1.7409	-1.6128	-0.4239	-0.4356	-0.2624	-0.2694	-0.8701	0.2075	-0.6669	-1.279	-1.0563	-0.5416	-0.5457	-1.786	-1.856	-1.1113	-0.6703	-1.4686	-2.0103	-2.0849	1.952	-1.0073	-1.6971	-2.4473	-0.0444	-2.6577	-1.1508	-3.1375	-3.9912	3	ANOM
97.6563	-2.1821	-2.0826	-2.0128	-0.5303	-0.6767	-0.5897	-0.665	-1.1457	0.1123	-0.8964	-1.599	-1.269	-0.3522	-0.7657	-2.0998	-2.256	-1.1283	-0.8064	-1.8913	-2.5722	-2.8208	1.5702	-1.4669	-2.2281	-3.2812	-1.5019	-3.0513	-1.7081	-3.5062	-4.6762	3	ANOM
101.5625	-2.5188	-2.378	-2.3622	-0.5353	-0.7813	-0.7264	-0.866	-1.2576	0.1142	-0.9277	-1.675	-1.2649	-0.0429	-0.8832	-2.1956	-2.4358	-0.9888	-0.9695	-2.2103	-2.9595	-3.4489	0.7648	-1.9604	-2.6462	-3.9989	-3.1161	-3.3136	-2.4003	-3.7767	-5.2083	3	ANOM
105.4688	-2.8363	-2.6224	-2.6439	-0.4476	-0.7367	-0.6532	-0.8456	-1.1899	0.2065	-0.7452	-1.4919	-1.0459	0.3388	-0.8903	-2.0552	-2.3712	-0.7142	-1.1853	-2.4107	-3.1389	-3.9102	-0.4692	-2.4839	-2.9329	-4.5296	-4.7215	-3.4277	-3.1797	-3.9085	-5.5098	3	ANOM
109.375	-3.1322	-2.8112	-2.8462	-0.2892	-0.5599	-0.385	-0.6118	-0.9525	0.3707	-0.3761	-1.0757	-0.6477	0.7231	-0.7993	-1.7043	-2.0811	-0.343	-1.4702	-2.4929	-3.1077	-4.164	-2.0762	-3.0251	-3.0832	-4.8301	-6.1514	-3.3883	-3.9752	-3.8605	-5.5178	3	ANOM
113.2813	-3.3939	-2.9425	-2.9596	-0.0875	-0.2851	0.0371	-0.2063	-0.5744	0.5776	0.132	-0.4897	-0.1273	1.0468	-0.6335	-1.1924	-1.6119	0.0736	-1.8319	-2.4719	-2.8865	-4.1948	-3.9549	-3.5547	-3.1017	-4.8807	-7.252	-3.1966	-4.6963	-3.602	-5.1951	3	ANOM
117.1875	-3.6018	-3.0127	-2.9808	0.1285	0.0407	0.551	0.3101	-0.1054	0.7951	0.7072	0.1834	0.4421	1.255	-0.427	-0.5893	-1.0336	0.4836	-2.2588	-2.3704	-2.5217	-4.0159	-5.9497	-4.0405	-3.0001	-4.6813	-7.9145	-2.8631	-5.2538	-3.118	-4.5303	3	ANOM
121.0938	-3.745	-3.0299	-2.917	0.3272	0.3579	1.0711	0.8531	0.3941	0.9844	1.2629	0.8419	0.9778	1.309	-0.2236	0.0113	-0.4314	0.8317	-2.7297	-2.2242	-2.0783	-3.6706	-7.8984	-4.4514	-2.8054	-4.2721	-8.0904	-2.4077	-5.5691	-2.4167	-3.5539	3	ANOM
125	-3.8098	-2.9992	-2.7782	0.4818	0.6077	1.5157	1.3404	0.8572	1.1106	1.7169	1.391	1.4107	1.194	-0.0692	0.5225	0.1026	1.0712	-3.2191	-2.0749	-1.6306	-3.2256	-9.6411	-4.7606	-2.5483	-3.7123	-7.7934	-1.8642	-5.5953	-1.5308	-2.3254	3	ANOM
128.9063	-3.7892	-2.9334	-2.5849	0.5736	0.7348	1.8093	1.6965	1.2295	1.1488	1.9983	1.7494	1.678	0.9217	-0.0015	0.8704	0.4955	1.1729	-3.6955	-1.9565	-1.2426	-2.7545	-11.044	-4.9514	-2.2681	-3.0733	-7.0977	-1.275	-5.3197	-0.5156	-0.9398	3	ANOM
132.8125	-3.6813	-2.8432	-2.3593	0.6005	0.7152	1.9057	1.8671	1.4622	1.0865	2.065	1.8735	1.7532	0.5271	-0.0469	1.0131	0.698	1.1296	-4.1201	-1.8978	-0.9699	-2.326	-12.0177	-5.0185	-1.9925	-2.43	-6.1198	-0.6848	-4.7747	0.5563	0.4942	3	ANOM
136.7188	-3.5037	-2.7433	-2.13	0.5623	0.5295	1.7827	1.8262	1.534	0.9218	1.9022	1.7478	1.6294	0.0604	-0.2145	0.9355	0.6881	0.9453	-4.4686	-1.9162	-0.8375	-1.9944	-12.5351	-4.9749	-1.7492	-1.8476	-5.0026	-0.1451	-4.0313	1.5889	1.8574	3	ANOM
140.625	-3.2647	-2.6452	-1.9187	0.4777	0.2055	1.4592	1.583	1.4488	0.6749	1.5364	1.4001	1.3367	-0.413	-0.4889	0.6614	0.4856	0.6493	-4.7196	-2.0021	-0.8461	-1.7921	-12.6218	-4.8378	-1.5511	-1.3686	-3.8868	0.3042	-3.1848	2.4987	3.0445	3	ANOM
144.5313	-2.9905	-2.5533	-1.7448	0.3739	-0.2166	0.976	1.1753	1.2286	0.3762	1.0247	0.892	0.9227	-0.8348	-0.8368	0.2489	0.1335	0.283	-4.8577	-2.1371	-0.9644	-1.7182	-12.3504	-4.6336	-1.4001	-1.0192	-2.8916	0.6317	-2.3544	3.1993	3.9649	3	ANOM
148.4375	-2.696	-2.4696	-1.6202	0.2804	-0.6695	0.4142	0.6689	0.9225	0.0753	0.4459	0.3091	0.4556	-1.1473	-1.207	-0.2234	-0.2903	-0.1078	-4.8775	-2.2808	-1.139	-1.7463	-11.8324	-4.3834	-1.2807	-0.784	-2.0985	0.8251	-1.6523	3.6316	4.5657	3	ANOM
152.3438	-2.3929	-2.3765	-1.5368	0.2386	-1.0679	-0.1343	0.1517	0.5926	-0.1704	-0.0967	-0.2406	0.0118	-1.3064	-1.5263	-0.6529	-0.6972	-0.4638	-4.7737	-2.378	-1.2903	-1.8212	-11.1767	-4.0989	-1.1598	-0.6287	-1.5367	0.8977	-1.1608	3.7681	4.8331	3	ANOM
156.25	-2.0875	-2.2611	-1.4764	0.2801	-1.3321	-0.5734	-0.2892	0.3053	-0.3066	-0.5044	-0.6625	-0.3368	-1.2914	-1.7259	-0.9473	-0.9983	-0.7413	-4.5491	-2.3726	-1.3462	-1.8858	-10.4917	-3.7806	-1.0004	-0.5048	-1.1992	0.8775	-0.9385	3.6113	4.7865	3	ANOM
160.1563	-1.7691	-2.0977	-1.4142	0.4344	-1.388	-0.8154	-0.5705	0.1252	-0.2832	-0.6878	-0.8709	-0.5256	-1.0986	-1.747	-1.0286	-1.1182	-0.8999	-4.209	-2.2081	-1.2402	-1.8744	-9.8566	-3.419	-0.7615	-0.3538	-1.0324	0.8103	-0.9944	3.1978	4.4862	3	ANOM
164.0625	-1.4709	-1.8624	-1.4209	0.778	-1.2508	-0.862	-0.8239	0.0653	-0.0623	-0.6575	-0.8863	-0.5365	-0.7439	-1.5505	-0.8792	-1.0116	-1.0069	-3.6855	-1.857	-0.956	-1.751	-9.3132	-3.0208	-0.4171	-0.1081	-0.9656	0.7912	-1.237	2.5346	4.0244	3	ANOM
167.9688	-1.0995	-1.5398	-1.2556	1.1787	-0.7703	-0.5594	-0.6318	0.2134	0.3499	-0.2582	-0.533	-0.3239	-0.2488	-1.0975	-0.4199	-0.6482	-0.8714	-3.134	-1.2908	-0.4232	-1.4623	-8.8529	-2.502	0.072	0.2333	-0.9362	0.7997	-1.699	1.8434	3.4693	3	ANOM
171.875	-0.6795	-1.1179	-0.9896	1.6881	-0.0272	0.0267	-0.1836	0.5373	0.9522	0.4334	0.0945	0.0863	0.3412	-0.4093	0.2941	-0.0496	-0.5939	-2.4913	-0.5252	0.315	-1.0205	-8.4422	-1.874	0.7024	0.6995	-0.8701	0.9186	-2.2207	1.1555	2.9253	3	ANOM
175.7813	-0.2105	-0.6039	-0.6144	2.2719	0.923	0.8481	0.4855	1.0106	1.6976	1.3562	0.9374	0.6531	0.9793	0.4663	1.1997	0.7331	-0.198	-1.7802	0.3938	1.2039	-0.4575	-8.0245	-1.1309	1.4485	1.2749	-0.7362	1.1747	-2.6929	0.5659	2.4735	3	ANOM
179.6875	0.2986	-0.0187	-0.1381	2.8837	1.9984	1.824	1.3114	1.5836	2.5239	2.4203	1.9111	1.3196	1.6177	1.4532	2.2055	1.6181	0.2724	-1.0307	1.3992	2.1639	0.1739	-7.5329	-0.2878	2.267	1.9166	-0.5201	1.5715	-3.0144	0.1482	2.1643	3	ANOM
183.5938	0.8262	0.596	0.413	3.4672	3.0946	2.8557	2.2021	2.181	3.3523	3.515	2.9087	2.011	2.2069	2.4522	3.2025	2.5119	0.7685	-0.2833	2.3962	3.0982	0.8011	-6.9219	0.6119	3.0913	2.5621	-0.2425	2.0806	-3.106	-0.0519	2.0242	3	ANOM
187.5	1.3502	1.2074	1.0055	3.9788	4.1065	3.8372	3.0717	2.7403	4.1056	4.5231	3.8306	2.6532	2.7076	3.3624	4.0827	3.3176	1.236	0.4203	3.2895	3.9049	1.3501	-6.1596	1.5109	3.8471	3.1415	0.0602	2.6537	-2.9297	-0.02	2.0488	3	ANOM
191.4063	1.7878	1.7213	1.5429	4.3523	4.9218	4.6565	3.807	3.1679	4.6985	5.3312	4.5691	3.1646	3.0825	4.0796	4.7484	3.941	1.6172	1.0208	3.9819	4.4968	1.7489	-5.2556	2.3262	4.4491	3.582	0.3359	3.2269	-2.4936	0.2234	2.2066	3	ANOM
195.3125	2.1184	2.1013	1.9781	4.5614	5.4701	5.2331	4.3399	3.4154	5.078	5.8582	5.0486	3.4917	3.3108	4.524	5.1259	4.3122	1.8693	1.4668	4.3913	4.7996	1.9433	-4.2572	2.973	4.8249	3.8214	0.5345	3.7301	-1.8454	0.6272	2.4443	3	ANOM
199.2188	2.3031	2.3072	2.253	4.5884	5.7054	5.5151	4.6138	3.4472	5.209	6.0552	5.2269	3.5928	3.3796	4.6476	5.1777	4.3921	1.9569	1.7195	4.4708	4.7815	1.9073	-3.2319	3.3771	4.9227	3.8225	0.6202	4.0929	-1.0681	1.1208	2.7065	3	ANOM
203.125	2.3185	2.3145	2.3224	4.4393	5.6219	5.4841	4.6056	3.2547	5.0934	5.9125	5.0964	3.4543	3.2917	4.4387	4.9085	4.1734	1.8612	1.7451	4.2039	4.4315	1.6342	-2.2684	3.479	4.7182	3.5713	0.5666	4.2658	-0.2631	1.6254	2.935	3	ANOM
207.0313	2.1599	2.1181	2.1669	4.1314	5.2484	5.1573	4.3239	2.8579	4.7505	5.4628	4.677	3.0858	3.0581	3.9238	4.3443	3.6789	1.5826	1.5379	3.6136	3.7893	1.146	-1.4604	3.2541	4.2145	3.0789	0.374	4.2222	0.4658	2.0626	3.0766	3	ANOM
210.9375	1.8437	1.743	1.7964	3.7005	4.6471	4.5857	3.8077	2.3008	4.2329	4.7711	4.026	2.5239	2.704	3.1626	3.5594	2.9655	1.1408	1.107	2.7603	2.9144	0.4894	-0.8752	2.7131	3.4544	2.3877	0.0596	3.9635	1.0211	2.3713	3.1031	3	ANOM
214.8438	1.4042	1.23	1.2492	3.1935	3.8976	3.8402	3.117	1.6402	3.5999	3.9222	3.2182	1.8217	2.2608	2.2434	2.6314	2.0993	0.5726	0.4946	1.7261	1.89	-0.28	-0.561	1.9076	2.4999	1.5522	-0.346	3.5149	1.3373	2.507	3.0014	3	ANOM
218.75	0.8905	0.6436	0.5846	2.6596	3.0853	3.0087	2.3309	0.9506	2.9245	3.0109	2.3363	1.0479	1.7672	1.2694	1.6587	1.1691	-0.0709	-0.2432	0.6181	0.8098	-1.0942	-0.5249	0.9214	1.4453	0.6489	-0.8012	2.9328	1.3904	2.4589	2.7755	3	ANOM
222.6563	0.3649	0.0444	-0.1167	2.1433	2.298	2.1719	1.5295	0.3071	2.2674	2.1334	1.4659	0.28	1.2635	0.3365	0.7299	0.2618	-0.7337	-1.0319	-0.4564	-0.2296	-1.8917	-0.7297	-0.1336	0.387	-0.2486	-1.263	2.2853	1.1866	2.2395	2.4516	3	ANOM
226.5625	-0.122	-0.5	-0.775	1.6769	1.598	1.4044	0.7793	-0.2373	1.6799	1.3628	0.6732	-0.4206	0.7856	-0.4691	-0.0805	-0.554	-1.3555	-1.7984	-1.4012	-1.1482	-2.6107	-1.1135	-1.1384	-0.5797	-1.0674	-1.6964	1.6428	0.7746	1.8807	2.0597	3	ANOM
230.4688	-0.5207	-0.9409	-1.3164	1.2843	1.0269	0.757	0.1438	-0.6367	1.1904	0.7483	0.0129	-0.9928	0.3576	-1.0849	-0.7167	-1.2137	-1.8794	-2.4703	-2.1357	-1.8785	-3.2099	-1.5936	-1.9873	-1.371	-1.7458	-2.069	1.0729	0.2222	1.4281	1.6323	3	ANOM
234.375	-0.8051	-1.2427	-1.6917	0.97	0.5999	0.261	-0.352	-0.87	0.8099	0.312	-0.4901	-1.3975	-0.0011	-1.4806	-1.1534	-1.6838	-2.2641	-2.994	-2.6166	-2.3832	-3.6544	-2.077	-2.5972	-1.9319	-2.2492	-2.3614	0.6176	-0.39	0.9339	1.203	3	ANOM
238.2813	-0.9654	-1.3988	-1.8764	0.7263	0.3075	-0.0861	-0.6927	-0.9395	0.5252	0.0469	-0.8283	-1.6211	-0.2874	-1.6617	-1.3898	-1.951	-2.4815	-3.3389	-2.8284	-2.6514	-3.9266	-2.4825	-2.9154	-2.2337	-2.5487	-2.5629	0.302	-0.9872	0.4406	0.7917	3	ANOM
242.1875	-1.0086	-1.4163	-1.8718	0.5407	0.1231	-0.297	-0.8902	-0.8636	0.3129	-0.0731	-1.0225	-1.6688	-0.5074	-1.6561	-1.4408	-2.0237	-2.5231	-3.4958	-2.7892	-2.6887	-4.0258	-2.7536	-2.9335	-2.2829	-2.6452	-2.6669	0.1216	-1.5041	-0.0189	0.4088	3	ANOM
246.0938	-0.9624	-1.3291	-1.7096	0.39	0.0061	-0.411	-0.978	-0.6785	0.1441	-0.0997	-1.1047	-1.5683	-0.6815	-1.5152	-1.3536	-1.9353	-2.3939	-3.4877	-2.5477	-2.5359	-3.958	-2.8618	-2.6901	-2.1155	-2.559	-2.6785	0.0474	-1.9079	-0.4309	0.0512	3	ANOM
250	-0.8599	-1.1814	-1.4458	0.2541	-0.0857	-0.4717	-0.9972	-0.4275	-0.0174	-0.0838	-1.1166	-1.3627	-0.8315	-1.3083	-1.1759	-1.7311	-2.1253	-3.3546	-2.1723	-2.2363	-3.744	-2.8124	-2.2543	-1.7922	-2.3278	-2.5991	0.0299	-2.1932	-0.7988	-0.2932	3	ANOM
253.9063	-0.7396	-1.0178	-1.1374	0.114	-0.1908	-0.528	-0.9948	-0.153	-0.1983	-0.0771	-1.1067	-1.1082	-0.9785	-1.0997	-0.9665	-1.4635	-1.7511	-3.1541	-1.7403	-1.8539	-3.4137	-2.6394	-1.7198	-1.3848	-1.9948	-2.4369	0.0143	-2.3756	-1.13	-0.6391	3	ANOM
257.8125	-0.647	-0.8919	-0.8608	-0.0446	-0.3457	-0.6275	-1.0211	0.0994	-0.4205	-0.1334	-1.1234	-0.8679	-1.1534	-0.9562	-0.7836	-1.1994	-1.3291	-2.9515	-1.3364	-1.4575	-3.0073	-2.3983	-1.1959	-0.9803	-1.6211	-2.2078	-0.0618	-2.4969	-1.4513	-1.0045	3	ANOM
261.7188	-0.6051	-0.8344	-0.666	-0.2246	-0.5659	-0.8029	-1.1147	0.2998	-0.6903	-0.2836	-1.2064	-0.6904	-1.3611	-0.9252	-0.6778	-0.9903	-0.9064	-2.8013	-1.0275	-1.1023	-2.5673	-2.1399	-0.7728	-0.6447	-1.2576	-1.9237	-0.2366	-2.5938	-1.7807	-1.3947	3	ANOM
265.625	-0.6395	-0.8766	-0.5996	-0.4317	-0.8651	-1.0827	-1.3082	0.4177	-1.0134	-0.5543	-1.3887	-0.6308	-1.6155	-1.0418	-0.6963	-0.8905	-0.5412	-2.7548	-0.8725	-0.8494	-2.1413	-1.9166	-0.5309	-0.4428	-0.9636	-1.6058	-0.5424	-2.709	-2.1309	-1.8101	3	ANOM
269.5313	-0.7643	-1.0312	-0.6873	-0.6615	-1.2457	-1.4825	-1.623	0.4371	-1.3897	-0.9572	-1.6957	-0.7227	-1.9161	-1.3264	-0.873	-0.9409	-0.2774	-2.8396	-0.91	-0.744	-1.7836	-1.7637	-0.5165	-0.4163	-0.7805	-1.2776	-0.9818	-2.8684	-2.503	-2.2388	3	ANOM
273.4375	-0.9833	-1.301	-0.9381	-0.9148	-1.7099	-2.0042	-2.067	0.345	-1.814	-1.4968	-2.1403	-0.9833	-2.2548	-1.7829	-1.2309	-1.1688	-0.1541	-3.0704	-1.1583	-0.8179	-1.5415	-1.6933	-0.7434	-0.5834	-0.7486	-0.9689	-1.5378	-3.0761	-2.8834	-2.6636	3	ANOM
277.3438	-1.2955	-1.6781	-1.3402	-1.1881	-2.2468	-2.6402	-2.638	0.1388	-2.2822	-2.1605	-2.7266	-1.4135	-2.6198	-2.3975	-1.7774	-1.5871	-0.1918	-3.435	-1.6144	-1.0921	-1.4544	-1.6912	-1.193	-0.939	-0.8872	-0.7135	-2.1735	-3.3152	-3.2459	-3.0538	3	ANOM
281.25	-1.7001	-2.1531	-1.8802	-1.4869	-2.8528	-3.3729	-3.323	-0.1862	-2.793	-2.9366	-3.4497	-2.0019	-3.0019	-3.1554	-2.512	-2.1936	-0.4037	-3.9175	-2.2639	-1.5721	-1.5596	-1.7372	-1.8224	-1.4707	-1.2092	-0.5472	-2.8451	-3.5604	-3.5638	-3.3868	3	ANOM
285.1563	-2.1904	-2.7128	-2.5297	-1.8162	-3.5173	-4.182	-4.0979	-0.6261	-3.3404	-3.8056	-4.2921	-2.7209	-3.3901	-4.0286	-3.419	-2.9695	-0.7817	-4.4847	-3.0776	-2.2495	-1.8731	-1.7952	-2.5762	-2.1416	-1.7108	-0.5004	-3.5082	-3.7674	-3.8083	-3.6439	3	ANOM
289.0625	-2.7628	-3.3396	-3.2625	-2.1763	-4.2278	-5.0388	-4.9372	-1.1737	-3.9265	-4.7397	-5.2287	-3.5339	-3.7803	-4.9954	-4.4682	-3.8892	-1.3064	-5.1069	-4.0241	-3.1032	-2.4028	-1.8366	-3.3986	-2.9192	-2.3788	-0.5995	-4.1233	-3.9048	-3.9609	-3.8188	3	ANOM
292.9688	-3.4075	-4.0249	-4.0549	-2.5666	-4.9685	-5.9039	-5.8054	-1.8172	-4.5389	-5.7056	-6.2213	-4.3963	-4.1595	-6.0174	-5.615	-4.9106	-1.949	-5.7533	-5.0592	-4.1043	-3.1314	-1.8427	-4.2352	-3.7696	-3.1902	-0.8606	-4.6713	-3.9516	-4.0173	-3.9171	3	ANOM
296.875	-4.1188	-4.7526	-4.8791	-2.9843	-5.7148	-6.7493	-6.661	-2.5313	-5.1675	-6.6717	-7.2292	-5.2611	-4.5258	-7.0678	-6.8137	-5.9885	-2.6702	-6.3985	-6.1501	-5.2114	-4.0322	-1.8163	-5.0562	-4.6625	-4.1229	-1.2959	-5.1473	-3.9053	-3.9881	-3.9669	3	ANOM
300.7813	-4.881	-5.5085	-5.7167	-3.4152	-6.4422	-7.5321	-7.4703	-3.2914	-5.7901	-7.5961	-8.2053	-6.0879	-4.8709	-8.1114	-8.0078	-7.0757	-3.4259	-7.0284	-7.2577	-6.3804	-5.0661	-1.7768	-5.8407	-5.5736	-5.1449	-1.897	-5.5653	-3.7898	-3.9091	-4.0011	3	ANOM
304.6875	-5.6752	-6.2726	-6.5418	-3.8393	-7.12	-8.2247	-8.1977	-4.0563	-6.3802	-8.4444	-9.1021	-6.8359	-5.1831	-9.1119	-9.1442	-8.126	-4.1727	-7.6297	-8.3459	-7.5712	-6.1824	-1.7621	-6.5937	-6.491	-6.2256	-2.6515	-5.9555	-3.6439	-3.8221	-4.065	3	ANOM
308.5938	-6.4741	-7.0216	-7.3331	-4.2308	-7.7184	-8.8004	-8.8132	-4.7812	-6.9051	-9.1828	-9.8797	-7.476	-5.4461	-10.0343	-10.1718	-9.1	-4.8668	-8.1948	-9.3883	-8.7373	-7.323	-1.8147	-7.3245	-7.4028	-7.3363	-3.5351	-6.3487	-3.5232	-3.7709	-4.1963	3	ANOM
312.5	-7.2503	-7.731	-8.06	-4.5581	-8.2064	-9.24	-9.2907	-5.4175	-7.3349	-9.7782	-10.5018	-7.9858	-5.6386	-10.8439	-11.0486	-9.9646	-5.4707	-8.7184	-10.3535	-9.8396	-8.4375	-1.9718	-8.0465	-8.3001	-8.4432	-4.5141	-6.7762	-3.4813	-3.8005	-4.4293	3	ANOM
316.4063	-7.971	-8.3727	-8.7008	-4.7994	-8.5739	-9.5423	-9.6297	-5.9258	-7.642	-10.2216	-10.9543	-8.361	-5.7419	-11.5116	-11.7553	-10.7015	-5.9564	-9.1938	-11.2202	-10.8469	-9.4765	-2.2624	-8.7778	-9.1807	-9.5232	-5.5501	-7.2629	-3.5648	-3.9395	-4.7803	3	ANOM
320.3125	-8.6088	-8.9199	-9.2324	-4.9374	-8.8115	-9.7147	-9.8314	-6.2713	-7.8146	-10.5087	-11.2371	-8.6036	-5.7372	-12.018	-12.2842	-11.2968	-6.3081	-9.607	-11.9692	-11.7366	-10.3983	-2.6921	-9.5173	-10.0291	-10.5485	-6.6027	-7.8119	-3.7999	-4.1996	-5.2521	3	ANOM
324.2188	-9.1337	-9.3548	-9.6394	-4.9659	-8.9295	-9.7781	-9.9116	-6.4362	-7.8534	-10.6497	-11.3649	-8.7262	-5.6136	-12.351	-12.6453	-11.755	-6.5139	-9.9436	-12.5916	-12.4961	-11.173	-3.2429	-10.2572	-10.8392	-11.4888	-7.6266	-8.4153	-4.1875	-4.5718	-5.8184	3	ANOM
328.125	-9.5366	-9.6652	-9.9171	-4.8911	-8.9499	-9.7656	-9.9011	-6.4233	-7.7736	-10.673	-11.3718	-8.751	-5.373	-12.5164	-12.8653	-12.0859	-6.5812	-10.1906	-13.0823	-13.1175	-11.7794	-3.8695	-10.9718	-11.5897	-12.3184	-8.5764	-9.0483	-4.7019	-5.0265	-6.4463	3	ANOM
332.0313	-9.8111	-9.854	-10.0653	-4.7389	-8.904	-9.7097	-9.8327	-6.2515	-7.6017	-10.6121	-11.2973	-8.7038	-5.0274	-12.5292	-12.9825	-12.3026	-6.5223	-10.3318	-13.4445	-13.6045	-12.2079	-4.5157	-11.6337	-12.2648	-13.016	-9.4071	-9.6707	-5.2949	-5.5229	-7.0831	3	ANOM
335.9375	-9.9651	-9.935	-10.1106	-4.54	-8.8303	-9.651	-9.7474	-5.9633	-7.3811	-10.5113	-11.1893	-8.6117	-4.6088	-12.4227	-13.0409	-12.4286	-6.3603	-10.3661	-13.6952	-13.9713	-12.4563	-5.1199	-12.2095	-12.8515	-13.5569	-10.0843	-10.2516	-5.9088	-6.0166	-7.6855	3	ANOM
339.8438	-10.0162	-9.93	-10.0746	-4.3331	-8.7653	-9.6188	-9.6768	-5.6087	-7.153	-10.4086	-11.0876	-8.5044	-4.1563	-12.236	-13.0801	-12.4813	-6.1207	-10.2902	-13.8535	-14.2263	-12.5317	-5.6226	-12.6665	-13.3367	-13.9307	-10.5712	-10.7483	-6.4809	-6.4616	-8.2045	3	ANOM
343.75	-9.9892	-9.8747	-10.0016	-4.1643	-8.7383	-9.6359	-9.6527	-5.2517	-6.9623	-10.3421	-11.0315	-8.4049	-3.7174	-12.0188	-13.1369	-12.4824	-5.8419	-10.1224	-13.9447	-14.3933	-12.4493	-5.9817	-12.9948	-13.716	-14.1285	-10.8481	-11.1423	-6.9568	-6.8319	-8.6106	3	ANOM
347.6563	-9.9136	-9.8009	-9.9193	-4.0572	-8.766	-9.7116	-9.6875	-4.9413	-6.8325	-10.3298	-11.035	-8.3299	-3.336	-11.8084	-13.2312	-12.4422	-5.5488	-9.8808	-13.9951	-14.4824	-12.2258	-6.173	-13.1787	-13.9883	-14.1514	-10.8998	-11.4238	-7.3031	-7.1092	-8.8879	3	ANOM
351.5625	-9.8128	-9.7316	-9.8587	-4.0346	-8.8509	-9.8363	-9.7797	-4.7219	-6.7826	-10.3784	-11.1012	-8.2837	-3.0478	-11.6398	-13.3674	-12.3721	-5.2678	-9.5944	-14.0271	-14.5088	-11.8834	-6.1979	-13.2284	-14.1574	-14.0122	-10.7318	-11.5874	-7.4988	-7.2932	-9.0349	3	ANOM
355.4688	-9.7084	-9.6922	-9.8416	-4.1028	-8.9815	-9.9922	-9.9214	-4.6226	-6.8075	-10.4835	-11.2202	-8.2701	-2.8749	-11.5353	-13.5346	-12.2799	-5.0233	-9.2893	-14.0551	-14.4853	-11.4485	-6.079	-13.1625	-14.2289	-13.7304	-10.3629	-11.6515	-7.5543	-7.4014	-9.0698	3	ANOM
359.375	-9.0979	-8.9782	-9.1618	-4.0605	-8.5417	-9.3568	-9.8725	-3.9995	-6.1175	-10.0406	-10.6102	-7.5359	-2.4149	-10.6415	-12.8344	-11.3522	-4.2994	-8.238	-13.2078	-13.5839	-10.3485	-5.6784	-12.2323	-13.3881	-12.5781	-9.0325	-10.7869	-6.8539	-7.2273	-8.4706	3	ANOM
363.2813	-8.9959	-8.9911	-9.2189	-4.2462	-8.6742	-9.4803	-10.0308	-4.1234	-6.2129	-10.1794	-10.7367	-7.5549	-2.4456	-10.6469	-12.9771	-11.2062	-4.1527	-7.9516	-13.2159	-13.4558	-9.8095	-5.3738	-11.9869	-13.2743	-12.091	-8.3754	-10.6892	-6.6985	-7.2394	-8.3525	3	ANOM
367.1875	-8.8913	-9.0061	-9.2788	-4.4422	-8.7567	-9.5376	-10.1487	-4.3207	-6.2879	-10.2848	-10.8108	-7.5701	-2.5287	-10.6663	-13.0529	-11.0264	-4.0506	-7.678	-13.1847	-13.2678	-9.2593	-5.024	-11.6764	-13.0654	-11.5506	-7.6573	-10.5267	-6.4835	-7.2256	-8.1929	3	ANOM
371.0938	-8.7662	-8.9935	-9.3071	-4.6073	-8.7607	-9.5042	-10.1993	-4.545	-6.3011	-10.3207	-10.8037	-7.565	-2.6134	-10.6585	-13.0257	-10.8098	-3.9807	-7.4052	-13.0789	-13.0098	-8.72	-4.6545	-11.293	-12.7476	-10.9759	-6.936	-10.2956	-6.2338	-7.188	-8.0068	3	ANOM
375	-8.6736	-8.9861	-9.3322	-4.733	-8.6854	-9.3855	-10.1827	-4.7809	-6.2327	-10.2748	-10.6998	-7.5411	-2.6464	-10.5838	-12.8765	-10.5558	-3.9352	-7.1097	-12.8701	-12.6756	-8.2118	-4.2696	-10.8364	-12.3162	-10.3921	-6.2756	-9.9842	-5.9587	-7.115	-7.8002	3	ANOM
378.9063	-8.4271	-8.8009	-9.1638	-4.7353	-8.4706	-9.1253	-10.0367	-4.9197	-6.0323	-10.0944	-10.4594	-7.4582	-2.5637	-10.3834	-12.5696	-10.2397	-3.8736	-6.7485	-12.508	-12.2376	-7.7331	-3.8552	-10.2789	-11.7512	-9.8025	-5.7127	-9.5713	-5.6537	-6.9827	-7.5635	3	ANOM
382.8125	-8.1143	-8.51	-8.8762	-4.6423	-8.1514	-8.7671	-9.7945	-4.9721	-5.7178	-9.7947	-10.1026	-7.3273	-2.3407	-10.0429	-12.1178	-9.8705	-3.7887	-6.3054	-11.9791	-11.7015	-7.2961	-3.4006	-9.6138	-11.0507	-9.2188	-5.2858	-9.0414	-5.314	-6.7657	-7.2847	3	ANOM
386.7188	-7.7297	-8.1033	-8.4596	-4.4644	-7.7449	-8.3277	-9.4651	-4.9258	-5.3086	-9.3816	-9.6439	-7.1485	-1.9632	-9.5487	-11.5282	-9.4411	-3.6666	-5.7598	-11.2771	-11.0644	-6.8946	-2.8847	-8.8315	-10.2184	-8.6374	-5.0066	-8.3868	-4.9198	-6.4428	-6.954	3	ANOM
390.625	-7.2769	-7.588	-7.9193	-4.2218	-7.2738	-7.8309	-9.0619	-4.7815	-4.8294	-8.8679	-9.0994	-6.9236	-1.4439	-8.9111	-10.8223	-8.9522	-3.4969	-5.1083	-10.4113	-10.3351	-6.5214	-2.3013	-7.9346	-9.2693	-8.0548	-4.8702	-7.6071	-4.4585	-6.0004	-6.5606	3	ANOM
394.5313	-6.761	-6.9773	-7.2806	-3.9465	-6.7622	-7.2979	-8.603	-4.5498	-4.3224	-8.2749	-8.4941	-6.6521	-0.8163	-8.1533	-10.0278	-8.4028	-3.2762	-4.3659	-9.4125	-9.5234	-6.1628	-1.6497	-6.9388	-8.2322	-7.4665	-4.8491	-6.7187	-3.9259	-5.4428	-6.1024	3	ANOM
398.4375	-6.2015	-6.2982	-6.5709	-3.6764	-6.2383	-6.7495	-8.1073	-4.2565	-3.8273	-7.6287	-7.8513	-6.3403	-0.1308	-7.3197	-9.1773	-7.8001	-3.0129	-3.5678	-8.3297	-8.6547	-5.8102	-0.9513	-5.8879	-7.1458	-6.8687	-4.9042	-5.7573	-3.3335	-4.7944	-5.5902	3	ANOM
402.3438	-5.6155	-5.5833	-5.8262	-3.4402	-5.7234	-6.1983	-7.588	-3.9237	-3.3778	-6.9501	-7.1887	-5.9904	0.5485	-6.4562	-8.3016	-7.1494	-2.7184	-2.755	-7.2185	-7.7563	-5.4553	-0.2439	-4.8253	-6.0599	-6.2667	-4.9972	-4.7716	-2.6998	-4.0909	-5.0457	3	ANOM
406.25	-5.027	-4.8641	-5.0827	-3.2652	-5.2314	-5.6508	-7.0526	-3.5762	-3.0026	-6.2618	-6.5214	-5.6098	1.1577	-5.6166	-7.4288	-6.4709	-2.4124	-1.9863	-6.141	-6.8613	-5.1009	0.4307	-3.8078	-5.0249	-5.6742	-5.0816	-3.8126	-2.0607	-3.3857	-4.4997	3	ANOM
410.1563	-4.4553	-4.1698	-4.369	-3.1571	-4.7674	-5.1079	-6.5078	-3.2321	-2.707	-5.5803	-5.8589	-5.2021	1.6512	-4.8414	-6.5801	-5.7761	-2.1147	-1.3063	-5.1514	-6.0015	-4.7511	1.0267	-2.8886	-4.0815	-5.1024	-5.1214	-2.9322	-1.4529	-2.7263	-3.978	3	ANOM
414.0625	-3.9296	-3.5309	-3.7116	-3.1214	-4.3377	-4.5728	-5.9614	-2.9092	-2.4948	-4.9221	-5.2096	-4.7811	1.9907	-4.1701	-5.7765	-5.0997	-1.8461	-0.7574	-4.2992	-5.2133	-4.4268	1.5064	-2.1119	-3.2727	-4.5781	-5.0973	-2.1759	-0.9114	-2.1627	-3.5162	3	ANOM
417.9688	-3.4628	-2.9646	-3.1258	-3.1352	-3.9389	-4.0369	-5.4161	-2.6108	-2.344	-4.2968	-4.5791	-4.3567	2.1727	-3.6135	-5.0318	-4.4638	-1.623	-0.3598	-3.6056	-4.5221	-4.1388	1.8492	-1.4999	-2.6157	-4.1232	-4.9983	-1.566	-0.4634	-1.7207	-3.1309	3	ANOM
421.875	-3.0754	-2.492	-2.6266	-3.1785	-3.5708	-3.5111	-4.8871	-2.3474	-2.2358	-3.7139	-3.9779	-3.948	2.2024	-3.1767	-4.3569	-3.8999	-1.464	-0.1099	-3.0853	-3.9487	-3.9147	2.0541	-1.0644	-2.1208	-3.7533	-4.8354	-1.1173	-0.1187	-1.4164	-2.835	3	ANOM
425.7813	-2.7817	-2.1226	-2.2193	-3.2276	-3.2352	-3.0024	-4.3889	-2.1203	-2.1452	-3.1887	-3.4198	-3.5759	2.1144	-2.8494	-3.7637	-3.4304	-1.369	0.0047	-2.7276	-3.5135	-3.7641	2.1418	-0.7898	-1.7787	-3.4881	-4.6229	-0.8144	0.1222	-1.241	-2.6219	3	ANOM
429.6875	-2.5848	-1.859	-1.9078	-3.2564	-2.9331	-2.5274	-3.9458	-1.9405	-2.0464	-2.7292	-2.9188	-3.2607	1.9555	-2.6119	-3.2621	-3.0754	-1.3381	0.0249	-2.5149	-3.2149	-3.6933	2.1514	-0.6498	-1.5746	-3.3283	-4.3865	-0.6346	0.2786	-1.165	-2.4821	3	ANOM
433.5938	-2.4848	-1.7007	-1.6943	-3.2482	-2.6769	-2.1084	-3.5752	-1.813	-1.9271	-2.3462	-2.4963	-3.019	1.7742	-2.4361	-2.8565	-2.8431	-1.3592	-0.0078	-2.4122	-3.0478	-3.6989	2.1275	-0.606	-1.4785	-3.2654	-4.145	-0.5396	0.3774	-1.1521	-2.3835	3	ANOM
437.5	-2.4693	-1.6412	-1.5762	-3.1969	-2.468	-1.7683	-3.3053	-1.7479	-1.7805	-2.0478	-2.1616	-2.8625	1.6168	-2.2989	-2.5503	-2.7238	-1.4168	-0.0494	-2.3902	-2.9954	-3.758	2.1221	-0.6222	-1.4617	-3.2763	-3.9155	-0.4906	0.4514	-1.1566	-2.2995	3	ANOM
441.4063	-2.5227	-1.6651	-1.5511	-3.1016	-2.3198	-1.5245	-3.145	-1.7505	-1.6119	-1.8394	-1.9286	-2.7945	1.5224	-2.1776	-2.3406	-2.6983	-1.4927	-0.0589	-2.4128	-3.0297	-3.8383	2.176	-0.6598	-1.4935	-3.3287	-3.7	-0.4507	0.5309	-1.1362	-2.1983	3	ANOM
445.3125	-2.6142	-1.7507	-1.6068	-2.9737	-2.2363	-1.3878	-3.1004	-1.8192	-1.4287	-1.721	-1.8002	-2.807	1.5126	-2.0555	-2.2181	-2.7347	-1.5619	-0.0087	-2.4484	-3.1141	-3.8995	2.3173	-0.6927	-1.5429	-3.381	-3.4917	-0.3871	0.6394	-1.0598	-2.0535	3	ANOM
449.2188	-2.7127	-1.8745	-1.7291	-2.8349	-2.2156	-1.3626	-3.1658	-1.9511	-1.25	-1.6846	-1.7631	-2.8822	1.5896	-1.9265	-2.1658	-2.7895	-1.6079	0.1105	-2.4759	-3.2093	-3.8958	2.5487	-0.7041	-1.5921	-3.3883	-3.2698	-0.2815	0.7944	-0.9069	-1.8433	3	ANOM
453.125	-2.778	-1.9966	-1.8906	-2.6909	-2.2497	-1.4285	-3.3136	-2.1237	-1.0897	-1.7126	-1.7976	-2.9871	1.7483	-1.7789	-2.1553	-2.815	-1.6082	0.3043	-2.4706	-3.2657	-3.7803	2.873	-0.6753	-1.6015	-3.2963	-3.0043	-0.1116	1.006	-0.6691	-1.5547	3	ANOM
457.0313	-2.7775	-2.0859	-2.0624	-2.5595	-2.3248	-1.5674	-3.5114	-2.3155	-0.9585	-1.7873	-1.8775	-3.0882	1.9651	-1.6163	-2.1583	-2.771	-1.5554	0.5609	-2.419	-3.2466	-3.5249	3.2633	-0.6021	-1.5575	-3.0718	-2.6715	0.1291	1.2728	-0.3496	-1.1858	3	ANOM
460.9375	-2.681	-2.1077	-2.2048	-2.4434	-2.4193	-1.745	-3.7193	-2.4933	-0.8582	-1.8805	-1.9649	-3.1527	2.2195	-1.4358	-2.1391	-2.6173	-1.4424	0.8702	-2.3058	-3.1123	-3.1107	3.7026	-0.4686	-1.4324	-2.6857	-2.2403	0.4499	1.5948	0.0416	-0.7378	3	ANOM
464.8438	-2.4702	-2.0363	-2.2866	-2.3393	-2.5092	-1.9222	-3.8944	-2.6282	-0.7854	-1.9687	-2.0263	-3.1515	2.4834	-1.2324	-2.0717	-2.3376	-1.2727	1.2149	-2.1209	-2.837	-2.5374	4.1591	-0.2727	-1.2058	-2.1239	-1.7073	0.8516	1.9667	0.4865	-0.2233	3	ANOM
468.75	-2.1425	-1.8584	-2.2784	-2.2316	-2.5767	-2.0703	-4.0033	-2.6911	-0.7287	-2.0271	-2.0331	-3.0638	2.7421	-1.0076	-1.9317	-1.9268	-1.0575	1.5901	-1.8538	-2.4131	-1.8268	4.622	0.0065	-0.86	-1.3966	-1.0694	1.345	2.3909	0.9742	0.3465	3	ANOM
472.6563	-1.7098	-1.5703	-2.1593	-2.102	-2.596	-2.1607	-4.02	-2.6659	-0.6664	-2.0387	-1.9658	-2.8838	2.9836	-0.7538	-1.7042	-1.3993	-0.8029	1.9886	-1.4992	-1.8433	-1.0137	5.0804	0.3863	-0.3814	-0.5231	-0.35	1.9312	2.863	1.4942	0.9554	3	ANOM
476.5625	-1.201	-1.1935	-1.9335	-1.9315	-2.5618	-2.1827	-3.9416	-2.5527	-0.5828	-1.998	-1.8249	-2.6237	3.2027	-0.4708	-1.3974	-0.7921	-0.5364	2.4131	-1.0577	-1.154	-0.1503	5.5321	0.8747	0.2293	0.4472	0.4109	2.6084	3.3841	2.0351	1.583	3	ANOM
480.4688	-0.6535	-0.7546	-1.611	-1.7031	-2.467	-2.134	-3.7763	-2.3648	-0.4568	-1.9028	-1.6151	-2.3075	3.4072	-0.1564	-1.0238	-0.1457	-0.2672	2.8662	-0.5375	-0.3807	0.7156	5.9832	1.4768	0.9595	1.467	1.1751	3.364	3.9506	2.5876	2.2091	3	ANOM
484.375	-0.1143	-0.2977	-1.2237	-1.4131	-2.3184	-2.0267	-3.5495	-2.1329	-0.2818	-1.7622	-1.3599	-1.9706	3.6035	0.183	-0.6155	0.4879	-0.0172	3.3466	0.0465	0.4291	1.5241	6.4365	2.1826	1.7814	2.4768	1.8859	4.1769	4.5518	3.1466	2.811	3	ANOM
488.2813	0.3729	0.127	-0.8195	-1.0603	-2.1335	-1.8855	-3.3035	-1.8992	-0.0602	-1.6012	-1.0954	-1.6547	3.7969	0.5341	-0.2087	1.0574	0.2006	3.8451	0.6587	1.2163	2.2348	6.886	2.9638	2.6507	3.4134	2.4987	5.0091	5.1624	3.6879	3.3621	3	ANOM
492.1875	0.7674	0.4754	-0.4475	-0.6629	-1.933	-1.7408	-3.0786	-1.7046	0.2018	-1.4391	-0.8524	-1.4004	3.9912	0.8805	0.1578	1.5218	0.3705	4.3452	1.2679	1.9277	2.8131	7.3205	3.7774	3.5108	4.2206	2.9784	5.8128	5.7552	4.1928	3.8335	3	ANOM
496.0938	1.0459	0.7117	-0.1506	-0.2452	-1.7389	-1.6192	-2.9097	-1.5875	0.4857	-1.2959	-0.6616	-1.2331	4.1847	1.1967	0.4532	1.8552	0.4895	4.8185	1.8319	2.5191	3.2427	7.7232	4.5655	4.3026	4.8612	3.3065	6.5332	6.2916	4.6339	4.2049	3	ANOM
500	1.2007	0.8192	0.0327	0.1631	-1.5672	-1.5413	-2.8255	-1.5658	0.7697	-1.1861	-0.5449	-1.171	4.3733	1.4648	0.6503	2.0439	0.5551	5.2337	2.3146	2.9587	3.5233	8.0663	5.2685	4.9706	5.3078	3.4822	7.1157	6.7371	4.9834	4.4516	3	ANOM
503.9063	1.2453	0.7965	0.0883	0.5302	-1.4372	-1.5227	-2.8378	-1.6508	1.0293	-1.122	-0.5078	-1.2116	4.545	1.6665	0.7424	2.0966	0.5668	5.5612	2.6831	3.2296	3.6685	8.3221	5.8291	5.4624	5.5531	3.5211	7.5122	7.0489	5.2139	4.5639	3	ANOM
507.8125	1.2	0.6633	0.0184	0.8309	-1.3477	-1.5572	-2.9335	-1.824	1.2469	-1.1004	-0.5463	-1.3378	4.6905	1.7895	0.7383	2.0338	0.5348	5.7726	2.9166	3.3374	3.6986	8.4718	6.2056	5.7557	5.6086	3.4564	7.6993	7.2132	5.3067	4.5371	3	ANOM
511.7188	1.107	0.4636	-0.1452	1.0596	-1.2912	-1.6288	-3.0907	-2.0535	1.4164	-1.1049	-0.633	-1.5166	4.8056	1.8369	0.6603	1.8929	0.4674	5.8566	3.0175	3.3079	3.6414	8.5113	6.3816	5.8443	5.5035	3.3249	7.6699	7.2223	5.2647	4.3855	3	ANOM
515.625	1.0089	0.2428	-0.3659	1.2082	-1.2567	-1.7124	-3.27	-2.2938	1.534	-1.1214	-0.7415	-1.7113	4.8869	1.8212	0.5406	1.7092	0.3769	5.8199	2.9995	3.1707	3.5223	8.4506	6.3665	5.7477	5.2732	3.1633	7.4473	7.0913	5.0938	4.1309	3	ANOM
519.5313	0.9473	0.056	-0.5878	1.2963	-1.2179	-1.7766	-3.4304	-2.4917	1.6167	-1.121	-0.8333	-1.879	4.9405	1.767	0.4217	1.5242	0.2737	5.6836	2.893	2.9749	3.3665	8.315	6.1896	5.5088	4.9657	3.0031	7.0825	6.8576	4.8306	3.8098	3	ANOM
523.4375	0.9551	-0.0516	-0.7627	1.3481	-1.1518	-1.7902	-3.5288	-2.6091	1.6814	-1.0805	-0.8737	-1.9885	4.9806	1.71	0.3372	1.3691	0.1705	5.4873	2.7375	2.761	3.1937	8.1492	5.9105	5.1847	4.6218	2.864	6.6361	6.5666	4.5155	3.4635	3	ANOM
527.3438	1.0464	-0.0513	-0.8461	1.3968	-1.0325	-1.7264	-3.5331	-2.6138	1.7563	-0.9771	-0.8375	-2.0132	5.0228	1.6778	0.3208	1.2655	0.0758	5.2797	2.5789	2.5684	3.0138	7.9979	5.5961	4.8363	4.2859	2.7539	6.1833	6.2753	4.2017	3.1356	3	ANOM
531.25	1.271	0.0908	-0.838	1.4947	-0.8858	-1.6136	-3.4504	-2.4563	1.7852	-0.8787	-0.7929	-1.9624	4.4367	1.6741	0.301	1.1459	0.0021	5.0857	2.3799	2.3369	2.7782	7.8425	5.2388	4.4334	3.9661	2.6404	5.7541	6.0126	3.9169	2.8769	3	ANOM
535.1563	1.4969	0.2985	-0.7209	1.6149	-0.6335	-1.3786	-3.2519	-2.2457	1.9442	-0.631	-0.585	-1.8203	4.5292	1.7712	0.4513	1.154	-0.0623	4.9867	2.3124	2.2482	2.598	7.8252	5.0219	4.195	3.72	2.566	5.4768	5.8551	3.7377	2.6944	3	ANOM
539.0625	1.7588	0.5798	-0.5225	1.8	-0.3189	-1.0713	-2.9753	-1.9616	2.1618	-0.3236	-0.3116	-1.6237	4.6604	1.9436	0.6707	1.2031	-0.1103	4.9787	2.3115	2.2121	2.4175	7.8884	4.9014	4.051	3.5343	2.4882	5.3401	5.7962	3.6668	2.6143	3	ANOM
542.9688	2.0192	0.885	-0.2819	2.0471	0.0363	-0.7267	-2.6609	-1.6564	2.4339	0.018	-0.0078	-1.4058	4.8258	2.1784	0.9301	1.2629	-0.1449	5.0548	2.3684	2.2089	2.2343	8.0101	4.8737	3.9966	3.3997	2.3972	5.3369	5.8266	3.6978	2.6305	3	ANOM
546.875	2.2381	1.1655	-0.0518	2.337	0.4037	-0.3836	-2.3548	-1.3813	2.7427	0.3581	0.2862	-1.2049	5.0136	2.4449	1.1908	1.3063	-0.1708	5.1859	2.453	2.214	2.0469	8.1431	4.9006	4.0038	3.3025	2.285	5.4379	5.9172	3.809	2.7279	3	ANOM
550.7813	2.3788	1.3648	0.1115	2.6419	0.7399	-0.0923	-2.1141	-1.1862	3.0539	0.6549	0.5247	-1.0564	5.1983	2.7007	1.4139	1.306	-0.1962	5.3233	2.53	2.1902	1.8566	8.2234	4.9297	4.0297	3.216	2.162	5.5859	6.0162	3.9599	2.8732	3	ANOM
554.6875	2.4113	1.4436	0.1619	2.9208	1.0013	0.1031	-1.9811	-1.1064	3.3291	0.8666	0.663	-0.9914	5.3525	2.8988	1.5578	1.2377	-0.2282	5.406	2.5542	2.105	1.6631	8.1878	4.8962	4.0183	3.1203	2.0457	5.7122	6.0729	4.0924	3.0295	3	ANOM
558.5938	2.3207	1.3752	0.066	3.1344	1.1511	0.1629	-1.9899	-1.1631	3.5285	0.9591	0.6743	-1.0235	5.4416	2.9969	1.5926	1.0875	-0.2684	5.3791	2.4854	1.9368	1.4712	7.9853	4.7387	3.9197	2.9872	1.9622	5.7538	6.0406	4.1603	3.1551	3	ANOM
562.5	2.1055	1.1544	-0.1854	3.2494	1.1599	0.0621	-2.1609	-1.3479	3.6157	0.9049	0.5359	-1.1591	5.4456	2.9594	1.5003	0.8502	-0.3176	5.1954	2.3	1.6737	1.2831	7.5901	4.4205	3.6987	2.8076	1.9349	5.6601	5.8868	4.1207	3.2239	3	ANOM
566.4063	1.7801	0.7961	-0.5777	3.2446	1.0086	-0.2106	-2.4886	-1.6369	3.5691	0.6968	0.2493	-1.3827	5.3458	2.7734	1.2812	0.5345	-0.3805	4.8381	1.9915	1.3139	1.1052	7.0069	3.9264	3.3408	2.5758	1.987	5.408	5.6027	3.952	3.2114	3	ANOM
570.3125	1.3698	0.333	-1.0749	3.1155	0.7012	-0.6405	-2.9544	-1.9955	3.3813	0.3356	-0.1731	-1.6751	5.1401	2.4464	0.9452	0.1584	-0.4473	4.3199	1.5733	0.8826	0.9434	6.2835	3.2834	2.86	2.2961	2.1329	5.0062	5.2044	3.6565	3.1196	3	ANOM
574.2188	0.9078	-0.1885	-1.6344	2.8712	0.2503	-1.2085	-3.5259	-2.3739	3.0572	-0.1545	-0.7026	-2.0092	4.8404	2.003	0.5166	-0.2544	-0.5143	3.6825	1.0777	0.406	0.801	5.4932	2.5426	2.2912	1.9885	2.3626	4.4913	4.7293	3.2628	2.951	3	ANOM
578.125	0.4346	-0.7195	-2.1953	2.5405	-0.3058	-1.8714	-4.1542	-2.7326	2.6279	-0.746	-1.3029	-2.3565	4.4696	1.4856	0.0288	-0.6737	-0.5777	2.9928	0.5541	-0.0743	0.6863	4.731	1.7848	1.6898	1.68	2.6554	3.9268	4.2378	2.8154	2.734	3	ANOM
582.0313	-0.0162	-1.211	-2.7108	2.1558	-0.9318	-2.5844	-4.798	-3.0369	2.1245	-1.3928	-1.9326	-2.6921	4.0662	0.945	-0.4832	-1.07	-0.6337	2.3298	0.0575	-0.5109	0.6022	4.0901	1.0972	1.1283	1.4035	2.9742	3.3928	3.7804	2.3749	2.5001	3	ANOM
585.9375	-0.4097	-1.6246	-3.1365	1.7619	-1.5764	-3.2975	-5.412	-3.266	1.5964	-2.0507	-2.5497	-2.9994	3.6658	0.4386	-0.9793	-1.4142	-0.6801	1.7741	-0.3575	-0.8627	0.555	3.6536	0.5685	0.6772	1.192	3.2692	2.9651	3.4179	2.0059	2.2874	3	ANOM
589.8438	-0.7223	-1.9386	-3.4432	1.3949	-2.1935	-3.9653	-5.9627	-3.4167	1.0917	-2.6796	-3.1183	-3.2636	3.3126	0.0143	-1.431	-1.6887	-0.7181	1.3928	-0.6513	-1.0962	0.549	3.4708	0.2604	0.3948	1.0815	3.4923	2.7143	3.1878	1.7636	2.1302	3	ANOM
593.75	-0.9452	-2.1411	-3.6247	1.0855	-2.7385	-4.547	-6.4212	-3.5026	0.6486	-3.2394	-3.6133	-3.4834	3.0342	-0.2953	-1.8135	-1.8764	-0.7523	1.2249	-0.7936	-1.1858	0.5861	3.5504	0.2138	0.3215	1.0952	3.5975	2.6879	3.1117	1.689	2.0592	3	ANOM
597.6563	-1.0718	-2.2389	-3.684	0.8562	-3.183	-5.0188	-6.7809	-3.5433	0.2951	-3.7072	-4.0174	-3.6646	2.8541	-0.4777	-2.1122	-1.9771	-0.7884	1.2741	-0.7806	-1.1248	0.6641	3.8544	0.4207	0.4735	1.242	3.5563	2.8972	3.1773	1.7995	2.0939	3	ANOM
601.5625	-1.1101	-2.2448	-3.6417	0.7116	-3.5072	-5.3642	-7.0351	-3.5654	0.0485	-4.0686	-4.3243	-3.8098	2.7785	-0.5306	-2.3201	-1.995	-0.8343	1.5133	-0.6237	-0.9194	0.7835	4.3096	0.8503	0.8366	1.5247	3.3526	3.329	3.3673	2.0918	2.2441	3	ANOM
605.4688	-1.0738	-2.1882	-3.5226	0.6472	-3.7083	-5.5864	-7.1954	-3.5888	-0.0937	-4.3156	-4.5348	-3.9315	2.7946	-0.4847	-2.4419	-1.9449	-0.8996	1.8817	-0.3586	-0.597	0.9317	4.8054	1.4344	1.3752	1.9232	2.9981	3.9375	3.6363	2.5408	2.5021	3	ANOM
609.375	-0.9744	-2.0851	-3.353	0.654	-3.7883	-5.6899	-7.2677	-3.6263	-0.1398	-4.4562	-4.6577	-4.0274	2.8871	-0.3663	-2.4787	-1.8389	-0.9813	2.3103	-0.0205	-0.1828	1.1023	5.2395	2.094	2.0334	2.4138	2.5223	4.6637	3.9453	3.1102	2.8617	3	ANOM
613.2813	-0.8314	-1.9587	-3.1546	0.7098	-3.7707	-5.6977	-7.2697	-3.6835	-0.1143	-4.5049	-4.7026	-4.1058	3.0177	-0.2173	-2.4501	-1.7007	-1.0851	2.7129	0.3417	0.2758	1.2777	5.5065	2.7387	2.742	2.9506	1.9655	5.429	4.2489	3.7482	3.3012	3	ANOM
617.1875	-0.6593	-1.8227	-2.9444	0.7973	-3.6751	-5.6283	-7.2101	-3.7441	-0.0426	-4.4772	-4.6816	-4.1589	3.1543	-0.071	-2.3651	-1.5484	-1.2039	3.0229	0.6861	0.7406	1.4441	5.5384	3.2974	3.4351	3.4926	1.3811	6.1617	4.521	4.4068	3.7947	3	ANOM
621.0938	-0.4676	-1.6798	-2.7265	0.9008	-3.5284	-5.5054	-7.1038	-3.7964	0.0524	-4.3928	-4.6047	-4.185	3.2662	0.0459	-2.2382	-1.3973	-1.3301	3.1908	0.9825	1.1693	1.5854	5.3021	3.7155	4.0489	3.9885	0.8149	6.7984	4.7412	5.043	4.3172	3	ANOM
625	-0.2659	-1.5326	-2.5059	1.0059	-3.3565	-5.3507	-6.9587	-3.814	0.1471	-4.2696	-4.484	-4.177	3.3244	0.1206	-2.0823	-1.2604	-1.449	3.1974	1.2128	1.5313	1.6867	4.8114	3.9663	4.5394	4.3963	0.3056	7.2931	4.9153	5.6269	4.8459	3	ANOM
628.9063	-0.055	-1.3745	-2.2807	1.1109	-3.1754	-5.1824	-6.7789	-3.778	0.2338	-4.1215	-4.3267	-4.1315	3.3207	0.1518	-1.9098	-1.1474	-1.5492	3.0532	1.368	1.7997	1.7355	4.1162	4.0465	4.8723	4.6819	-0.1261	7.6223	5.0488	6.135	5.355	3	ANOM
632.8125	0.158	-1.2039	-2.049	1.2106	-3.0076	-5.0154	-6.5797	-3.6777	0.3049	-3.9628	-4.1437	-4.0485	3.2522	0.1486	-1.7341	-1.0642	-1.6245	2.7929	1.45	1.9581	1.7195	3.3005	3.9782	5.036	4.8172	-0.4739	7.7705	5.1627	6.5532	5.8185	3	ANOM
636.7188	0.366	-1.0178	-1.8132	1.3076	-2.8602	-4.8597	-6.3667	-3.5138	0.3629	-3.8029	-3.9456	-3.9365	3.1357	0.1301	-1.5673	-1.0172	-1.6692	2.4659	1.4687	2.0017	1.6309	2.4485	3.7915	5.0279	4.7923	-0.7521	7.7504	5.2636	6.8796	6.2165	3	ANOM
640.625	0.5671	-0.8197	-1.5826	1.4034	-2.7419	-4.7224	-6.1554	-3.3003	0.4186	-3.6539	-3.7471	-3.8063	2.9915	0.1093	-1.4215	-1.0108	-1.685	2.1263	1.436	1.9297	1.4642	1.6495	3.5234	4.864	4.6067	-0.9817	7.5762	5.363	7.1071	6.5269	3	ANOM
644.5313	0.7513	-0.6214	-1.3687	1.4991	-2.6518	-4.6077	-5.9582	-3.0627	0.4791	-3.5186	-3.5622	-3.6752	2.8493	0.1019	-1.3082	-1.0509	-1.6832	1.8216	1.3527	1.7504	1.2185	0.9661	3.2032	4.5587	4.2722	-1.1914	7.2699	5.45	7.2355	6.7326	3	ANOM
648.4375	0.9102	-0.4365	-1.1868	1.5893	-2.5881	-4.5155	-5.7885	-2.8299	0.5519	-3.4044	-3.3994	-3.5576	2.7392	0.1131	-1.2352	-1.1362	-1.6744	1.5813	1.2245	1.4728	0.898	0.431	2.8444	4.1348	3.8104	-1.4042	6.8508	5.5076	7.2617	6.8204	3	ANOM
652.3438	1.0315	-0.2798	-1.0517	1.6706	-2.5489	-4.4425	-5.6561	-2.6335	0.6403	-3.3107	-3.2739	-3.4731	2.6845	0.1417	-1.2097	-1.2728	-1.6778	1.4137	1.0479	1.1131	0.5102	0.0455	2.4564	3.6168	3.2528	-1.6414	6.3422	5.5089	7.1789	6.7791	3	ANOM
656.25	1.1157	-0.405	-0.895	1.8677	-2.5232	-4.3637	-5.3068	-2.4864	0.7143	-3.3193	-3.2072	-3.39	2.2691	0.2577	-1.1634	-1.4867	-1.5364	1.3137	0.9184	0.7333	0.1135	-0.4031	2.076	3.0593	2.7287	-1.836	5.8384	5.4027	6.942	6.663	3	ANOM
660.1563	1.1423	-0.3486	-0.8772	1.9086	-2.5123	-4.3197	-5.2617	-2.4313	0.8217	-3.2669	-3.1644	-3.3957	2.3444	0.2756	-1.2315	-1.7072	-1.5998	1.2357	0.6249	0.2728	-0.3535	-0.5994	1.5961	2.4167	2.0829	-2.1004	5.2085	5.2063	6.6296	6.3684	3	ANOM
664.0625	1.1258	-0.3442	-0.9111	1.919	-2.5017	-4.2776	-5.2473	-2.4509	0.9254	-3.2269	-3.1536	-3.4438	2.4728	0.2653	-1.3296	-1.9485	-1.7002	1.1528	0.273	-0.2018	-0.8174	-0.7752	1.0609	1.7559	1.4561	-2.3406	4.5535	4.8874	6.2081	5.965	3	ANOM
667.9688	1.0357	-0.4189	-1.0129	1.8848	-2.4926	-4.2329	-5.2611	-2.5496	1.0085	-3.193	-3.1624	-3.5246	2.6277	0.2148	-1.4393	-2.1855	-1.8334	1.0333	-0.1264	-0.6584	-1.2375	-0.9714	0.4735	1.1049	0.8883	-2.5197	3.9053	4.4502	5.6922	5.4828	3	ANOM
671.875	0.9398	-0.5136	-1.1149	1.8286	-2.4542	-4.1605	-5.2639	-2.6797	1.0788	-3.135	-3.1519	-3.6049	2.7915	0.1397	-1.5275	-2.3741	-1.974	0.8672	-0.5392	-1.0468	-1.5622	-1.2046	-0.1329	0.5134	0.4332	-2.5871	3.3083	3.9288	5.1161	4.9621	3	ANOM
675.7813	0.8662	-0.5995	-1.1843	1.7624	-2.3742	-4.0451	-5.2254	-2.8053	1.1346	-3.0389	-3.0979	-3.653	2.9382	0.0476	-1.5615	-2.4714	-2.0958	0.6559	-0.9226	-1.3272	-1.7412	-1.4625	-0.7125	0.0317	0.1315	-2.5009	2.811	3.3624	4.5204	4.45	3	ANOM
679.6875	0.7825	-0.6999	-1.2457	1.6784	-2.2552	-3.8884	-5.1381	-2.9199	1.1729	-2.8914	-2.9731	-3.6524	3.0438	-0.0307	-1.5092	-2.437	-2.1729	0.4245	-1.2247	-1.4522	-1.7302	-1.715	-1.1998	-0.2883	0.0271	-2.2304	2.4691	2.8159	3.9583	3.9971	3	ANOM
683.5938	0.856	-0.6553	-1.1432	1.6495	-2.0373	-3.6376	-4.9331	-2.9384	1.2381	-2.6477	-2.7285	-3.5505	3.1186	-0.0405	-1.3227	-2.2166	-2.1613	0.2351	-1.3761	-1.3685	-1.4801	-1.8971	-1.5108	-0.3858	0.1604	-1.7548	2.3416	2.3574	3.4863	3.6519	3	ANOM
687.5	1.039	-0.51	-0.9221	1.6679	-1.7303	-3.305	-4.6218	-2.8664	1.3362	-2.3038	-2.3566	-3.3406	3.16	0.0538	-0.9824	-1.7861	-2.0426	0.1377	-1.3196	-1.0442	-0.9707	-1.9431	-1.5732	-0.2147	0.5547	-1.0737	2.4719	2.0485	3.1555	3.462	3	ANOM
691.4063	1.3447	-0.2487	-0.5812	1.7489	-1.3314	-2.8888	-4.1984	-2.7052	1.4939	-1.8528	-1.8491	-3.011	3.1887	0.2909	-0.472	-1.133	-1.8059	0.1973	-1.0131	-0.4575	-0.2046	-1.7968	-1.3238	0.2583	1.2208	-0.2053	2.8901	1.9414	3.0101	3.4557	3	ANOM
695.3125	1.7705	0.1313	-0.13	1.9006	-0.8403	-2.3942	-3.6751	-2.4604	1.7266	-1.2941	-1.2164	-2.5708	3.2339	0.7034	0.2126	-0.264	-1.4501	0.4606	-0.4319	0.3927	0.7979	-1.4145	-0.7278	1.0416	2.1522	0.8167	3.6053	2.06	3.0753	3.6545	3	ANOM
699.2188	2.305	0.6172	0.4122	2.1232	-0.2648	-1.8291	-3.0673	-2.1542	2.0569	-0.6348	-0.4721	-2.034	3.324	1.3041	1.0644	0.7892	-0.9917	0.9642	0.4341	1.489	1.9928	-0.7844	0.2225	2.1242	3.32	1.9402	4.5973	2.4157	3.3606	4.0561	3	ANOM
703.125	2.9189	1.1874	1.0141	2.4059	0.3777	-1.2114	-2.4062	-1.8167	2.4842	0.1025	0.3542	-1.4301	3.4903	2.0828	2.0565	1.9769	-0.4604	1.6999	1.5528	2.7901	3.3082	0.076	1.4873	3.4632	4.6738	3.1135	5.82	2.9807	3.8471	4.6404	3	ANOM
707.0313	3.575	1.8068	1.6372	2.7309	1.0612	-0.5624	-1.7252	-1.4763	3.0027	0.8938	1.2192	-0.7874	3.7507	3.0141	3.1481	3.233	0.1006	2.6395	2.8708	4.2322	4.6617	1.1125	2.9984	4.9879	6.1436	4.2769	7.1981	3.713	4.5017	5.3692	3	ANOM
710.9375	4.2326	2.4379	2.2494	3.0733	1.7601	0.0977	-1.0563	-1.1614	3.5914	1.7093	2.0876	-0.1477	4.106	4.0496	4.2972	4.4822	0.6497	3.7212	4.3169	5.7414	5.9645	2.2471	4.6578	6.6153	7.6539	5.3745	8.6438	4.5512	5.2682	6.1939	3	ANOM
714.8438	4.8483	3.0433	2.8161	3.402	2.4421	0.7443	-0.4289	-0.8915	4.2186	2.5115	2.9198	0.4557	4.5392	5.1287	5.4477	5.6503	1.1425	4.8632	5.8003	7.2311	7.1332	3.3889	6.3463	8.2442	9.1098	6.36	10.0525	5.4222	6.08	7.0492	3	ANOM
718.75	5.3921	3.5926	3.3166	3.6899	3.0794	1.3605	0.1375	-0.6747	4.8456	3.2713	3.6877	0.9978	5.0201	6.1874	6.5531	6.6765	1.5429	5.9715	7.2337	8.6226	8.1019	4.4502	7.9513	9.775	10.4344	7.1937	11.3318	6.2594	6.8742	7.8773	3	ANOM
722.6563	5.8312	4.0585	3.7355	3.9095	3.6433	1.9284	0.6331	-0.5153	5.425	3.9594	4.3614	1.4535	5.4969	7.1599	7.5583	7.5084	1.8231	6.9547	8.5293	9.8417	8.8198	5.3514	9.3615	11.1182	11.5471	7.8496	12.3912	6.9951	7.5808	8.6142	3	ANOM
726.5625	6.1615	4.4294	4.0702	4.045	4.1228	2.4369	1.0539	-0.4006	5.9191	4.5562	4.9334	1.8169	5.9172	7.9911	8.4312	8.1225	1.9768	7.7394	9.625	10.8356	9.2714	6.0382	10.4999	12.2053	12.4016	8.3167	13.1721	7.5856	8.1495	9.2085	3	ANOM
730.4688	6.3767	4.7021	4.3273	4.0871	4.503	2.8825	1.4089	-0.3175	6.2935	5.0497	5.3951	2.0906	6.2277	8.645	9.1412	8.5147	2.0057	8.2698	10.4727	11.5704	9.4645	6.4861	11.3172	12.9895	12.9674	8.5949	13.6365	7.9941	8.5426	9.6189	3	ANOM
734.375	6.4929	4.8818	4.5145	4.0328	4.7875	3.2595	1.7094	-0.2513	6.5202	5.4329	5.7554	2.2797	6.3805	9.0972	9.6752	8.7017	1.9279	8.5259	11.0545	12.038	9.4315	6.6985	11.7998	13.4569	13.24	8.6933	13.7789	8.2092	8.7356	9.8244	3	ANOM
738.2813	6.5275	4.981	4.6466	3.8984	4.981	3.5743	1.9673	-0.1872	6.5917	5.7131	6.0189	2.4018	6.3511	9.3464	10.0275	8.7161	1.7731	8.5155	11.3762	12.2507	9.2234	6.7045	11.9681	13.6215	13.2427	8.6304	13.6237	8.2349	8.7254	9.8179	3	ANOM
742.1875	6.5013	5.0179	4.7365	3.6979	5.0957	3.8269	2.1912	-0.1202	6.5112	5.8968	6.2007	2.47	6.1395	9.4092	10.2114	8.5985	1.5716	8.2769	11.4661	12.2396	8.8954	6.5559	11.8687	13.5206	13.0166	8.4347	13.2199	8.0868	8.5282	9.6139	3	ANOM
746.0938	6.4352	5.0091	4.7905	3.4534	5.1467	4.0216	2.3896	-0.0465	6.2992	5.9956	6.3092	2.5014	5.7628	9.3156	10.2415	8.3915	1.355	7.8655	11.3628	12.0467	8.5032	6.3039	11.5661	13.2073	12.6157	8.1314	12.6283	7.7886	8.1661	9.2346	3	ANOM
750	6.3449	4.9656	4.8152	3.191	5.1499	4.1617	2.5612	0.0259	5.9805	6.027	6.3524	2.5054	5.2664	9.0969	10.1409	8.1318	1.1511	7.3533	11.1159	11.7227	8.0906	6.0076	11.1278	12.7449	12.0962	7.7495	11.9201	7.3764	7.6789	8.7189	3	ANOM
753.9063	6.2374	4.8988	4.8119	2.931	5.1163	4.2506	2.6976	0.0919	5.5976	6.0022	6.3372	2.4894	4.7037	8.7963	9.9364	7.8491	0.9776	6.8031	10.7704	11.3102	7.687	5.7092	10.6147	12.1918	11.5145	7.318	11.1611	6.8848	7.1068	8.112	3	ANOM
757.8125	6.1146	4.8147	4.7739	2.6924	5.0581	4.287	2.7919	0.1389	5.1881	5.9313	6.2675	2.4551	4.1411	8.4481	9.6515	7.5592	0.846	6.2826	10.3697	10.849	7.3094	5.4445	10.0817	11.6046	10.9163	6.8646	10.415	6.3467	6.4915	7.4627	3	ANOM
761.7188	5.9714	4.7083	4.6945	2.4815	4.9748	4.2668	2.825	0.1535	4.7873	5.8236	6.1406	2.3941	3.6336	8.0812	9.3088	7.2632	0.7537	5.8276	9.9374	10.3674	6.9542	5.2256	9.5552	11.0202	10.3336	6.4054	9.7218	5.7955	5.875	6.8131	3	ANOM
765.625	5.796	4.5805	4.5699	2.3053	4.8723	4.1926	2.7921	0.1287	4.4319	5.6819	5.9635	2.3049	3.228	7.7197	8.9254	6.964	0.6969	5.4628	9.4918	9.8809	6.6174	5.0583	9.0523	10.464	9.7875	5.9675	9.1129	5.2607	5.2963	6.2136	3	ANOM
769.5313	5.5823	4.4195	4.3961	2.1563	4.7419	4.0584	2.679	0.0612	4.1373	5.5061	5.7306	2.1747	2.9459	7.3706	8.5123	6.6503	0.6612	5.1903	9.0372	9.3984	6.2828	4.9325	8.5704	9.9454	9.2825	5.5589	8.5977	4.7676	4.7838	5.6938	3	ANOM
773.4375	5.2522	4.1548	4.1088	1.9973	4.5572	3.846	2.4666	-0.0802	3.8991	5.2826	5.438	1.9913	2.782	7.0298	8.0697	6.3091	0.627	4.991	8.5659	8.9141	5.9395	4.8382	8.0972	9.457	8.8164	5.1953	8.1738	4.3416	4.362	5.2789	3	ANOM
777.3438	4.9435	3.9143	3.8403	1.8659	4.3592	3.5953	2.2004	-0.2334	3.7427	5.0308	5.1092	1.7797	2.7282	6.712	7.615	5.9467	0.5946	4.8476	8.0803	8.4328	5.5923	4.7689	7.6281	8.9946	8.3877	4.8906	7.8383	4.0003	4.0502	4.9852	3	ANOM
781.25	4.5976	3.6369	3.5454	1.7208	4.1276	3.2933	1.8699	-0.4154	3.6426	4.743	4.7463	1.5294	2.7404	6.3986	7.1426	5.5616	0.5528	4.7291	7.5688	7.9452	5.246	4.7163	7.1503	8.5489	7.9899	4.6515	7.5736	3.7585	3.853	4.8114	3	ANOM
785.1563	4.2271	3.326	3.2339	1.5468	3.8575	2.9439	1.4933	-0.6242	3.5746	4.4108	4.35	1.2489	2.7719	6.0826	6.6502	5.1565	0.4962	4.6063	7.0297	7.4499	4.9178	4.687	6.6631	8.1079	7.6202	4.4831	7.3645	3.6209	3.7683	4.7494	3	ANOM
789.0625	3.847	2.9927	2.9271	1.3364	3.5547	2.5575	1.0862	-0.8462	3.511	4.0399	3.9311	0.9494	2.7787	5.7567	6.1393	4.7433	0.4286	4.46	6.4694	6.9479	4.6281	4.6896	6.1785	7.6668	7.2774	4.3863	7.1972	3.5883	3.7807	4.7766	3	ANOM
792.9688	3.4823	2.6512	2.638	1.0851	3.2281	2.1491	0.6677	-1.0765	3.4323	3.6369	3.4987	0.6476	2.7213	5.4203	5.6148	4.3367	0.3548	4.289	5.9024	6.4488	4.3982	4.7377	5.7181	7.2344	6.9663	4.3662	7.0656	3.6538	3.8748	4.8681	3	ANOM
796.875	3.1476	2.3163	2.3806	0.7969	2.8822	1.7212	0.2526	-1.3096	3.308	3.2064	3.0555	0.3525	2.5852	5.0725	5.0797	3.9475	0.282	4.0929	5.3479	5.9635	4.2416	4.843	5.3037	6.8189	6.691	4.4059	6.9569	3.7952	4.0178	4.9847	3	ANOM
800.7813	2.8668	2.0039	2.1655	0.4805	2.5279	1.2907	-0.1498	-1.5434	3.1275	2.7636	2.6131	0.0787	2.3661	4.721	4.545	3.5892	0.2185	3.8882	4.8289	5.5069	4.1651	5.0143	4.9625	6.4296	6.4577	4.4948	6.8681	3.9869	4.1752	5.0927	3	ANOM
804.6875	2.6445	1.7277	1.9977	0.1548	2.1747	0.8631	-0.5316	-1.7735	2.8887	2.3172	2.172	-0.1691	2.0829	4.3715	4.0243	3.2656	0.1713	3.6914	4.3661	5.0904	4.1595	5.2501	4.7157	6.0887	6.262	4.6142	6.7903	4.2	4.3145	5.1578	3	ANOM
808.5938	2.4865	1.4942	1.871	-0.1606	1.8309	0.455	-0.8849	-1.9956	2.5941	1.8832	1.7445	-0.3839	1.7691	4.0392	3.533	2.9862	0.1422	3.5262	3.9794	4.7337	4.211	5.5392	4.5718	5.8045	6.1083	4.7432	6.7188	4.401	4.4037	5.1545	3	ANOM
812.5	2.3845	1.3021	1.7735	-0.4479	1.4947	0.0677	-1.2143	-2.2125	2.2574	1.4703	1.3324	-0.5675	1.4608	3.7302	3.0847	2.7464	0.1276	3.4008	3.6798	4.4385	4.2883	5.8557	4.5237	5.5814	5.9781	4.8484	6.638	4.5535	4.4118	5.0591	3	ANOM
816.4063	2.3199	1.1498	1.6892	-0.6909	1.1793	-0.2904	-1.5195	-2.4156	1.9047	1.0889	0.948	-0.7194	1.1947	3.4509	2.6926	2.546	0.123	3.3221	3.4673	4.2108	4.36	6.1709	4.5566	5.4176	5.8591	4.9084	6.5382	4.6383	4.3226	4.8637	3	ANOM
820.3125	2.2821	1.0258	1.6024	-0.8739	0.8796	-0.6109	-1.7944	-2.6001	1.5588	0.7519	0.5985	-0.8432	1.0032	3.2062	2.3675	2.3813	0.1244	3.289	3.337	4.0507	4.3998	6.4506	4.6392	5.309	5.7404	4.9021	6.402	4.6332	4.1352	4.5754	3	ANOM
824.2188	2.2472	0.9115	1.4958	-0.9936	0.6022	-0.8948	-2.0413	-2.7641	1.2435	0.4593	0.2978	-0.9425	0.9016	2.9952	2.113	2.251	0.1205	3.2868	3.2694	3.9481	4.3843	6.6632	4.7382	5.2353	5.6041	4.8153	6.2197	4.5377	3.8589	4.2093	3	ANOM
828.125	2.1899	0.7996	1.3608	-1.0486	0.3516	-1.1348	-2.2522	-2.8973	0.9855	0.2149	0.0522	-1.016	0.8893	2.8157	1.9309	2.1527	0.1055	3.2962	3.2467	3.8923	4.3025	6.783	4.8178	5.1826	5.4351	4.6434	5.9847	4.3625	3.5128	3.7897	3	ANOM
832.0313	2.1027	0.6724	1.1891	-1.0518	0.1273	-1.3326	-2.425	-3.0022	0.794	0.0181	-0.134	-1.0693	0.9559	2.6597	1.8075	2.0774	0.0769	3.2982	3.242	3.8628	4.1559	6.7966	4.8459	5.1307	5.229	4.3916	5.6895	4.1238	3.1275	3.3498	3	ANOM
835.9375	1.9751	0.5238	0.9881	-1.0096	-0.063	-1.4875	-2.5541	-3.0746	0.6795	-0.1347	-0.2595	-1.1029	1.077	2.5188	1.7322	2.0227	0.0345	3.2721	3.2311	3.8443	3.9506	6.7046	4.8053	5.0618	4.9851	4.0817	5.3436	3.8502	2.7412	2.923	3	ANOM
839.8438	1.8087	0.356	0.7716	-0.9418	-0.2154	-1.5986	-2.6369	-3.1138	0.6417	-0.2475	-0.3306	-1.1215	1.2261	2.3883	1.6873	1.9813	-0.0204	3.2086	3.1995	3.8126	3.7069	6.52	4.6896	4.9632	4.7086	3.7352	4.9579	3.574	2.3871	2.5419	3	ANOM
843.75	1.6102	0.1737	0.5586	-0.8607	-0.3225	-1.6689	-2.6762	-3.1267	0.67	-0.3279	-0.3554	-1.1268	1.374	2.2608	1.6515	1.9424	-0.0777	3.1038	3.133	3.753	3.4421	6.265	4.5073	4.8315	4.4084	3.3858	4.5489	3.3251	2.0983	2.2352	3	ANOM
847.6563	1.3958	-0.014	0.3691	-0.7876	-0.385	-1.707	-2.6817	-3.1201	0.7461	-0.3821	-0.3536	-1.1299	1.4967	2.1339	1.6046	1.8874	-0.1356	2.9622	3.0255	3.6474	3.1732	5.9675	4.2706	4.6627	4.0963	3.0627	4.1381	3.1226	1.8863	2.0159	3	ANOM
851.5625	1.1792	-0.1854	0.2281	-0.73	-0.4016	-1.7142	-2.6609	-3.1012	0.8507	-0.4126	-0.3393	-1.1348	1.5825	2.0096	1.5345	1.8056	-0.1822	2.7952	2.8759	3.4877	2.9129	5.6561	4.0062	4.4608	3.7843	2.797	3.744	2.9831	1.762	1.8926	3	ANOM
855.4688	0.98	-0.329	0.1501	-0.7003	-0.3798	-1.702	-2.6323	-3.0788	0.9638	-0.4287	-0.3331	-1.1536	1.6228	1.8908	1.4292	1.6809	-0.2138	2.6222	2.6958	3.2728	2.6667	5.3529	3.7354	4.2354	3.4844	2.605	3.3858	2.9047	1.7161	1.8579	3	ANOM
859.375	0.8128	-0.4291	0.1448	-0.6996	-0.3232	-1.6727	-2.6057	-3.0602	1.0651	-0.4313	-0.3489	-1.1931	1.6245	1.778	1.2876	1.5066	-0.2255	2.4562	2.4915	3.0068	2.435	5.0769	3.4743	3.9937	3.2058	2.4995	3.0724	2.8781	1.7312	1.8951	3	ANOM
863.2813	0.6874	-0.4737	0.2098	-0.7298	-0.2457	-1.6363	-2.6003	-3.0514	1.1393	-0.4255	-0.3964	-1.2606	1.5918	1.679	1.1189	1.2785	-0.2218	2.3106	2.2765	2.7037	2.2102	4.834	3.2393	3.7474	2.9537	2.4782	2.8092	2.885	1.7782	1.9822	3	ANOM
867.1875	0.6077	-0.4651	0.3318	-0.788	-0.161	-1.5957	-2.6206	-3.0584	1.1775	-0.4142	-0.4771	-1.3597	1.5417	1.5935	0.9331	1.0019	-0.2052	2.1947	2.0612	2.379	1.9888	4.62	3.0269	3.4998	2.7257	2.5269	2.5895	2.8992	1.829	2.0871	3	ANOM
871.0938	0.5724	-0.4069	0.4919	-0.8692	-0.0812	-1.5594	-2.6738	-3.08	1.1718	-0.4013	-0.5891	-1.4906	1.4825	1.5219	0.7462	0.6918	-0.1866	2.1054	1.8525	2.056	1.766	4.4267	2.8332	3.2601	2.5256	2.6228	2.4078	2.9016	1.8595	2.1868	3	ANOM
875	0.5745	-0.3098	0.661	-0.9671	-0.0222	-1.5256	-2.7591	-3.1177	1.1268	-0.3891	-0.7199	-1.6469	1.4281	1.4619	0.5762	0.3706	-0.1759	2.0381	1.6577	1.7558	1.54	4.2465	2.6462	3.0256	2.3499	2.738	2.2542	2.8739	1.853	2.2599	3	ANOM
878.9063	0.6047	-0.1906	0.8163	-1.0788	0.0018	-1.5021	-2.8693	-3.1741	1.0453	-0.3861	-0.8601	-1.8212	1.3837	1.4042	0.4334	0.0627	-0.1855	1.9821	1.4752	1.4935	1.31	4.063	2.4535	2.8016	2.1914	2.8432	2.1147	2.8081	1.7991	2.2885	3	ANOM
882.8125	0.6459	-0.0723	0.9292	-1.1984	-0.0149	-1.4883	-2.9945	-3.2433	0.9335	-0.3961	-0.9964	-2.0021	1.3485	1.3438	0.3257	-0.2103	-0.222	1.9208	1.3025	1.2812	1.0885	3.8788	2.2441	2.5872	2.0508	2.9078	1.984	2.7075	1.7093	2.2678	3	ANOM
886.7188	0.6899	0.0306	0.9848	-1.3225	-0.0776	-1.4879	-3.1197	-3.3275	0.7995	-0.4243	-1.1162	-2.1762	1.3262	1.265	0.2522	-0.4219	-0.2955	1.8456	1.1356	1.1223	0.8829	3.6905	2.012	2.3816	1.9222	2.9176	1.8622	2.5831	1.5976	2.2043	3	ANOM
890.625	0.7196	0.0987	0.9761	-1.4491	-0.1883	-1.5041	-3.2427	-3.4253	0.6484	-0.4787	-1.2188	-2.3384	1.3061	1.1599	0.2019	-0.5693	-0.4098	1.7467	0.966	1.0099	0.7017	3.5052	1.7613	2.1892	1.8052	2.8537	1.7475	2.454	1.4844	2.1073	3	ANOM
894.5313	0.7337	0.1208	0.9084	-1.5739	-0.3383	-1.5332	-3.345	-3.538	0.4896	-0.5608	-1.2979	-2.4736	1.2896	1.0228	0.165	-0.6401	-0.5538	1.6232	0.7926	0.9359	0.5548	3.337	1.504	2.0129	1.6988	2.7212	1.6516	2.344	1.3998	1.9959	3	ANOM
898.4375	0.724	0.1004	0.799	-1.6988	-0.5149	-1.5752	-3.4216	-3.6562	0.3318	-0.6661	-1.3534	-2.5773	1.272	0.8536	0.1257	-0.6419	-0.7214	1.4785	0.6167	0.8887	0.451	3.2028	1.262	1.861	1.6078	2.5315	1.5924	2.2754	1.3607	1.8928	3	ANOM
902.3438	0.6932	0.04	0.6696	-1.8148	-0.7043	-1.6221	-3.4653	-3.7775	0.1799	-0.7886	-1.3895	-2.6406	1.2506	0.6602	0.0776	-0.5853	-0.8922	1.3275	0.4417	0.8583	0.3941	3.1163	1.0547	1.7426	1.5378	2.3057	1.5788	2.2648	1.3834	1.8174	3	ANOM
906.25	0.644	-0.0508	0.5475	-1.9204	-0.883	-1.6685	-3.4745	-3.8908	0.0457	-0.9172	-1.4066	-2.6614	1.2302	0.4515	0.0126	-0.4798	-1.0455	1.1833	0.2761	0.8373	0.3872	3.088	0.9066	1.6691	1.4918	2.0684	1.6215	2.3175	1.4728	1.7822	3	ANOM
910.1563	0.5855	-0.1539	0.4588	-2.01	-1.0345	-1.6998	-3.4443	-3.9871	-0.0645	-1.0341	-1.4028	-2.6337	1.2104	0.2523	-0.0595	-0.3388	-1.1564	1.0608	0.1331	0.8229	0.4306	3.1226	0.8303	1.6472	1.4814	1.8509	1.7205	2.4314	1.6141	1.7955	3	ANOM
914.0625	0.5258	-0.2495	0.4241	-2.0714	-1.1319	-1.7007	-3.371	-4.0447	-0.1373	-1.1152	-1.3706	-2.5526	1.1999	0.0864	-0.1279	-0.1701	-1.1952	0.9822	0.0341	0.8299	0.5319	3.2179	0.8396	1.684	1.5144	1.6856	1.8745	2.5934	1.7904	1.8552	3	ANOM
917.9688	0.4772	-0.3225	0.4546	-2.1036	-1.1639	-1.6594	-3.2491	-4.0546	-0.1647	-1.1441	-1.3005	-2.4166	1.2033	-0.026	-0.1659	0.0279	-1.1476	0.9606	-0.0089	0.8675	0.6893	3.3644	0.9357	1.781	1.5981	1.594	2.0669	2.7873	1.9741	1.9518	3	ANOM
921.875	0.4459	-0.3594	0.554	-2.0977	-1.1191	-1.5627	-3.0818	-4.0037	-0.1395	-1.103	-1.1862	-2.2233	1.2289	-0.0637	-0.1532	0.2522	-0.9978	1.0035	0.0211	0.956	0.9072	3.5455	1.1064	1.9318	1.7347	1.5932	2.2738	2.9829	2.1343	2.0682	3	ANOM
925.7813	0.4417	-0.3496	0.7113	-2.0531	-0.992	-1.4073	-2.8647	-3.8829	-0.0551	-0.9811	-1.0124	-1.9729	1.2847	-0.0127	-0.068	0.5102	-0.7405	1.1137	0.1323	1.1087	1.1881	3.7471	1.3387	2.1299	1.9306	1.6886	2.473	3.1633	2.2484	2.1862	3	ANOM
929.6875	0.458	-0.3027	0.9019	-1.9725	-0.7932	-1.1931	-2.6072	-3.6969	0.0857	-0.7824	-0.7764	-1.6756	1.3754	0.1311	0.1066	0.8031	-0.3849	1.2873	0.3261	1.3331	1.5254	3.9557	1.6128	2.3614	2.1753	1.8763	2.6399	3.3121	2.298	2.288	3	ANOM
933.5938	0.5182	-0.1987	1.1227	-1.8473	-0.532	-0.9244	-2.3066	-3.4458	0.2803	-0.5086	-0.4824	-1.3346	1.5043	0.3596	0.3707	1.1335	0.0524	1.5185	0.5979	1.6289	1.9141	4.1563	1.9076	2.6103	2.4618	2.1413	2.7563	3.4198	2.2803	2.3582	3	ANOM
937.5	0.6097	-0.0596	1.3392	-1.6898	-0.2307	-0.6179	-1.9813	-3.1537	0.5172	-0.1851	-0.1405	-0.9708	1.6735	0.6584	0.7128	1.487	0.5349	1.7896	0.9321	1.9833	2.3389	4.3417	2.2064	2.8616	2.7781	2.4663	2.8149	3.4904	2.2064	2.3901	3	ANOM
941.4063	0.7296	0.1043	1.5364	-1.5066	0.084	-0.2984	-1.6523	-2.8409	0.7771	0.16	0.2244	-0.6065	1.8744	0.9941	1.1077	1.8486	1.0289	2.0842	1.303	2.3701	2.7721	4.5087	2.4911	3.0971	3.1013	2.8204	2.8148	3.5305	2.0925	2.3865	3	ANOM
945.3125	0.8745	0.2834	1.6983	-1.3017	0.383	0.0108	-1.3353	-2.5356	1.0437	0.4962	0.5855	-0.2669	2.0991	1.3367	1.5172	2.1935	1.4866	2.3848	1.6838	2.7573	3.1897	4.6546	2.7532	3.3087	3.4131	3.1809	2.7738	3.5546	1.9682	2.3605	3	ANOM
949.2188	1.0373	0.4643	1.8201	-1.0882	0.6462	0.282	-1.0571	-2.2655	1.2948	0.7886	0.9102	0.0222	2.3315	1.6533	1.901	2.4874	1.8683	2.6655	2.0445	3.1074	3.5561	4.7783	2.9815	3.4815	3.6877	3.5212	2.7077	3.5772	1.8617	2.3246	3	ANOM
953.125	1.2125	0.6368	1.9026	-0.8703	0.8529	0.4982	-0.8329	-2.0492	1.5127	1.0125	1.1627	0.2403	2.5567	1.9143	2.2173	2.7046	2.1398	2.9124	2.3555	3.384	3.8382	4.8818	3.1715	3.6102	3.9123	3.8189	2.6433	3.6134	1.8006	2.2994	3	ANOM
957.0313	1.3892	0.7927	1.9525	-0.6546	0.992	0.6373	-0.6857	-1.9039	1.6812	1.1468	1.3201	0.3696	2.7518	2.0921	2.4305	2.8133	2.2763	3.1056	2.589	3.556	4.0118	4.9605	3.313	3.686	4.0637	4.0542	2.598	3.6633	1.7966	2.298	3	ANOM
960.9375	1.5591	0.9239	1.9751	-0.4503	1.0592	0.6932	-0.6221	-1.8299	1.7921	1.1819	1.3639	0.4032	2.9026	2.1745	2.5208	2.8015	2.2712	3.232	2.7268	3.6059	4.0563	5.0108	3.3981	3.7075	4.1329	4.2177	2.5829	3.7284	1.8504	2.3325	3	ANOM
964.8438	1.708	1.0231	1.9808	-0.2619	1.0568	0.6662	-0.6478	-1.8239	1.8382	1.118	1.2876	0.3454	2.997	2.1569	2.4772	2.6645	2.1316	3.2852	2.7563	3.5306	3.9704	5.0236	3.4122	3.666	4.1101	4.3013	2.603	3.795	1.9549	2.3985	3	ANOM
968.75	1.8224	1.0798	1.9735	-0.0998	0.9916	0.5583	-0.7551	-1.8706	1.8214	0.9632	1.1013	0.2044	3.0254	2.0425	2.3051	2.4108	1.8801	3.2594	2.6688	3.3285	3.757	4.989	3.3395	3.5535	3.9908	4.292	2.6382	3.8435	2.0799	2.4835	3	ANOM
972.6563	1.8923	1.096	1.953	0.034	0.8742	0.3843	-0.9354	-1.944	1.7498	0.735	0.8223	0.0055	2.9926	1.8489	2.0283	2.0682	1.5594	3.1597	2.4716	3.0292	3.4373	4.9085	3.1694	3.3675	3.7848	4.1952	2.6733	3.8574	2.1994	2.5675	3	ANOM
976.5625	1.8998	1.0595	1.9191	0.1261	0.7156	0.1541	-1.1704	-2.0205	1.6304	0.4556	0.4752	-0.2295	2.9069	1.5903	1.6698	1.6632	1.2081	2.9938	2.177	2.6486	3.033	4.7756	2.8965	3.1011	3.4892	4.0008	2.6702	3.8124	2.2763	2.6196	3	ANOM
980.4688	1.842	0.9721	1.869	0.176	0.5278	-0.1081	-1.4372	-2.0735	1.4797	0.1482	0.0978	-0.4685	2.7918	1.2942	1.2701	1.2389	0.8768	2.7791	1.8036	2.2235	2.5829	4.599	2.5253	2.7612	3.1233	3.7142	2.6055	3.7037	2.2859	2.6155	3	ANOM
984.375	1.7089	0.8328	1.7962	0.1772	0.3156	-0.3914	-1.7158	-2.0847	1.3027	-0.1671	-0.2792	-0.6918	2.6655	0.9776	0.8538	0.8286	0.6037	2.5307	1.3726	1.7782	2.1148	4.3856	2.0684	2.35	2.6948	3.3396	2.455	3.5234	2.2058	2.5281	3	ANOM
988.2813	1.5091	0.6447	1.7009	0.1303	0.0875	-0.678	-1.9875	-2.0411	1.1163	-0.4729	-0.6292	-0.872	2.5519	0.6666	0.4606	0.4644	0.4202	2.2732	0.9166	1.3417	1.6661	4.1529	1.5559	1.8902	2.2248	2.8879	2.2129	3.2813	2.0392	2.3461	3	ANOM
992.1875	1.2448	0.4195	1.5851	0.0384	-0.1477	-0.9503	-2.2304	-1.9378	0.9311	-0.7508	-0.9233	-0.9957	2.4705	0.3803	0.115	0.1724	0.3483	2.0276	0.4668	0.9407	1.2621	3.9229	1.03	1.4088	1.7392	2.3816	1.8883	2.998	1.794	2.0731	3	ANOM
996.0938	0.9357	0.1667	1.4563	-0.0904	-0.3834	-1.1958	-2.4332	-1.7816	0.7537	-0.9934	-1.1537	-1.0575	2.4331	0.1311	-0.1682	-0.0382	0.3813	1.8108	0.059	0.5887	0.9191	3.7117	0.5351	0.9403	1.2614	1.8463	1.5057	2.6964	1.4953	1.7257	3	ANOM
1000	0.6047	-0.0896	1.3267	-0.2423	-0.6093	-1.4015	-2.5849	-1.5848	0.5972	-1.1861	-1.307	-1.0569	2.4431	-0.06	-0.3728	-0.1634	0.5128	1.6408	-0.2777	0.3039	0.6541	3.5417	0.1247	0.527	0.8249	1.3234	1.1053	2.4123	1.1799	1.3357	3	ANOM
1003.9063	0.2779	-0.3342	1.2122	-0.402	-0.8123	-1.5603	-2.6842	-1.3701	0.465	-1.3273	-1.3902	-1.0022	2.4876	-0.1857	-0.4973	-0.2131	0.7131	1.5251	-0.5147	0.0911	0.4746	3.4248	-0.1623	0.2063	0.4569	0.8552	0.7368	2.1678	0.8804	0.9423	3	ANOM
1007.8125	-0.0126	-0.5419	1.1315	-0.5465	-0.9759	-1.6619	-2.728	-1.1494	0.3687	-1.4076	-1.4059	-0.9031	2.5577	-0.235	-0.5372	-0.1955	0.9574	1.4712	-0.63	-0.0327	0.3825	3.3717	-0.2913	0.0145	0.1885	0.4882	0.4444	1.9914	0.6362	0.5947	3	ANOM
1011.7188	-0.2452	-0.6978	1.0943	-0.6668	-1.0931	-1.7051	-2.726	-0.9474	0.305	-1.4304	-1.3704	-0.7747	2.6255	-0.2053	-0.4998	-0.1312	1.2056	1.4711	-0.6151	-0.0728	0.3748	3.3804	-0.2552	-0.0296	0.0382	0.2602	0.2629	1.8955	0.4658	0.3302	3	ANOM
1015.625	-0.4029	-0.794	1.1066	-0.7462	-1.1502	-1.6951	-2.6833	-0.7797	0.2804	-1.3948	-1.2981	-0.6349	2.673	-0.1011	-0.3956	-0.0387	1.4339	1.5197	-0.4767	-0.0258	0.4432	3.4462	-0.06	0.0769	0.0159	0.1964	0.2135	1.8811	0.3806	0.1704	3	ANOM
1019.5313	-0.4802	-0.8238	1.1664	-0.7841	-1.1444	-1.6361	-2.6146	-0.659	0.2915	-1.3089	-1.2048	-0.4932	2.6846	0.0747	-0.2342	0.0719	1.6169	1.6059	-0.2295	0.1022	0.5776	3.5552	0.2609	0.3188	0.1177	0.3029	0.2929	1.9351	0.3769	0.1275	3	ANOM
1023.4375	-0.483	-0.8025	1.2633	-0.7777	-1.0847	-1.5473	-2.5332	-0.5906	0.3318	-1.1874	-1.1076	-0.3656	2.6456	0.3002	-0.0424	0.1806	1.7443	1.7064	0.0954	0.2962	0.7612	3.6871	0.6585	0.657	0.3253	0.5626	0.4742	2.0346	0.4364	0.1914	3	ANOM
1027.3438	-0.4315	-0.7415	1.3759	-0.7412	-0.9831	-1.4476	-2.451	-0.573	0.3913	-1.0475	-1.0211	-0.2578	2.5582	0.5541	0.1633	0.2811	1.8164	1.809	0.4576	0.5369	0.9769	3.8227	1.0729	1.0465	0.6088	0.9381	0.7198	2.1559	0.5338	0.3334	3	ANOM
1031.25	-0.3578	-0.6744	1.4771	-0.6925	-0.8657	-1.359	-2.3863	-0.6027	0.452	-0.9163	-0.9584	-0.1806	2.4264	0.8075	0.352	0.365	1.8376	1.8914	0.8069	0.7933	1.1995	3.9311	1.4416	1.4239	0.9181	1.3692	0.9782	2.2589	0.6322	0.511	3	ANOM
1035.1563	-0.2948	-0.6251	1.5391	-0.6547	-0.7627	-1.3051	-2.3485	-0.6699	0.5	-0.8158	-0.9315	-0.129	2.2659	1.0239	0.5002	0.4269	1.826	1.9409	1.0962	1.0324	1.4071	3.9912	1.7092	1.7332	1.2111	1.7875	1.1925	2.3153	0.704	0.6765	3	ANOM
1039.0625	-0.2784	-0.6199	1.5422	-0.6476	-0.6971	-1.3041	-2.3433	-0.7582	0.5179	-0.7696	-0.9423	-0.1007	2.098	1.172	0.586	0.4686	1.8025	1.943	1.2835	1.2274	1.5834	3.9783	1.8342	1.9279	1.4429	2.1277	1.3195	2.298	0.7229	0.7879	3	ANOM
1042.9688	-0.3342	-0.6797	1.4726	-0.6943	-0.6967	-1.3666	-2.3712	-0.8505	0.4913	-0.7964	-0.9952	-0.0907	1.9399	1.2266	0.5902	0.4874	1.7871	1.8886	1.3401	1.3463	1.7161	3.8695	1.7956	1.9748	1.5798	2.3335	1.3312	2.1913	0.6767	0.8142	3	ANOM
1046.875	-0.4792	-0.8109	1.328	-0.8057	-0.7725	-1.4889	-2.4292	-0.9297	0.4125	-0.9025	-1.0856	-0.0876	1.8078	1.1706	0.509	0.4915	1.7975	1.779	1.2568	1.3747	1.8005	3.6579	1.5975	1.8682	1.6115	2.3789	1.2183	1.9922	0.5638	0.7404	3	ANOM
1050.7813	-0.7068	-1.0083	1.1242	-0.9792	-0.9239	-1.6656	-2.5011	-0.9785	0.2791	-1.0859	-1.2045	-0.0829	1.7112	0.9994	0.3464	0.4847	1.8466	1.6123	1.0356	1.3123	1.8437	3.3403	1.2622	1.6239	1.5401	2.2672	0.9959	1.7106	0.3947	0.5766	3	ANOM
1054.6875	-1.0017	-1.2536	0.8826	-1.2066	-1.1406	-1.8732	-2.5804	-0.9842	0.0961	-1.3339	-1.3429	-0.0624	1.6528	0.727	0.1167	0.4709	1.9427	1.4001	0.7035	1.1663	1.8632	2.9262	0.8302	1.2742	1.389	2.0337	0.6981	1.3688	0.1873	0.3486	3	ANOM
1058.5938	-1.328	-1.5177	0.6377	-1.4754	-1.3982	-2.0885	-2.6526	-0.9356	-0.1257	-1.6207	-1.4857	-0.0221	1.6231	0.374	-0.1543	0.46	2.0849	1.1525	0.2973	0.9598	1.881	2.4434	0.352	0.8716	1.2022	1.7422	0.3686	1.0002	-0.0297	0.0949	3	ANOM
1062.5	-1.6463	-1.7663	0.4251	-1.7537	-1.6681	-2.2872	-2.7048	-0.8376	-0.3696	-1.9233	-1.625	0.0424	1.6119	-0.0255	-0.4404	0.4534	2.2602	0.8855	-0.1415	0.7215	1.918	1.9337	-0.1214	0.4671	1.0221	1.4731	0.051	0.6417	-0.2319	-0.1402	3	ANOM
1066.4063	-1.914	-1.969	0.2703	-2.0205	-1.916	-2.4489	-2.7352	-0.6959	-0.6166	-2.2127	-1.7508	0.1257	1.6028	-0.4388	-0.7133	0.4478	2.456	0.6161	-0.567	0.4842	1.9882	1.4466	-0.5456	0.1046	0.8898	1.3077	-0.2136	0.3349	-0.3992	-0.3119	3	ANOM
1070.3125	-2.0999	-2.1046	0.1956	-2.2504	-2.1249	-2.5665	-2.7461	-0.5273	-0.8536	-2.4678	-1.8632	0.2121	1.5772	-0.8312	-0.957	0.4362	2.6461	0.361	-0.9439	0.2689	2.0991	1.0426	-0.8843	-0.1817	0.8314	1.308	-0.4028	0.1143	-0.5203	-0.3997	3	ANOM
1074.2188	-2.1861	-2.1611	0.198	-2.4285	-2.2765	-2.6416	-2.7519	-0.362	-1.0664	-2.6798	-1.9698	0.283	1.5203	-1.1747	-1.1604	0.403	2.8031	0.137	-1.2542	0.0892	2.2342	0.7775	-1.1271	-0.3827	0.8488	1.5056	-0.5105	0.0028	-0.5939	-0.3998	3	ANOM
1078.125	-2.1772	-2.1506	0.2615	-2.5477	-2.377	-2.6935	-2.773	-0.2306	-1.2522	-2.8503	-2.0874	0.3115	1.4181	-1.4625	-1.3334	0.3254	2.8966	-0.0509	-1.4941	-0.0625	2.3591	0.6982	-1.2743	-0.5086	0.9218	1.8842	-0.5528	0.0127	-0.632	-0.3305	3	ANOM
1082.0313	-2.0908	-2.0921	0.3625	-2.6121	-2.4374	-2.7408	-2.8249	-0.1635	-1.4113	-2.9899	-2.2237	0.2771	1.27	-1.69	-1.4834	0.1854	2.9053	-0.1936	-1.6716	-0.1988	2.4366	0.8351	-1.3401	-0.5884	1.0056	2.388	-0.5576	0.1346	-0.6501	-0.2311	3	ANOM
1085.9375	-1.9695	-2.0246	0.4533	-2.6329	-2.4851	-2.819	-2.9366	-0.1887	-1.5518	-3.1195	-2.4022	0.1538	1.072	-1.8723	-1.643	-0.0396	2.8043	-0.2909	-1.816	-0.3534	2.4093	1.1884	-1.3549	-0.6655	1.0383	2.9159	-0.5637	0.3475	-0.6722	-0.158	3	ANOM
1089.8438	-1.8609	-1.9847	0.497	-2.6299	-2.54	-2.948	-3.1131	-0.3209	-1.6777	-3.2604	-2.6315	-0.067	0.8424	-2.029	-1.8312	-0.3656	2.5864	-0.3524	-1.9536	-0.5568	2.2301	1.7275	-1.3475	-0.7752	0.9615	3.3483	-0.605	0.6082	-0.7212	-0.1598	3	ANOM
1093.75	-1.8099	-2.0069	0.4594	-2.6206	-2.6297	-3.1429	-3.3557	-0.5575	-1.8015	-3.4299	-2.9155	-0.3785	0.5935	-2.1787	-2.0659	-0.7878	2.2545	-0.3877	-2.1125	-0.8344	1.8672	2.3901	-1.3488	-0.9532	0.7237	3.5605	-0.7081	0.8679	-0.8126	-0.2882	3	ANOM
1097.6563	-1.853	-2.1119	0.3233	-2.6179	-2.7601	-3.3977	-3.6478	-0.8789	-1.9226	-3.6313	-3.2405	-0.7644	0.3493	-2.337	-2.3493	-1.2873	1.8288	-0.4073	-2.3052	-1.1959	1.311	3.0876	-1.3732	-1.2088	0.3001	3.449	-0.8753	1.0752	-0.9463	-0.562	3	ANOM
1101.5625	-2.0083	-2.3102	0.0898	-2.6292	-2.9326	-3.6946	-3.958	-1.2552	-2.043	-3.8588	-3.5818	-1.1877	0.1377	-2.5093	-2.668	-1.8317	1.3359	-0.4284	-2.5321	-1.6321	0.5827	3.7121	-1.4351	-1.5301	-0.3015	2.9503	-1.0968	1.1768	-1.1213	-0.9776	3	ANOM
1105.4688	-2.2708	-2.5812	-0.2192	-2.6511	-3.1268	-3.9929	-4.2443	-1.6314	-2.1493	-4.0886	-3.9014	-1.5994	-0.0173	-2.6845	-2.9905	-2.3717	0.8211	-0.4577	-2.7771	-2.1079	-0.2673	4.1532	-1.5293	-1.8836	-1.0369	2.0588	-1.3333	1.1387	-1.317	-1.498	3	ANOM
1109.375	-2.6086	-2.888	-0.5582	-2.6668	-3.3056	-4.2409	-4.4535	-1.957	-2.2283	-4.2825	-4.1525	-1.9436	-0.0924	-2.8438	-3.2677	-2.841	0.3358	-0.503	-3.0049	-2.5674	-1.1539	4.3102	-1.6373	-2.2116	-1.8204	0.8341	-1.533	0.9434	-1.4958	-2.0533	3	ANOM
1113.2813	-2.9739	-3.1873	-0.8752	-2.6596	-3.4332	-4.3883	-4.5457	-2.1746	-2.2597	-4.3995	-4.287	-2.1666	-0.0713	-2.9564	-3.4518	-3.1821	-0.0687	-0.5675	-3.1735	-2.9444	-1.9878	4.1099	-1.7384	-2.4494	-2.5586	-0.6143	-1.6403	0.5975	-1.6238	-2.563	3	ANOM
1117.1875	-3.3071	-3.4249	-1.1176	-2.6039	-3.4692	-4.3897	-4.481	-2.2401	-2.2227	-4.3998	-4.2663	-2.2293	0.0492	-2.9826	-3.489	-3.3439	-0.3504	-0.6478	-3.2367	-3.1712	-2.6685	3.5193	-1.8075	-2.5389	-3.1396	-2.1292	-1.6048	0.1276	-1.6598	-2.9298	3	ANOM
1121.0938	-3.5544	-3.5542	-1.238	-2.4789	-3.386	-4.2186	-4.245	-2.1334	-2.1062	-4.2569	-4.0704	-2.1074	0.2649	-2.9036	-3.3469	-3.2876	-0.4763	-0.7403	-3.1599	-3.1947	-3.112	2.541	-1.8256	-2.4327	-3.4754	-3.545	-1.3932	-0.4176	-1.5692	-3.0723	3	ANOM
1125	-3.6691	-3.545	-1.2092	-2.2775	-3.1757	-3.8762	-3.853	-1.8581	-1.9101	-3.9651	-3.7018	-1.8062	0.5525	-2.7027	-3.0155	-3.018	-0.433	-0.8377	-2.9279	-2.9846	-3.2746	1.2301	-1.7824	-2.1188	-3.5049	-4.6978	-0.9976	-0.9782	-1.3266	-2.9305	3	ANOM
1128.9063	-3.6324	-3.3937	-1.0333	-2.0021	-2.8493	-3.391	-3.3413	-1.4387	-1.6403	-3.538	-3.1901	-1.3562	0.8835	-2.385	-2.5159	-2.5565	-0.2291	-0.9381	-2.5508	-2.5471	-3.1392	-0.3206	-1.6818	-1.6117	-3.2134	-5.461	-0.4385	-1.4854	-0.9259	-2.4759	3	ANOM
1132.8125	-3.4524	-3.1214	-0.7377	-1.6654	-2.4418	-2.8192	-2.7703	-0.9252	-1.3215	-3.0241	-2.5889	-0.8123	1.2135	-1.9829	-1.9003	-1.9611	0.1063	-1.0417	-2.0614	-1.9292	-2.7363	-2.0001	-1.5405	-0.9619	-2.6338	-5.7691	0.2326	-1.8832	-0.3782	-1.7232	3	ANOM
1136.7188	-3.1623	-2.7705	-0.3695	-1.306	-2.0117	-2.2472	-2.22	-0.3895	-0.9902	-2.4856	-1.9796	-0.2478	1.494	-1.5459	-1.2444	-1.3149	0.5242	-1.1528	-1.5228	-1.2089	-2.1414	-3.683	-1.3898	-0.2529	-1.8479	-5.6134	0.9423	-2.1312	0.2848	-0.7248	3	ANOM
1140.625	-2.8209	-2.4067	0.0047	-0.9614	-1.621	-1.7514	-1.7702	0.098	-0.686	-1.9979	-1.4431	0.2572	1.6869	-1.1353	-0.6381	-0.7104	0.9712	-1.2851	-1.0078	-0.4824	-1.4487	-5.2523	-1.2658	0.4236	-0.9673	-5.0542	1.606	-2.2039	1.0202	0.4361	3	ANOM
1144.5313	-2.4962	-2.0962	0.3169	-0.6817	-1.337	-1.4192	-1.4945	0.4692	-0.4538	-1.6391	-1.0595	0.6275	1.7535	-0.8204	-0.172	-0.2394	1.3836	-1.4509	-0.5966	0.1391	-0.7711	-6.6112	-1.2128	0.9676	-0.1178	-4.2016	2.139	-2.1063	1.7716	1.6557	3	ANOM
1148.4375	-2.2583	-1.9048	0.5098	-0.5023	-1.212	-1.3077	-1.4422	0.6727	-0.3311	-1.4663	-0.8974	0.8075	1.6731	-0.6614	0.0791	0.0245	1.708	-1.664	-0.3587	0.5581	-0.2169	-7.6962	-1.2632	1.2966	0.5716	-3.1972	2.4705	-1.8667	2.4778	2.8235	3	ANOM
1152.3438	-2.1601	-1.8787	0.5404	-0.4567	-1.2772	-1.4494	-1.6347	0.6859	-0.3432	-1.5191	-0.9878	0.7636	1.4425	-0.6989	0.0724	0.0375	1.9045	-1.9392	-0.3391	0.7087	0.1331	-8.4829	-1.4445	1.3572	1.0064	-2.1947	2.5524	-1.5354	3.0801	3.838	3	ANOM
1156.25	-2.2354	-2.0353	0.3974	-0.558	-1.5354	-1.8326	-2.0546	0.5112	-0.4985	-1.801	-1.329	0.4991	1.0809	-0.9434	-0.2035	-0.2072	1.9512	-2.2787	-0.5595	0.5603	0.2305	-8.9819	-1.7623	1.1292	1.1265	-1.3298	2.3712	-1.1708	3.5311	4.6175	3	ANOM
1160.1563	-2.4799	-2.3639	0.1013	-0.7934	-1.9582	-2.4073	-2.6491	0.1886	-0.783	-2.277	-1.8778	0.0523	0.6239	-1.377	-0.7045	-0.6755	1.8493	-2.6757	-0.9944	0.1331	0.0752	-9.2314	-2.2009	0.6389	0.9312	-0.6987	1.9492	-0.8344	3.7947	5.1155	3	ANOM
1164.0625	-2.8629	-2.8195	-0.3057	-1.1307	-2.491	-3.0886	-3.3389	-0.227	-1.1652	-2.8785	-2.5577	-0.5118	0.1282	-1.9426	-1.3581	-1.2926	1.6239	-3.113	-1.5938	-0.5087	-0.2964	-9.2871	-2.7302	-0.0506	0.4602	-0.3546	1.3323	-0.5778	3.8567	5.3159	3	ANOM
1167.9688	-3.3269	-3.337	-0.7559	-1.5245	-3.0573	-3.777	-4.025	-0.6615	-1.5948	-3.5133	-3.2652	-1.1105	-0.3487	-2.5644	-2.0644	-1.9649	1.3167	-3.558	-2.272	-1.2664	-0.8112	-9.2115	-3.2962	-0.851	-0.1985	-0.2929	0.5983	-0.4399	3.7179	5.2325	3	ANOM
1171.875	-3.7965	-3.8361	-1.173	-1.9101	-3.5698	-4.3545	-4.5985	-1.037	-2.0071	-4.0802	-3.8892	-1.6488	-0.7397	-3.1455	-2.7021	-2.5831	0.9812	-3.966	-2.9313	-2.0172	-1.3716	-9.0584	-3.8398	-1.6523	-0.9352	-0.4667	-0.1707	-0.4389	3.4021	4.9134	3	ANOM
1175.7813	-4.1925	-4.2334	-1.4888	-2.2253	-3.9463	-4.7239	-4.9744	-1.2857	-2.3381	-4.476	-4.3233	-2.0432	-0.9931	-3.5894	-3.1619	-3.0431	0.6735	-4.2883	-3.472	-2.6424	-1.8766	-8.868	-4.2966	-2.3546	-1.6323	-0.7988	-0.8898	-0.5649	2.9427	4.4227	3	ANOM
1179.6875	-4.4413	-4.4628	-1.643	-2.4132	-4.1202	-4.8141	-5.0844	-1.3599	-2.5296	-4.6262	-4.484	-2.2288	-1.0701	-3.8142	-3.3579	-3.2647	0.4423	-4.4785	-3.8053	-3.0378	-2.2404	-8.6594	-4.6085	-2.8687	-2.185	-1.1967	-1.4848	-0.7931	2.3888	3.8294	3	ANOM
1183.5938	-4.4967	-4.4803	-1.6051	-2.437	-4.0488	-4.5872	-4.8998	-1.2395	-2.5371	-4.4819	-4.326	-2.1686	-0.951	-3.7642	-3.2342	-3.2012	0.3235	-4.4978	-3.873	-3.1353	-2.4008	-8.4355	-4.73	-3.1373	-2.5139	-1.5696	-1.9036	-1.0837	1.7942	3.2048	3	ANOM
1187.5	-4.3365	-4.2678	-1.3703	-2.2755	-3.7223	-4.0545	-4.4285	-0.9351	-2.3358	-4.0377	-3.8515	-1.8634	-0.6433	-3.4182	-2.789	-2.8466	0.3354	-4.3226	-3.6501	-2.9197	-2.3304	-8.1859	-4.6448	-3.145	-2.5914	-1.8438	-2.123	-1.3883	1.2096	2.6096	3	ANOM
1191.4063	-3.9733	-3.8481	-0.9627	-1.9398	-3.1612	-3.2667	-3.7238	-0.4846	-1.9259	-3.3301	-3.0976	-1.3464	-0.1742	-2.7935	-2.0599	-2.2382	0.4751	-3.9538	-3.1591	-2.4136	-2.0403	-7.8912	-4.3538	-2.9105	-2.4172	-1.9808	-2.147	-1.6611	0.6816	2.0905	3	ANOM
1195.3125	-3.4452	-3.2611	-0.4272	-1.4541	-2.4198	-2.3101	-2.8617	0.056	-1.3366	-2.4273	-2.1477	-0.6803	0.4119	-1.9515	-1.1285	-1.4445	0.7217	-3.412	-2.4507	-1.6893	-1.5677	-7.5365	-3.8887	-2.4854	-2.0385	-1.9604	-1.9996	-1.8653	0.2456	1.6767	3	ANOM
1199.2188	-2.8149	-2.5816	0.1719	-0.874	-1.5739	-1.2963	-1.9434	0.6142	-0.6188	-1.4324	-1.1143	0.0515	1.055	-0.9785	-0.1018	-0.5621	1.0386	-2.7463	-1.6137	-0.8521	-0.9884	-7.1158	-3.3057	-1.9486	-1.5292	-1.8074	-1.731	-1.9771	-0.0766	1.377	3	ANOM
1203.125	-2.1577	-1.8845	0.7674	-0.2557	-0.7102	-0.3397	-1.0733	1.1191	0.1584	-0.4525	-0.1144	0.7612	1.6955	0.0183	0.8979	0.309	1.3798	-2.0178	-0.7488	-0.017	-0.3764	-6.6402	-2.6698	-1.3914	-0.9721	-1.5548	-1.3973	-1.9901	-0.2729	1.1931	3	ANOM
1207.0313	-1.5447	-1.2481	1.2975	0.3327	0.0824	0.455	-0.3484	1.51	0.9149	0.4003	0.738	1.3646	2.2725	0.9296	1.758	1.0697	1.7018	-1.304	0.0367	0.7043	0.1937	-6.1262	-2.0584	-0.8974	-0.454	-1.2483	-1.0526	-1.9119	-0.3526	1.1082	3	ANOM
1210.9375	-1.0359	-0.7338	1.7143	0.8361	0.7237	1.0057	0.155	1.7449	1.5756	1.0398	1.3525	1.7951	2.7407	1.6583	2.3848	1.6474	1.9612	-0.6776	0.653	1.2234	0.6615	-5.6073	-1.5389	-0.5333	-0.0387	-0.93	-0.7446	-1.761	-0.3269	1.1071	3	ANOM
1214.8438	-0.6723	-0.3884	1.9874	1.209	1.1529	1.2653	0.3973	1.8062	2.07	1.4067	1.6677	2.0174	3.0649	2.1278	2.7142	1.9951	2.1327	-0.2028	1.0291	1.4836	0.9815	-5.1221	-1.1675	-0.3468	0.2323	-0.635	-0.5048	-1.5628	-0.2214	1.164	3	ANOM
1218.75	-0.4699	-0.226	2.1096	1.4239	1.3326	1.226	0.3655	1.6984	2.3539	1.4737	1.6701	2.0177	3.2316	2.3015	2.733	2.0991	2.2038	0.0743	1.1367	1.4718	1.1468	-4.6949	-0.9695	-0.3447	0.3476	-0.3799	-0.3483	-1.3434	-0.0595	1.2645	3	ANOM
1222.6563	-0.4237	-0.2419	2.0938	1.4754	1.2593	0.9123	0.0841	1.4509	2.401	1.2539	1.3786	1.8154	3.241	2.1755	2.4605	1.9783	2.1741	0.1418	0.9773	1.2135	1.1629	-4.3508	-0.9532	-0.5076	0.3274	-0.1637	-0.2687	-1.1225	0.132	1.3905	3	ANOM
1226.5625	-0.5055	-0.4044	1.9638	1.3773	0.9516	0.3852	-0.3963	1.1063	2.2155	0.7924	0.8528	1.4544	3.111	1.7805	1.9489	1.6829	2.0616	0.0106	0.5919	0.7723	1.0647	-4.0874	-1.0868	-0.7867	0.212	0.0232	-0.2416	-0.9096	0.3357	1.5293	3	ANOM
1230.4688	-0.6694	-0.6692	1.7618	1.1611	0.4546	-0.2843	-1.0071	0.7241	1.8317	0.1554	0.1669	0.9928	2.878	1.1885	1.2785	1.2701	1.8914	-0.2762	0.053	0.2292	0.8917	-3.8896	-1.3204	-1.1158	0.0575	0.2021	-0.2323	-0.7062	0.5363	1.6759	3	ANOM
1234.375	-0.8784	-0.9845	1.5228	0.8632	-0.1788	-1.0134	-1.6762	0.3503	1.2971	-0.5735	-0.5908	0.4903	2.5707	0.4739	0.5338	0.8024	1.6906	-0.6612	-0.5607	-0.3266	0.6844	-3.7311	-1.5923	-1.4235	-0.0839	0.3896	-0.203	-0.5089	0.7265	1.8256	3	ANOM
1238.2813	-1.0841	-1.3027	1.286	0.5287	-0.8707	-1.7242	-2.3288	0.0275	0.6805	-1.317	-1.3374	0.0044	2.2337	-0.2706	-0.1934	0.3422	1.4878	-1.0715	-1.1577	-0.8132	0.4864	-3.5704	-1.8259	-1.6417	-0.1597	0.6036	-0.1185	-0.305	0.9055	1.9757	3	ANOM
1242.1875	-1.2526	-1.5794	1.0796	0.2012	-1.5574	-2.3554	-2.912	-0.2123	0.053	-2.0013	-2.0003	-0.4189	1.9047	-0.9648	-0.833	-0.0692	1.3016	-1.4371	-1.6604	-1.1696	0.321	-3.3704	-1.9605	-1.7186	-0.1436	0.8442	0.049	-0.0896	1.0724	2.1264	3	ANOM
1246.0938	-1.3664	-1.7856	0.9238	-0.0877	-2.1768	-2.8623	-3.3799	-0.3619	-0.5182	-2.5741	-2.5339	-0.7533	1.6141	-1.5368	-1.3336	-0.403	1.1428	-1.7	-2.0058	-1.3577	0.2052	-3.0981	-1.9465	-1.6205	-0.0217	1.1055	0.3088	0.1431	1.2312	2.2674	3	ANOM
1250	-1.4152	-1.9086	0.8222	-0.317	-2.679	-3.2307	-3.7202	-0.4299	-0.9846	-3.0039	-2.9186	-0.997	1.3826	-1.948	-1.67	-0.6554	1.0129	-1.8287	-2.1695	-1.3731	0.1344	-2.7421	-1.7673	-1.3496	0.1948	1.3675	0.6529	0.3863	1.3767	2.3952	3	ANOM
1253.9063	-1.4116	-1.9462	0.7713	-0.4702	-3.0376	-3.4567	-3.937	-0.4358	-1.3097	-3.2826	-3.1574	-1.1573	1.2233	-2.1837	-1.8441	-0.8332	0.9028	-1.8169	-2.1441	-1.2404	0.1018	-2.3074	-1.4272	-0.9263	0.4743	1.6063	1.0555	0.6285	1.5007	2.497	3	ANOM
1257.8125	-1.3643	-1.9162	0.7631	-0.554	-3.2437	-3.5604	-4.0468	-0.415	-1.4888	-3.4238	-3.2739	-1.2598	1.1345	-2.2583	-1.8813	-0.9588	0.7993	-1.6811	-1.9569	-1.0004	0.0856	-1.817	-0.9607	-0.3957	0.7812	1.7965	1.4749	0.8441	1.5903	2.5516	3	ANOM
1261.7188	-1.2954	-1.8367	0.7803	-0.5789	-3.3056	-3.5718	-4.0817	-0.3986	-1.5344	-3.4556	-3.305	-1.3359	1.1017	-2.2059	-1.8167	-1.0562	0.6904	-1.4658	-1.6559	-0.7089	0.0705	-1.3094	-0.4281	0.1771	1.0661	1.9185	1.8618	1.0026	1.6258	2.5471	3	ANOM
1265.625	-1.2261	-1.7299	0.8091	-0.5655	-3.251	-3.523	-4.0767	-0.4197	-1.4802	-3.415	-3.2877	-1.4109	1.108	-2.0759	-1.6971	-1.1466	0.5631	-1.2241	-1.298	-0.4228	0.0376	-0.8292	0.1073	0.7298	1.2873	1.9604	2.1604	1.0792	1.5865	2.4652	3	ANOM
1269.5313	-1.1719	-1.6228	0.8351	-0.5355	-3.1196	-3.4464	-4.0629	-0.4978	-1.3712	-3.341	-3.2596	-1.5126	1.1236	-1.9219	-1.569	-1.2533	0.415	-1.0137	-0.9467	-0.1893	-0.0206	-0.4169	0.5746	1.1959	1.4096	1.9235	2.3233	1.0524	1.4556	2.294	3	ANOM
1273.4375	-1.1419	-1.5303	0.848	-0.5147	-2.949	-3.3697	-4.0667	-0.6411	-1.256	-3.2673	-3.2463	-1.6463	1.1257	-1.7932	-1.4675	-1.3787	0.2464	-0.8814	-0.6555	-0.0401	-0.1081	-0.1082	0.9171	1.5236	1.4144	1.8231	2.3131	0.9115	1.2223	2.0281	3	ANOM
1277.3438	-1.1425	-1.469	0.8412	-0.5214	-2.7854	-3.3101	-4.1054	-0.8449	-1.1762	-3.2229	-3.2661	-1.8188	1.0917	-1.7299	-1.4212	-1.5279	0.0694	-0.8585	-0.4647	0.0032	-0.2239	0.0939	1.0971	1.6798	1.2954	1.6808	2.115	0.6628	0.8915	1.6759	3	ANOM
1281.25	-1.1769	-1.448	0.8057	-0.5716	-2.6613	-3.2847	-4.1885	-1.0942	-1.1691	-3.225	-3.3254	-2.0209	1.0032	-1.7542	-1.445	-1.6933	-0.1021	-0.9549	-0.398	-0.0651	-0.3627	0.1906	1.0931	1.6461	1.0577	1.5227	1.7254	0.3272	0.4696	1.2471	3	ANOM
1285.1563	-1.2412	-1.4754	0.741	-0.6773	-2.6034	-3.3008	-4.3143	-1.3652	-1.2499	-3.2813	-3.4241	-2.2381	0.8535	-1.8712	-1.5457	-1.8746	-0.2568	-1.1554	-0.4623	-0.2321	-0.5192	0.2119	0.9176	1.4297	0.722	1.3778	1.1661	-0.064	-0.0103	0.7707	3	ANOM
1289.0625	-1.3364	-1.5508	0.6402	-0.8342	-2.6251	-3.3608	-4.4822	-1.6373	-1.418	-3.3932	-3.5566	-2.4577	0.6481	-2.0739	-1.717	-2.0667	-0.3809	-1.4275	-0.6471	-0.4809	-0.6892	0.1976	0.5953	1.0537	0.3122	1.2695	0.4759	-0.464	-0.5132	0.2816	3	ANOM
1292.9688	-1.4628	-1.68	0.4956	-1.0411	-2.7337	-3.4725	-4.6878	-1.8854	-1.6622	-3.5559	-3.7166	-2.6744	0.4002	-2.3439	-1.9551	-2.2723	-0.4768	-1.7336	-0.9383	-0.8036	-0.8825	0.1896	0.1666	0.5385	-0.149	1.2024	-0.2937	-0.829	-0.9972	-0.1886	3	ANOM
1296.875	-1.6278	-1.8666	0.2988	-1.2831	-2.9155	-3.6373	-4.9288	-2.1037	-1.954	-3.7661	-3.9089	-2.8839	0.1337	-2.6591	-2.2538	-2.5034	-0.5514	-2.0271	-1.3104	-1.1857	-1.1023	0.2294	-0.3274	-0.0736	-0.6449	1.1734	-1.0953	-1.1207	-1.4213	-0.6065	3	ANOM
1300.7813	-1.8382	-2.1165	0.038	-1.5485	-3.1644	-3.863	-5.2089	-2.2924	-2.2658	-4.0185	-4.1413	-3.0978	-0.1283	-2.9969	-2.6123	-2.7776	-0.6252	-2.2776	-1.7442	-1.626	-1.367	0.3412	-0.8491	-0.7554	-1.1612	1.1637	-1.8767	-1.3116	-1.7523	-0.951	3	ANOM
1304.6875	-2.1028	-2.4337	-0.2929	-1.8165	-3.4612	-4.1535	-5.5332	-2.4575	-2.5651	-4.3088	-4.4222	-3.3277	-0.3584	-3.3395	-3.0278	-3.1113	-0.7251	-2.4632	-2.2271	-2.124	-1.6959	0.5351	-1.3688	-1.4813	-1.6976	1.143	-2.6008	-1.3888	-1.9703	-1.2043	3	ANOM
1308.5938	-2.4323	-2.8222	-0.6999	-2.0755	-3.7923	-4.5124	-5.9098	-2.6203	-2.8316	-4.6398	-4.7652	-3.5968	-0.5335	-3.683	-3.4998	-3.5241	-0.8771	-2.5776	-2.7513	-2.6916	-2.1006	0.7973	-1.8746	-2.2346	-2.2585	1.07	-3.2367	-1.357	-2.071	-1.3741	3	ANOM
1312.5	-2.8278	-3.2785	-1.1835	-2.3067	-4.1424	-4.9394	-6.3409	-2.8064	-3.0518	-5.0074	-5.1849	-3.92	-0.6421	-4.025	-4.0361	-4.0263	-1.1155	-2.6411	-3.315	-3.3375	-2.594	1.0942	-2.3709	-3.0099	-2.8569	0.9047	-3.7814	-1.2425	-2.0697	-1.4768	3	ANOM
1316.4063	-3.2827	-3.7932	-1.7297	-2.5016	-4.4973	-5.4214	-6.8271	-3.0282	-3.2194	-5.4085	-5.6752	-4.3055	-0.6774	-4.3688	-4.6258	-4.6139	-1.4498	-2.6712	-3.9145	-4.0591	-3.1731	1.3883	-2.8608	-3.7971	-3.4993	0.6106	-4.23	-1.0751	-1.9902	-1.54	3	ANOM
1320.3125	-3.7883	-4.3435	-2.3179	-2.6525	-4.8512	-5.9413	-7.3559	-3.3016	-3.3403	-5.8391	-6.2309	-4.7548	-0.6442	-4.7183	-5.2647	-5.27	-1.8824	-2.7015	-4.5471	-4.8502	-3.8236	1.6363	-3.3626	-4.5963	-4.1907	0.1665	-4.5997	-0.8979	-1.8741	-1.598	3	ANOM
1324.2188	-4.3178	-4.9094	-2.9183	-2.755	-5.1918	-6.4731	-7.9082	-3.6235	-3.4249	-6.2834	-6.8272	-5.2454	-0.558	-5.0768	-5.9276	-5.9617	-2.4034	-2.7507	-5.2031	-5.6854	-4.5184	1.7982	-3.8838	-5.3982	-4.9238	-0.4351	-4.9064	-0.7488	-1.7591	-1.6868	3	ANOM
1328.125	-4.8441	-5.4566	-3.4948	-2.8131	-5.5118	-6.9835	-8.4522	-3.9806	-3.4847	-6.7261	-7.427	-5.7498	-0.4346	-5.4425	-6.5882	-6.648	-2.9751	-2.8421	-5.8627	-6.53	-5.2242	1.8424	-4.4299	-6.1886	-5.6809	-1.1791	-5.1712	-0.6642	-1.6816	-1.8322	3	ANOM
1332.0313	-5.3328	-5.9491	-4.005	-2.8275	-5.798	-7.436	-8.9468	-4.3498	-3.5343	-7.1376	-7.987	-6.2281	-0.2969	-5.801	-7.2107	-7.2719	-3.5528	-2.9727	-6.5	-7.3336	-5.8921	1.7699	-4.984	-6.9419	-6.4288	-2.0283	-5.4072	-0.6619	-1.6659	-2.0465	3	ANOM
1335.9375	-5.7513	-6.3547	-4.4193	-2.8097	-6.0431	-7.7995	-9.3573	-4.697	-3.5779	-7.4971	-8.4621	-6.6343	-0.1591	-6.1386	-7.7569	-7.7881	-4.0811	-3.1345	-7.0828	-8.0491	-6.4779	1.5766	-5.5289	-7.6289	-7.1298	-2.9356	-5.6219	-0.7547	-1.726	-2.3323	3	ANOM
1339.8438	-6.0756	-6.6505	-4.7051	-2.7691	-6.2335	-8.0484	-9.6494	-4.987	-3.6206	-7.7794	-8.8136	-6.9293	-0.0366	-6.4326	-8.1942	-8.1587	-4.5127	-3.3055	-7.577	-8.6299	-6.9458	1.2891	-6.035	-8.2162	-7.7354	-3.839	-5.8177	-0.9364	-1.8602	-2.67	3	ANOM
1343.75	-6.2905	-6.8204	-4.8571	-2.7154	-6.3612	-8.171	-9.8009	-5.1904	-3.6597	-7.9672	-9.0182	-7.0871	0.0637	-6.6641	-8.4995	-8.3619	-4.8049	-3.464	-7.956	-9.0432	-7.2682	0.9353	-6.4709	-8.6784	-8.2099	-4.6735	-5.9885	-1.19	-2.0528	-3.0374	3	ANOM
1347.6563	-6.3902	-6.8653	-4.8745	-2.6585	-6.4238	-8.1732	-9.8077	-5.2845	-3.6885	-8.0579	-9.0671	-7.0953	0.1428	-6.8165	-8.6637	-8.3966	-4.9313	-3.5828	-8.2011	-9.2697	-7.4372	0.5531	-6.8069	-8.9866	-8.5204	-5.3792	-6.1267	-1.4897	-2.2819	-3.3923	3	ANOM
1351.5625	-6.3873	-6.8015	-4.7734	-2.6072	-6.4233	-8.073	-9.6854	-5.2647	-3.705	-8.0554	-8.9806	-6.9655	0.2032	-6.8849	-8.6975	-8.2895	-4.8904	-3.6489	-8.3111	-9.3206	-7.4631	0.176	-7.0258	-9.1375	-8.6566	-5.9127	-6.2271	-1.8066	-2.5194	-3.7044	3	ANOM
1355.4688	-6.3017	-6.6553	-4.5891	-2.5699	-6.3706	-7.9055	-9.4677	-5.1417	-3.7044	-7.9798	-8.7946	-6.7297	0.253	-6.8755	-8.6279	-8.0795	-4.7023	-3.6522	-8.2988	-9.2216	-7.3731	-0.1717	-7.121	-9.1356	-8.6279	-6.2442	-6.2863	-2.1158	-2.7419	-3.9479	3	ANOM
1359.375	-6.1625	-6.4609	-4.3603	-2.5505	-6.2833	-7.712	-9.2002	-4.9365	-3.6839	-7.8592	-8.5561	-6.4305	0.299	-6.8051	-8.4902	-7.8291	-4.4092	-3.5999	-8.1936	-9.0206	-7.2039	-0.4665	-7.1014	-9.0054	-8.4596	-6.3696	-6.3109	-2.3878	-2.9335	-4.1048	3	ANOM
1363.2813	-6.0005	-6.2552	-4.13	-2.5525	-6.1878	-7.5377	-8.9401	-4.6883	-3.652	-7.732	-8.3284	-6.1269	0.3452	-6.6987	-8.3343	-7.5948	-4.0595	-3.5115	-8.0323	-8.7763	-7.0059	-0.7041	-6.9934	-8.7857	-8.2013	-6.3049	-6.3083	-2.6129	-3.0868	-4.1788	3	ANOM
1367.1875	-5.8429	-6.0686	-3.9291	-2.5699	-6.1019	-7.4174	-8.7352	-4.4345	-3.6133	-7.6264	-8.1602	-5.8682	0.3957	-6.584	-8.1971	-7.4299	-3.7127	-3.4062	-7.8509	-8.5416	-6.8208	-0.8773	-6.8231	-8.5173	-7.9014	-6.0775	-6.2961	-2.7778	-3.2052	-4.1856	3	ANOM
1371.0938	-5.7066	-5.9208	-3.781	-2.5996	-6.048	-7.3785	-8.6249	-4.2071	-3.573	-7.5699	-8.0851	-5.6933	0.4504	-6.4883	-8.1143	-7.3659	-3.4178	-3.304	-7.6879	-8.3652	-6.6832	-0.9843	-6.6236	-8.2415	-7.6142	-5.7314	-6.287	-2.8771	-3.2936	-4.148	3	ANOM
1375	-5.5998	-5.8257	-3.6951	-2.6407	-6.045	-7.4297	-8.6294	-4.0438	-3.5427	-7.5796	-8.1248	-5.6326	0.5026	-6.4326	-8.1044	-7.4197	-3.2167	-3.223	-7.5651	-8.2745	-6.612	-1.0332	-6.4254	-7.9979	-7.3841	-5.3165	-6.2988	-2.9203	-3.3702	-4.0985	3	ANOM
1378.9063	-5.5217	-5.774	-3.6664	-2.6822	-6.0948	-7.5624	-8.7458	-3.9513	-3.5304	-7.6567	-8.2677	-5.6832	0.5494	-6.4259	-8.1644	-7.5787	-3.1267	-3.1718	-7.4953	-8.2741	-6.6118	-1.0223	-6.2448	-7.8091	-7.2381	-4.8784	-6.3348	-2.9064	-3.4485	-4.0637	3	ANOM
1382.8125	-5.4603	-5.7514	-3.6694	-2.7177	-6.1928	-7.7521	-8.9511	-3.9331	-3.5357	-7.7847	-8.4841	-5.8302	0.5854	-6.4645	-8.2736	-7.8078	-3.1468	-3.1477	-7.4735	-8.349	-6.665	-0.956	-6.0922	-7.679	-7.1792	-4.4549	-6.3947	-2.8467	-3.5315	-4.063	3	ANOM
1386.7188	-5.3972	-5.7366	-3.6825	-2.7446	-6.3222	-7.9631	-9.2038	-3.9777	-3.5553	-7.9368	-8.7287	-6.0369	0.6054	-6.5327	-8.4001	-8.0584	-3.2595	-3.1419	-7.4773	-8.464	-6.7461	-0.8393	-5.9628	-7.5963	-7.1934	-4.0741	-6.467	-2.7459	-3.623	-4.0972	3	ANOM
1390.625	-5.3163	-5.7017	-3.6701	-2.7564	-6.4581	-8.1553	-9.4494	-4.0574	-3.586	-8.0819	-8.9429	-6.2538	0.6126	-6.6088	-8.5008	-8.2739	-3.4254	-3.1322	-7.4774	-8.5691	-6.8187	-0.6742	-5.8412	-7.5323	-7.2439	-3.7463	-6.524	-2.6101	-3.7087	-4.1548	3	ANOM
1394.5313	-5.1993	-5.6244	-3.6071	-2.7484	-6.5726	-8.2865	-9.6361	-4.1421	-3.618	-8.1801	-9.0766	-6.4331	0.611	-6.665	-8.5357	-8.4011	-3.6078	-3.1054	-7.4444	-8.6146	-6.8461	-0.4724	-5.7107	-7.4532	-7.2876	-3.4814	-6.5422	-2.4436	-3.7711	-4.2095	3	ANOM
1398.4375	-5.0401	-5.4916	-3.4744	-2.7233	-6.6374	-8.3308	-9.7197	-4.2031	-3.6384	-8.2045	-9.0859	-6.5337	0.6035	-6.6725	-8.4705	-8.4057	-3.7616	-3.0427	-7.3477	-8.5604	-6.803	-0.2476	-5.5495	-7.3199	-7.2769	-3.2705	-6.4906	-2.2496	-3.7899	-4.2297	3	ANOM
1402.3438	-4.842	-5.3019	-3.2704	-2.68	-6.6351	-8.2731	-9.6722	-4.2156	-3.6426	-8.1355	-8.948	-6.5287	0.6022	-6.6139	-8.2893	-8.2667	-3.8584	-2.9425	-7.1737	-8.3834	-6.675	-0.0172	-5.3436	-7.1065	-7.1761	-3.112	-6.3443	-2.0311	-3.7405	-4.1836	3	ANOM
1406.25	-4.6139	-5.0635	-2.9998	-2.6165	-6.5526	-8.1106	-9.4866	-4.1639	-3.617	-7.9659	-8.668	-6.4041	0.6141	-6.4729	-7.9924	-7.9894	-3.8789	-2.7996	-6.9112	-8.0732	-6.464	0.1953	-5.0884	-6.7922	-6.9615	-2.9943	-6.0931	-1.7929	-3.6095	-4.0424	3	ANOM
1410.1563	-4.3686	-4.7936	-2.6836	-2.5368	-6.3867	-7.8605	-9.1779	-4.0449	-3.5552	-7.6989	-8.2656	-6.1715	0.6513	-6.2519	-7.5908	-7.596	-3.8152	-2.6285	-6.569	-7.6481	-6.1845	0.3714	-4.7856	-6.3764	-6.6364	-2.9167	-5.7323	-1.5406	-3.3912	-3.8031	3	ANOM
1414.0625	-4.1236	-4.5124	-2.3468	-2.4387	-6.1481	-7.5445	-8.7754	-3.8647	-3.4527	-7.3542	-7.7717	-5.8503	0.7134	-5.9588	-7.1152	-7.1249	-3.6783	-2.4416	-6.1659	-7.1387	-5.8651	0.4941	-4.4502	-5.8773	-6.2204	-2.8784	-5.275	-1.2793	-3.0898	-3.4712	3	ANOM
1417.9688	-3.8947	-4.2427	-2.0179	-2.324	-5.8545	-7.1904	-8.3238	-3.6406	-3.3072	-6.9555	-7.2412	-5.4741	0.8089	-5.6098	-6.6018	-6.6211	-3.4903	-2.2534	-5.7266	-6.5865	-5.5375	0.5584	-4.0986	-5.3253	-5.7519	-2.8845	-4.7506	-1.0204	-2.7301	-3.0763	3	ANOM
1421.875	-3.6907	-4.0024	-1.7218	-2.192	-5.5308	-6.8322	-7.8662	-3.3932	-3.1202	-6.5323	-6.7131	-5.0793	0.9309	-5.2265	-6.0856	-6.1247	-3.2738	-2.0824	-5.2859	-6.0416	-5.2349	0.5641	-3.7548	-4.7673	-5.285	-2.9379	-4.2025	-0.7741	-2.3437	-2.665	3	ANOM
1425.7813	-3.5211	-3.8036	-1.4757	-2.0491	-5.2046	-6.4916	-7.4439	-3.1463	-2.8994	-6.1152	-6.2296	-4.6982	1.0742	-4.8365	-5.6033	-5.6737	-3.0538	-1.9349	-4.8672	-5.5512	-4.9868	0.5231	-3.4444	-4.2502	-4.8727	-3.0404	-3.6784	-0.5533	-1.9727	-2.2914	3	ANOM
1429.6875	-3.3781	-3.6472	-1.2899	-1.8949	-4.8975	-6.1866	-7.0873	-2.919	-2.6481	-5.7277	-5.8158	-4.3522	1.2292	-4.459	-5.1785	-5.2839	-2.8517	-1.8114	-4.4986	-5.1439	-4.8058	0.4579	-3.1806	-3.82	-4.5596	-3.1881	-3.224	-0.3685	-1.656	-2.0056	3	ANOM
1433.5938	-3.2651	-3.5352	-1.171	-1.7415	-4.6337	-5.9279	-6.8136	-2.73	-2.3836	-5.3932	-5.4876	-4.0594	1.3833	-4.1152	-4.8297	-4.9686	-2.6772	-1.7142	-4.1979	-4.8471	-4.693	0.3894	-2.9832	-3.5192	-4.3815	-3.3718	-2.8856	-0.235	-1.4336	-1.8528	3	ANOM
1437.5	-3.1694	-3.4536	-1.1091	-1.5962	-4.4275	-5.7149	-6.6231	-2.5861	-2.1208	-5.1192	-5.2394	-3.8163	1.5263	-3.8236	-4.5606	-4.7168	-2.5292	-1.6318	-3.979	-4.6649	-4.6362	0.342	-2.861	-3.37	-4.3448	-3.5667	-2.6932	-0.1595	-1.3279	-1.8519	3	ANOM
1441.4063	-3.0891	-3.3931	-1.0944	-1.4663	-4.2849	-5.545	-6.5041	-2.4885	-1.8803	-4.9145	-5.062	-3.6219	1.6452	-3.5939	-4.368	-4.515	-2.3989	-1.5507	-3.8421	-4.5894	-4.6136	0.3336	-2.814	-3.3799	-4.4361	-3.7439	-2.6618	-0.15	-1.3491	-2.002	3	ANOM
1445.3125	-3.0158	-3.3431	-1.1123	-1.3692	-4.2053	-5.4079	-6.4307	-2.4327	-1.682	-4.7791	-4.9405	-3.4581	1.7322	-3.4337	-4.2488	-4.3436	-2.273	-1.4667	-3.7883	-4.6013	-4.5917	0.3651	-2.8393	-3.5388	-4.6242	-3.873	-2.7866	-0.2046	-1.4891	-2.277	3	ANOM
1449.2188	-2.9495	-3.296	-1.1525	-1.3069	-4.1805	-5.2971	-6.3863	-2.411	-1.5451	-4.7072	-4.8516	-3.3154	1.7833	-3.347	-4.1943	-4.1848	-2.1403	-1.3773	-3.8139	-4.6792	-4.5405	0.4361	-2.9311	-3.8253	-4.8601	-3.9214	-3.0474	-0.3234	-1.7251	-2.6261	3	ANOM
1453.125	-2.8884	-3.2413	-1.1991	-1.288	-4.1956	-5.1989	-6.3406	-2.407	-1.4812	-4.6881	-4.7825	-3.1803	1.7986	-3.3278	-4.191	-4.0258	-1.9829	-1.283	-3.9084	-4.7887	-4.4249	0.5258	-3.0796	-4.1956	-5.0814	-3.8594	-3.4038	-0.4891	-2.0148	-2.9841	3	ANOM
1457.0313	-2.8371	-3.1824	-1.2422	-1.3126	-4.2367	-5.112	-6.2767	-2.4097	-1.495	-4.716	-4.7213	-3.0463	1.7819	-3.3726	-4.2342	-3.8564	-1.7977	-1.1908	-4.057	-4.9066	-4.2266	0.611	-3.2714	-4.6062	-5.2371	-3.6734	-3.8094	-0.6889	-2.3131	-3.2873	3	ANOM
1460.9375	-2.7926	-3.1171	-1.2706	-1.3717	-4.283	-5.0287	-6.1836	-2.4058	-1.582	-4.7713	-4.6628	-2.9106	1.7393	-3.4679	-4.3088	-3.6759	-1.5859	-1.1109	-4.2475	-5.0069	-3.9342	0.6686	-3.4884	-5.008	-5.2769	-3.3541	-4.2049	-0.895	-2.5713	-3.473	3	ANOM
1464.8438	-2.7568	-3.0483	-1.2777	-1.4602	-4.3157	-4.9429	-6.0613	-2.39	-1.727	-4.8386	-4.6082	-2.7789	1.6814	-3.5977	-4.4074	-3.4957	-1.3532	-1.0571	-4.4577	-5.0719	-3.5478	0.6749	-3.7159	-5.3559	-5.1694	-2.9147	-4.5408	-1.0842	-2.7476	-3.4988	3	ANOM
1468.75	-2.7227	-2.972	-1.2551	-1.5555	-4.3179	-4.852	-5.9087	-2.3513	-1.9041	-4.9	-4.5554	-2.6561	1.624	-3.7392	-4.5162	-3.3189	-1.1177	-1.027	-4.6634	-5.0864	-3.082	0.6283	-3.9241	-5.6085	-4.9079	-2.3784	-4.765	-1.2247	-2.8033	-3.3431	3	ANOM
1472.6563	-2.6906	-2.8976	-1.2072	-1.648	-4.2827	-4.7566	-5.7454	-2.2945	-2.0866	-4.9448	-4.5106	-2.5545	1.5678	-3.8701	-4.6269	-3.1597	-0.8986	-1.0303	-4.8434	-5.0508	-2.5716	0.5262	-4.0983	-5.7418	-4.5064	-1.7846	-4.8517	-1.2966	-2.7279	-3.0146	3	ANOM
1476.5625	-2.6535	-2.8225	-1.1273	-1.7215	-4.2041	-4.6506	-5.5766	-2.2173	-2.2397	-4.9563	-4.4743	-2.4789	1.525	-3.971	-4.7184	-3.0244	-0.7201	-1.0529	-4.9689	-4.9569	-2.0496	0.3907	-4.207	-5.738	-4.0007	-1.1758	-4.7799	-1.2779	-2.5195	-2.543	3	ANOM
1480.4688	-2.6067	-2.7467	-1.0226	-1.7666	-4.0854	-4.5374	-5.4225	-2.1305	-2.34	-4.931	-4.4446	-2.4324	1.4951	-4.0199	-4.7806	-2.9216	-0.5954	-1.0851	-5.0207	-4.8131	-1.5633	0.2489	-4.2327	-5.6014	-3.4385	-0.5967	-4.5519	-1.1576	-2.1929	-1.9787	3	ANOM
1484.375	-2.5565	-2.6753	-0.9028	-1.7785	-3.9388	-4.4174	-5.2917	-2.039	-2.3681	-4.8662	-4.4227	-2.4182	1.4776	-4.0065	-4.7973	-2.8581	-0.5392	-1.1105	-4.9815	-4.6291	-1.1558	0.136	-4.1587	-5.3468	-2.8787	-0.0994	-4.1913	-0.9435	-1.7831	-1.381	3	ANOM
1488.2813	-2.5	-2.6097	-0.778	-1.7572	-3.7754	-4.2943	-5.1887	-1.9495	-2.3141	-4.7658	-4.3971	-2.4303	1.4715	-3.923	-4.7602	-2.8331	-0.5492	-1.1116	-4.8411	-4.4145	-0.8614	0.0845	-3.9771	-4.9941	-2.3743	0.2873	-3.7269	-0.6449	-1.3233	-0.8125	3	ANOM
1492.1875	-2.4545	-2.5562	-0.6596	-1.7081	-3.6153	-4.1729	-5.1153	-1.8723	-2.1863	-4.6368	-4.3651	-2.4583	1.4675	-3.7741	-4.6657	-2.8375	-0.6182	-1.0736	-4.6029	-4.1811	-0.7113	0.1184	-3.6934	-4.5774	-1.9728	0.5326	-3.2083	-0.2877	-0.8634	-0.3261	3	ANOM
1496.0938	-2.4244	-2.5182	-0.5599	-1.6414	-3.4706	-4.0584	-5.0639	-1.8107	-1.9977	-4.4894	-4.3173	-2.4918	1.4626	-3.5674	-4.5085	-2.867	-0.7317	-0.9924	-4.2776	-3.9372	-0.7087	0.2466	-3.32	-4.1291	-1.7041	0.6291	-2.6786	0.0909	-0.4396	0.0375	3	ANOM
-500	3.8815	4.5894	4.0662	3.5382	4.531	5.0904	4.2759	3.9481	4.1969	4.1813	4.3586	4.4639	3.5594	2.6973	3.5735	4.1128	4.4389	2.3851	1.7501	2.4388	2.3877	-1.5793	0.6575	0.2432	-0.2504	-1.4011	-1.2976	-1.7042	-1.8213	-1.6953	4	ANOM
-496.0938	3.7092	4.3848	3.8011	3.3853	4.4575	4.9547	4.0986	3.8832	4.109	3.9695	4.0921	4.1877	3.6137	2.5641	3.1772	3.8052	4.3779	2.1907	1.4061	2.1017	2.1286	-1.8075	0.329	-0.1652	-0.568	-1.484	-1.8616	-2.0204	-2.1626	-2.0071	4	ANOM
-492.1875	3.4879	4.1471	3.506	3.2088	4.2587	4.7265	3.8998	3.785	3.9566	3.6988	3.7739	3.9156	3.6105	2.4073	2.781	3.5156	4.3336	2.0098	1.1371	1.8435	1.9566	-1.9265	0.0975	-0.4048	-0.6743	-1.45	-2.1609	-2.1847	-2.3158	-2.1112	4	ANOM
-488.2813	3.2148	3.898	3.2224	3.0116	3.9562	4.4354	3.6926	3.6522	3.7533	3.3969	3.4378	3.6695	3.5347	2.2337	2.4293	3.2645	4.2903	1.8484	0.9565	1.6876	1.8704	-1.9307	-0.0286	-0.4687	-0.5798	-1.3144	-2.1868	-2.185	-2.2749	-2.0067	4	ANOM
-484.375	2.8825	3.6481	2.98	2.7934	3.5758	4.1075	3.48	3.4813	3.5042	3.0881	3.1043	3.4519	3.3829	2.0524	2.1464	3.0499	4.2246	1.7013	0.8603	1.6183	1.8347	-1.8378	-0.0632	-0.3791	-0.3411	-1.129	-1.9753	-2.0354	-2.0692	-1.7346	4	ANOM
-480.4688	2.4983	3.407	2.7992	2.5617	3.163	3.7794	3.2689	3.291	3.2281	2.7948	2.7866	3.2652	3.1645	1.8655	1.9461	2.8669	4.1115	1.5619	0.8361	1.61	1.8103	-1.685	-0.0338	-0.18	-0.0283	-0.9635	-1.5891	-1.7813	-1.7579	-1.3657	4	ANOM
-476.5625	2.0794	3.177	2.6825	2.3297	2.758	3.473	3.063	3.1024	2.9448	2.5367	2.4991	3.1013	2.9106	1.6799	1.8292	2.693	3.9374	1.4219	0.8528	1.6267	1.7486	-1.5206	0.0251	0.0678	0.2689	-0.8896	-1.12	-1.4827	-1.4123	-0.9799	4	ANOM
-472.6563	1.6401	2.9607	2.6212	2.1149	2.4049	3.2104	2.8648	2.9417	2.6755	2.3238	2.2373	2.9473	2.6524	1.4962	1.7771	2.505	3.6908	1.2703	0.8804	1.6232	1.6082	-1.396	0.0708	0.303	0.4685	-0.9744	-0.6632	-1.2134	-1.1163	-0.6651	4	ANOM
-468.75	1.2236	2.7576	2.5942	1.9442	2.1375	3.0058	2.6866	2.8421	2.4484	2.1656	2.0132	2.7999	2.4301	1.3255	1.7742	2.2902	3.3915	1.1077	0.895	1.5714	1.372	-1.3417	0.0835	0.48	0.5209	-1.251	-0.2922	-1.0254	-0.9254	-0.483	4	ANOM
-464.8438	0.8679	2.5716	2.581	1.8371	1.9735	2.8665	2.5262	2.8236	2.2744	2.0619	1.82	2.6526	2.2749	1.1756	1.8049	2.0406	3.0603	0.9295	0.8788	1.4507	1.0346	-1.3837	0.0403	0.563	0.3988	-1.7228	-0.0609	-0.962	-0.8805	-0.4737	4	ANOM
-460.9375	0.6068	2.4044	2.5607	1.8088	1.9146	2.7896	2.3976	2.8989	2.1705	2.0144	1.6642	2.5042	2.208	1.0576	1.8529	1.767	2.7408	0.7487	0.8318	1.2668	0.6324	-1.5115	-0.0508	0.556	0.1282	-2.3358	0.016	-1.032	-0.9824	-0.6326	4	ANOM
-457.0313	0.4758	2.2714	2.5153	1.8653	1.95	2.7658	2.3055	3.0585	2.1378	2.0192	1.5457	2.3677	2.2276	0.9849	1.9142	1.4894	2.4796	0.5782	0.7681	1.0472	0.2128	-1.6964	-0.1713	0.4803	-0.2308	-3.0007	-0.0355	-1.2121	-1.197	-0.9149	4	ANOM
-453.125	0.4836	2.1742	2.4386	1.9942	2.0486	2.7789	2.253	3.2807	2.1692	2.07	1.4724	2.2496	2.3209	0.9647	1.9936	1.2394	2.3174	0.4346	0.7117	0.8336	-0.1561	-1.8939	-0.2876	0.3784	-0.593	-3.5896	-0.1633	-1.4568	-1.4609	-1.2469	4	ANOM
-449.2188	0.6226	2.1188	2.3351	2.1718	2.1812	2.8096	2.2351	3.5256	2.2474	2.1557	1.447	2.1623	2.4558	0.9987	2.0971	1.055	2.2861	0.3351	0.6888	0.6771	-0.3962	-2.046	-0.3622	0.303	-0.854	-3.9611	-0.2926	-1.6972	-1.6947	-1.5267	4	ANOM
-445.3125	0.8642	2.0992	2.2097	2.36	2.3039	2.828	2.2402	3.7415	2.3401	2.2545	1.456	2.113	2.5904	1.0774	2.222	0.9619	2.3951	0.2891	0.7245	0.6194	-0.4494	-2.1047	-0.3649	0.2975	-0.928	-3.9874	-0.355	-1.8671	-1.8204	-1.6594	4	ANOM
-441.4063	1.1582	2.1035	2.0754	2.5152	2.374	2.8079	2.2532	3.875	2.4155	2.3432	1.4945	2.1003	2.6785	1.1862	2.3635	0.9767	2.6353	0.3026	0.8268	0.6929	-0.2771	-2.0321	-0.2722	0.3955	-0.7526	-3.5725	-0.2918	-1.907	-1.7716	-1.5664	4	ANOM
-437.5	1.4383	2.1076	1.9369	2.5792	2.3514	2.7189	2.2414	3.8743	2.4251	2.3798	1.5288	2.1119	2.677	1.2858	2.4967	1.0946	2.9624	0.3638	0.982	0.8972	0.1284	-1.8169	-0.0929	0.5962	-0.3091	-2.6832	-0.0808	-1.7802	-1.5165	-1.2044	4	ANOM
-433.5938	1.6428	2.082	1.7986	2.5139	2.213	2.5314	2.1802	3.7113	2.3423	2.335	1.5279	2.1294	2.5606	1.3469	2.5892	1.2955	3.3229	0.4594	1.1658	1.2106	0.7392	-1.4689	0.1657	0.8781	0.3778	-1.3446	0.2756	-1.4724	-1.0495	-0.5702	4	ANOM
-429.6875	1.7107	1.9938	1.6493	2.2866	1.9357	2.2279	2.0401	3.3661	2.1327	2.168	1.4536	2.1248	2.3102	1.3193	2.5913	1.5292	3.6458	0.5595	1.3238	1.5732	1.4838	-1.0318	0.45	1.1857	1.2285	0.3369	0.7318	-1.0097	-0.4169	0.2841	4	ANOM
-425.7813	1.6065	1.8146	1.4754	1.8921	1.5165	1.7962	1.799	2.8472	1.7799	1.8477	1.272	2.0623	1.9383	1.1662	2.4551	1.7425	3.8581	0.6312	1.4024	1.9149	2.2732	-0.561	0.7167	1.4499	2.1354	2.1933	1.2227	-0.4409	0.3167	1.2663	4	ANOM
-421.875	1.3168	1.5244	1.2596	1.3404	0.9724	1.2448	1.4473	2.1936	1.2897	1.3621	0.9542	1.9201	1.4691	0.864	2.1418	1.872	3.9094	0.6445	1.349	2.1585	2.9999	-0.1162	0.908	1.6021	2.9704	4.0261	1.6718	0.1797	1.0676	2.2694	4	ANOM
-417.9688	0.8582	1.1169	0.9824	0.6657	0.3226	0.5901	0.9873	1.4447	0.6799	0.7171	0.4914	1.6642	0.938	0.402	1.6265	1.8617	3.7536	0.5692	1.1174	2.2246	3.5563	0.2388	0.9767	1.581	3.6068	5.6169	2.0035	0.7786	1.7437	3.1658	4	ANOM
-414.0625	0.2743	0.6066	0.6279	-0.0754	-0.3915	-0.1327	0.4371	0.6656	-0.0092	-0.0573	-0.1047	1.2898	0.3933	-0.2002	0.9104	1.6687	3.3869	0.3939	0.6935	2.0651	3.8532	0.4599	0.8933	1.3519	3.9515	6.7719	2.1688	1.3028	2.2765	3.8538	4	ANOM
-410.1563	-0.3714	0.022	0.2014	-0.8169	-1.1142	-0.8709	-0.1675	-0.0879	-0.7235	-0.9094	-0.8015	0.7977	-0.1152	-0.9073	0.0322	1.281	2.8321	0.1166	0.092	1.6606	3.8367	0.5267	0.6543	0.9178	3.9475	7.3537	2.1511	1.7165	2.6244	4.2648	4	ANOM
-406.25	-1.0045	-0.5886	-0.2878	-1.4947	-1.7942	-1.5722	-0.7848	-0.7599	-1.406	-1.7733	-1.5462	0.2074	-0.5546	-1.6584	-0.9478	0.7124	2.1315	-0.2462	-0.648	1.0233	3.487	0.4475	0.2771	0.3139	3.5897	7.2924	1.9611	2.0018	2.7769	4.3679	4	ANOM
-402.3438	-1.5603	-1.1755	-0.8092	-2.0483	-2.3781	-2.1839	-1.3714	-1.3137	-2.0013	-2.568	-2.2782	-0.4473	-0.8988	-2.3812	-1.9475	-0.0015	1.3479	-0.6609	-1.4583	0.205	2.832	0.2542	-0.1924	-0.4002	2.9172	6.604	1.6522	2.1746	2.761	4.1865	4	ANOM
-398.4375	-1.9827	-1.6879	-1.3257	-2.4393	-2.8213	-2.6535	-1.8771	-1.7322	-2.4562	-3.2265	-2.9289	-1.1227	-1.1362	-3.0113	-2.874	-0.803	0.5486	-1.0911	-2.2557	-0.7182	1.9282	0.0029	-0.6942	-1.1351	2.0238	5.3878	1.2899	2.268	2.6276	3.7844	4	ANOM
-394.5313	-2.2468	-2.0879	-1.7963	-2.6571	-3.1013	-2.9535	-2.2746	-2.0175	-2.7459	-3.6929	-3.4497	-1.7797	-1.2798	-3.4905	-3.6485	-1.6255	-0.2053	-1.4908	-2.9682	-1.6651	0.8629	-0.2432	-1.1656	-1.8162	1.0121	3.8019	0.9427	2.3155	2.4459	3.2522	4	ANOM
-390.625	-2.354	-2.347	-2.1763	-2.7096	-3.2051	-3.0704	-2.541	-2.1853	-2.8626	-3.9359	-3.7977	-2.3716	-1.3492	-3.7819	-4.204	-2.3975	-0.8694	-1.8186	-3.5243	-2.5421	-0.2582	-0.4176	-1.547	-2.3656	0.001	2.0514	0.6791	2.368	2.2809	2.6958	4	ANOM
-386.7188	-2.3307	-2.4676	-2.4374	-2.6262	-3.1521	-3.0216	-2.6779	-2.2705	-2.8206	-3.9581	-3.9633	-2.8683	-1.3723	-3.8774	-4.5149	-3.0647	-1.4181	-2.0461	-3.8935	-3.2887	-1.3446	-0.4657	-1.7956	-2.7454	-0.914	0.3406	0.5304	2.455	2.1817	2.2049	4	ANOM
-382.8125	-2.2315	-2.4693	-2.569	-2.4668	-2.9807	-2.8382	-2.7007	-2.3111	-2.6651	-3.7951	-3.9652	-3.2524	-1.3853	-3.8046	-4.5946	-3.5947	-1.8575	-2.1586	-4.0721	-3.8604	-2.3132	-0.3554	-1.8953	-2.9523	-1.6604	-1.1447	0.4979	2.5903	2.1737	1.8463	4	ANOM
-378.9063	-2.1182	-2.389	-2.581	-2.2873	-2.7463	-2.5768	-2.6474	-2.345	-2.4501	-3.5093	-3.843	-3.5286	-1.4145	-3.6166	-4.4899	-3.98	-2.2039	-2.1611	-4.0893	-4.2554	-3.1132	-0.0724	-1.8522	-3.0179	-2.2129	-2.2719	0.546	2.7686	2.2476	1.6438	4	ANOM
-375	-2.0528	-2.2819	-2.5006	-2.1514	-2.5111	-2.2986	-2.5592	-2.4046	-2.2399	-3.1813	-3.6546	-3.7176	-1.483	-3.3853	-4.2744	-4.2373	-2.499	-2.077	-4.0147	-4.5014	-3.7236	0.3667	-1.704	-3.0041	-2.5841	-2.9715	0.6139	2.966	2.3683	1.5904	4	ANOM
-371.0938	-2.0824	-2.1984	-2.371	-2.1032	-2.3368	-2.0674	-2.4863	-2.5133	-2.0992	-2.8906	-3.4697	-3.8469	-1.6009	-3.1857	-4.0396	-4.4052	-2.7744	-1.9466	-3.9168	-4.6485	-4.1562	0.9249	-1.5003	-2.9906	-2.8198	-3.2481	0.6207	3.1405	2.4781	1.6341	4	ANOM
-367.1875	-2.227	-2.1819	-2.2458	-2.168	-2.2689	-1.9272	-2.465	-2.6757	-2.071	-2.7041	-3.3412	-3.952	-1.7658	-3.0845	-3.8642	-4.5279	-3.0679	-1.809	-3.87	-4.7555	-4.4414	1.5547	-1.2999	-3.0486	-2.9822	-3.159	0.4947	3.2504	2.5163	1.7084	4	ANOM
-363.2813	-2.4871	-2.2606	-2.1704	-2.3515	-2.3338	-1.9071	-2.5257	-2.8855	-2.1817	-2.6645	-3.3114	-4.0644	-1.9645	-3.1269	-3.8101	-4.6533	-3.3864	-1.7116	-3.9304	-4.881	-4.6268	2.1965	-1.1561	-3.2373	-3.1415	-2.8192	0.1824	3.2622	2.4284	1.7447	4	ANOM
-359.375	-2.8272	-2.433	-2.1853	-2.6314	-2.5303	-2.0139	-2.6756	-3.1285	-2.4258	-2.7816	-3.3954	-4.2076	-2.1846	-3.3223	-3.9028	-4.8159	-3.734	-1.6809	-4.1258	-5.0667	-4.7566	2.7875	-1.1104	-3.5822	-3.353	-2.3513	-0.3408	3.144	2.1794	1.6759	4	ANOM
-355.4688	-3.1964	-2.6816	-2.3033	-2.9633	-2.8245	-2.2172	-2.9017	-3.3765	-2.778	-3.025	-3.5796	-4.3884	-2.401	-3.6498	-4.1267	-5.0279	-4.0763	-1.7384	-4.445	-5.3231	-4.868	3.2772	-1.179	-4.0655	-3.6389	-1.8768	-1.0519	2.8929	1.766	1.469	4	ANOM
-351.5625	-3.527	-2.9613	-2.5136	-3.2894	-3.1645	-2.4695	-3.1675	-3.5965	-3.1797	-3.3333	-3.8204	-4.5881	-2.5921	-4.0459	-4.4286	-5.2754	-4.3718	-1.8745	-4.8392	-5.6289	-4.9711	3.6342	-1.3521	-4.6319	-3.9897	-1.4885	-1.8905	2.526	1.2199	1.1243	4	ANOM
-347.6563	-3.7581	-3.2224	-2.7872	-3.5505	-3.4867	-2.7156	-3.4334	-3.7587	-3.5644	-3.6277	-4.0612	-4.7845	-2.751	-4.4403	-4.7333	-5.527	-4.5749	-2.0704	-5.2414	-5.9411	-5.0633	3.8239	-1.6088	-5.2047	-4.37	-1.2457	-2.7669	2.0718	0.5902	0.6651	4	ANOM
-343.75	-3.8383	-3.4036	-3.0672	-3.6933	-3.7167	-2.885	-3.6384	-3.8329	-3.8627	-3.8266	-4.2287	-4.9245	-2.863	-4.737	-4.9455	-5.7254	-4.6254	-2.2859	-5.5608	-6.1875	-5.1133	3.8447	-1.8926	-5.6775	-4.7086	-1.1463	-3.57	1.5796	-0.0431	0.1593	4	ANOM
-339.8438	-3.7432	-3.457	-3.2907	-3.6812	-3.8021	-2.9257	-3.731	-3.7936	-4.0109	-3.8565	-4.2627	-4.9616	-2.9217	-4.8655	-4.9829	-5.8044	-4.4895	-2.4838	-5.7146	-6.2968	-5.0757	3.7007	-2.1556	-5.962	-4.931	-1.1619	-4.1959	1.0939	-0.6035	-0.3226	4	ANOM
-335.9375	-3.4689	-3.3511	-3.3992	-3.495	-3.7017	-2.7939	-3.6709	-3.6243	-3.9699	-3.6705	-4.1126	-4.8459	-2.9341	-4.7684	-4.7825	-5.704	-4.1457	-2.6123	-5.6433	-6.2008	-4.9058	3.4094	-2.3429	-5.9805	-4.9528	-1.2257	-4.5575	0.6648	-1.0176	-0.7027	4	ANOM
-332.0313	-3.0483	-3.0772	-3.3411	-3.1494	-3.4136	-2.4856	-3.4384	-3.3235	-3.7308	-3.2644	-3.7618	-4.5456	-2.8974	-4.4278	-4.3225	-5.3776	-3.5915	-2.6415	-5.313	-5.8492	-4.5575	2.9942	-2.4168	-5.6925	-4.718	-1.2624	-4.598	0.3265	-1.2379	-0.9202	4	ANOM
-328.125	-2.5307	-2.6531	-3.0968	-2.6737	-2.9643	-2.0141	-3.0335	-2.8894	-3.3081	-2.6643	-3.2186	-4.0449	-2.8115	-3.8644	-3.6226	-4.8044	-2.8619	-2.5536	-4.7301	-5.2301	-4.0023	2.4888	-2.3547	-5.0987	-4.1971	-1.1978	-4.3051	0.1053	-1.2399	-0.9309	4	ANOM
-324.2188	-1.9743	-2.1156	-2.6718	-2.1207	-2.4071	-1.4254	-2.4829	-2.3419	-2.754	-1.9315	-2.5227	-3.3538	-2.6851	-3.1369	-2.7426	-3.9913	-2.0047	-2.3463	-3.9426	-4.356	-3.2398	1.9268	-2.1528	-4.2373	-3.3882	-0.9797	-3.6982	0.0061	-1.0302	-0.7212	4	ANOM
-320.3125	-1.4474	-1.524	-2.1032	-1.5504	-1.8143	-0.7857	-1.8346	-1.7089	-2.1376	-1.1606	-1.7361	-2.5086	-2.5131	-2.3263	-1.7682	-2.98	-1.0881	-2.0402	-3.019	-3.2787	-2.2923	1.3463	-1.8328	-3.177	-2.3315	-0.5861	-2.8334	0.0216	-0.6363	-0.3112	4	ANOM
-316.4063	-1.0017	-0.9363	-1.4536	-1.0236	-1.2686	-0.1689	-1.1486	-1.0265	-1.5416	-0.4441	-0.9396	-1.5706	-2.3005	-1.5284	-0.8025	-1.8368	-0.1829	-1.6684	-2.0497	-2.0714	-1.2111	0.7867	-1.4185	-2.0105	-1.0925	-0.0268	-1.7869	0.1457	-0.1101	0.2612	4	ANOM
-312.5	-0.6708	-0.4088	-0.7897	-0.5897	-0.8386	0.3578	-0.4906	-0.3412	-1.0377	0.1345	-0.2037	-0.6062	-2.0452	-0.8248	0.0581	-0.6423	0.6437	-1.2665	-1.1136	-0.815	-0.058	0.2917	-0.9435	-0.8194	0.252	0.6612	-0.6353	0.3587	0.501	0.9459	4	ANOM
-308.5938	-0.4699	0.0096	-0.1976	-0.2882	-0.5788	0.7298	0.0773	0.2975	-0.6876	0.5088	0.4	0.2956	-1.757	-0.288	0.7329	0.5075	1.3292	-0.8705	-0.2832	0.3985	1.0846	-0.1051	-0.4389	0.3132	1.6029	1.4067	0.5427	0.6428	1.142	1.6783	4	ANOM
-304.6875	-0.3863	0.2924	0.2565	-0.1287	-0.5132	0.9079	0.5012	0.8403	-0.524	0.643	0.8223	1.0662	-1.4487	0.0515	1.1796	1.5298	1.8369	-0.5124	0.4029	1.4976	2.1343	-0.369	0.0708	1.3294	2.8771	2.1436	1.6918	0.985	1.769	2.4027	4	ANOM
-300.7813	-0.3986	0.4339	0.5311	-0.1075	-0.637	0.8816	0.7539	1.2449	-0.5508	0.5475	1.0363	1.6416	-1.1396	0.1958	1.3878	2.3527	2.1449	-0.202	0.9306	2.4256	3.02	-0.4731	0.571	2.1978	3.9997	2.8021	2.7625	1.3723	2.3577	3.0715	4	ANOM
-296.875	-0.4643	0.441	0.6051	-0.2001	-0.9174	0.6587	0.8229	1.4767	-0.7406	0.2577	1.0481	1.9851	-0.8492	0.1823	1.3849	2.9309	2.2581	0.0589	1.3165	3.1504	3.6921	-0.4001	1.0603	2.9107	4.9171	3.3242	3.7307	1.7916	2.8865	3.6491	4	ANOM
-292.9688	-0.5471	0.338	0.4896	-0.3707	-1.3013	0.2718	0.719	1.5183	-1.0376	-0.1668	0.8775	2.0823	-0.6056	0.0693	1.2232	3.2423	2.1953	0.2839	1.5949	3.6576	4.1154	-0.1546	1.5361	3.4752	5.5946	3.6728	4.5763	2.2269	3.3437	4.1041	4	ANOM
-289.0625	-0.6207	0.1563	0.2218	-0.5768	-1.7304	-0.2324	0.4618	1.3706	-1.3809	-0.654	0.5609	1.9437	-0.4334	-0.0749	0.9651	3.2931	1.9878	0.487	1.8063	3.9574	4.2829	0.2451	1.9958	3.9035	6.0104	3.8339	5.2763	2.6569	3.7181	4.4152	4	ANOM
-285.1563	-0.6665	-0.0779	-0.1429	-0.7804	-2.144	-0.8079	0.0896	1.0506	-1.7006	-1.1337	0.147	1.6042	-0.3523	-0.1921	0.6729	3.1153	1.6786	0.6895	1.981	4.0626	4.2099	0.764	2.4322	4.2046	6.1635	3.8128	5.8029	3.0503	3.9962	4.5647	4	ANOM
-281.25	-0.6821	-0.3337	-0.5385	-0.9521	-2.4924	-1.3991	-0.3563	0.5964	-1.9451	-1.5523	-0.3152	1.1189	-0.3676	-0.2385	0.4001	2.7545	1.3075	0.8989	2.141	4.0021	3.9296	1.3526	2.8269	4.3788	6.0665	3.6361	6.1241	3.3694	4.152	4.5313	4	ANOM
-277.3438	-0.6792	-0.5969	-0.9061	-1.0744	-2.7472	-1.9586	-0.8364	0.0601	-2.081	-1.8727	-0.7851	0.5516	-0.4799	-0.1981	0.1775	2.2688	0.9146	1.1144	2.2789	3.7953	3.4886	1.9483	3.1499	4.4131	5.7275	3.3329	6.195	3.5685	4.1569	4.3001	4	ANOM
-273.4375	-0.6781	-0.8533	-1.2036	-1.1469	-2.8975	-2.455	-1.3103	-0.5029	-2.0994	-2.0872	-1.2268	-0.0384	-0.6708	-0.0898	0.0083	1.7144	0.5315	1.318	2.3708	3.4617	2.9389	2.4861	3.3607	4.2831	5.175	2.9451	5.9689	3.606	3.9791	3.8581	4	ANOM
-269.5313	-0.6974	-1.0923	-1.3957	-1.1782	-2.9485	-2.8538	-1.7463	-1.0294	-2.0167	-2.1968	-1.613	-0.5849	-0.9181	0.0534	-0.1146	1.1459	0.1775	1.4864	2.3865	3.0199	2.3316	2.9018	3.4236	3.9696	4.4368	2.5097	5.4182	3.4461	3.5903	3.2041	4	ANOM
-265.625	-0.7552	-1.3095	-1.476	-1.1829	-2.9201	-3.1374	-2.1166	-1.4661	-1.8709	-2.2229	-1.923	-1.043	-1.1862	0.184	-0.2087	0.6087	-0.1289	1.5831	2.286	2.4871	1.7138	3.1468	3.3067	3.4541	3.5485	2.0564	4.5343	3.0761	2.9776	2.3513	4	ANOM
-261.7188	-0.8428	-1.4941	-1.4544	-1.178	-2.8264	-3.287	-2.3886	-1.769	-1.6985	-2.1855	-2.1387	-1.3748	-1.4413	0.2552	-0.2928	0.1402	-0.3824	1.5824	2.0503	1.8878	1.1303	3.1933	2.9924	2.747	2.5611	1.6137	3.3445	2.4957	2.1544	1.3318	4	ANOM
-257.8125	-0.952	-1.6327	-1.3547	-1.1803	-2.6889	-3.2903	-2.5492	-1.9121	-1.5508	-2.0955	-2.249	-1.5629	-1.6502	0.2405	-0.3792	-0.2368	-0.5788	1.4607	1.6767	1.2561	0.607	3.0347	2.4971	1.8806	1.5306	1.2007	1.9111	1.7404	1.1563	0.202	4	ANOM
-253.9063	-1.0538	-1.7068	-1.2021	-1.1934	-2.5132	-3.1402	-2.5746	-1.8831	-1.4515	-1.9576	-2.2389	-1.6024	-1.7867	0.1334	-0.4585	-0.5036	-0.7181	1.2201	1.1957	0.6296	0.1721	2.6899	1.8492	0.9182	0.5243	0.8353	0.3413	0.8619	0.0531	-0.9584	4	ANOM
-250	-1.1163	-1.6934	-1.026	-1.2159	-2.2924	-2.8316	-2.4582	-1.6958	-1.4131	-1.764	-2.0986	-1.5047	-1.8401	-0.0424	-0.5112	-0.6577	-0.8025	0.8801	0.6615	0.0579	-0.159	2.201	1.1133	-0.0548	-0.386	0.5275	-1.2301	-0.0625	-1.0669	-2.0542	4	ANOM
-246.0938	-1.1003	-1.5813	-0.8481	-1.2386	-2.0175	-2.3734	-2.1925	-1.3771	-1.4224	-1.5005	-1.8309	-1.294	-1.8105	-0.2428	-0.5092	-0.6993	-0.8301	0.4771	0.1511	-0.4103	-0.3797	1.6269	0.3676	-0.9375	-1.1266	0.2904	-2.6641	-0.9496	-2.1042	-2.9966	4	ANOM
-242.1875	-0.9833	-1.3599	-0.6803	-1.2394	-1.6778	-1.7867	-1.7917	-0.971	-1.458	-1.1563	-1.4393	-1.0017	-1.7146	-0.4048	-0.4211	-0.6406	-0.8071	0.0638	-0.2611	-0.7283	-0.4866	1.0342	-0.3063	-1.6311	-1.6425	0.1307	-3.8166	-1.716	-2.962	-3.698	4	ANOM
-238.2813	-0.7508	-1.0358	-0.5269	-1.1989	-1.2592	-1.1045	-1.2814	-0.5226	-1.4699	-0.7197	-0.9443	-0.6609	-1.571	-0.4676	-0.2214	-0.492	-0.7335	-0.2979	-0.5008	-0.8639	-0.4791	0.4958	-0.8282	-2.0569	-1.8883	0.0615	-4.5744	-2.2893	-3.5529	-4.0899	4	ANOM
-234.375	-0.4064	-0.6361	-0.3872	-1.1033	-0.7672	-0.3789	-0.6989	-0.0879	-1.4208	-0.2016	-0.3834	-0.3131	-1.4102	-0.3903	0.0903	-0.2779	-0.6157	-0.557	-0.5244	-0.8022	-0.3625	0.0714	-1.1393	-2.1644	-1.8464	0.0865	-4.8664	-2.6249	-3.8256	-4.1419	4	ANOM
-230.4688	0.0225	-0.1958	-0.2536	-0.9386	-0.2106	0.3258	-0.1014	0.2849	-1.2758	0.3706	0.1968	0.0069	-1.2574	-0.1445	0.4975	-0.0198	-0.4626	-0.6706	-0.3153	-0.5511	-0.1514	-0.1953	-1.2071	-1.9444	-1.5225	0.2132	-4.6786	-2.699	-3.7573	-3.8507	4	ANOM
-226.5625	0.496	0.2402	-0.1168	-0.7048	0.3776	0.9454	0.4543	0.555	-1.0178	0.9544	0.7436	0.2698	-1.1295	0.254	0.9624	0.2562	-0.2853	-0.613	0.1007	-0.1446	0.1449	-0.2701	-1.0256	-1.4276	-0.9571	0.4403	-4.0423	-2.5197	-3.366	-3.2531	4	ANOM
-222.6563	0.9671	0.6194	0.0215	-0.4162	0.959	1.4187	0.9059	0.6906	-0.6465	1.498	1.1998	0.4539	-1.042	0.7684	1.4271	0.5187	-0.0992	-0.3902	0.6696	0.3726	0.5016	-0.1482	-0.63	-0.6859	-0.2065	0.7614	-3.0487	-2.1228	-2.706	-2.4173	4	ANOM
-218.75	1.3893	0.9016	0.1662	-0.0896	1.4932	1.7007	1.2065	0.6853	-0.189	1.9405	1.5253	0.5476	-0.9887	1.3343	1.8268	0.7556	0.0806	-0.0224	1.3121	0.9351	0.8979	0.1554	-0.0697	0.1885	0.6549	1.1658	-1.8126	-1.565	-1.8558	-1.4348	4	ANOM
-214.8438	1.7261	1.0645	0.3122	0.2486	1.9353	1.7733	1.3291	0.5401	0.3212	2.2423	1.6918	0.556	-0.9552	1.8863	2.1131	0.946	0.2385	0.4499	1.9483	1.4875	1.3059	0.6158	0.594	1.0973	1.5445	1.6307	-0.4694	-0.9046	-0.9056	-0.3935	4	ANOM
-210.9375	1.9617	1.1037	0.4586	0.5731	2.2639	1.6466	1.273	0.2815	0.8312	2.3817	1.7024	0.4971	-0.9221	2.3547	2.2514	1.0882	0.3615	0.9827	2.5053	1.9714	1.7034	1.1919	1.2865	1.9445	2.3831	2.1276	0.8511	-0.2113	0.053	0.6079	4	ANOM
-207.0313	2.0942	1.0387	0.5981	0.8609	2.4622	1.3622	1.0636	-0.0565	1.2967	2.3542	1.5802	0.3913	-0.861	2.693	2.2353	1.1821	0.4396	1.5213	2.9306	2.3575	2.0547	1.8347	1.9479	2.6575	3.1014	2.6193	2.0389	0.456	0.9346	1.4901	4	ANOM
-203.125	2.146	0.9166	0.7307	1.0921	2.5424	0.9918	0.7596	-0.4189	1.6827	2.1971	1.3784	0.2742	-0.7465	2.8856	2.0896	1.2462	0.4747	2.0259	3.2057	2.6299	2.3441	2.4932	2.535	3.1946	3.6493	3.0658	3.0146	1.0547	1.6765	2.1866	4	ANOM
-199.2188	2.1539	0.7906	0.8608	1.2661	2.5325	0.618	0.4291	-0.7532	1.9667	1.9675	1.1621	0.1785	-0.5555	2.9422	1.8681	1.2927	0.4671	2.4674	3.3425	2.7911	2.5456	3.1194	3.0193	3.5414	3.9922	3.4199	3.7289	1.5512	2.2391	2.6581	4	ANOM
-195.3125	2.1593	0.7194	0.989	1.3804	2.4726	0.324	0.1521	-1.0028	2.1447	1.7296	0.9978	0.1356	-0.2759	2.8993	1.6382	1.3462	0.4219	2.8262	3.3771	2.8593	2.6482	3.6629	3.3892	3.7132	4.1132	3.6386	4.1704	1.9219	2.5926	2.8799	4	ANOM
-191.4063	2.1985	0.7494	1.1226	1.4499	2.4121	0.1834	-0.001	-1.1261	2.2372	1.5535	0.9495	0.1673	0.0874	2.8101	1.4685	1.4209	0.3542	3.0987	3.3568	2.8663	2.6399	4.0876	3.6467	3.7457	4.0165	3.6808	4.3507	2.1619	2.737	2.8477	4	ANOM
-187.5	2.2962	0.9049	1.2657	1.4882	2.386	0.2354	0.0107	-1.0969	2.2655	1.493	1.0464	0.277	0.5202	2.7251	1.411	1.5223	0.2719	3.2845	3.3301	2.8285	2.5146	4.359	3.7964	3.6669	3.7115	3.5117	4.2852	2.2611	2.6742	2.5691	4	ANOM
-183.5938	2.4587	1.186	1.4179	1.516	2.4271	0.4884	0.2062	-0.9119	2.2647	1.5741	1.2964	0.4631	0.9924	2.6895	1.4971	1.6492	0.1842	3.3931	3.3254	2.7629	2.2779	4.4546	3.8467	3.5085	3.2215	3.1131	4.0054	2.2178	2.4206	2.0563	4	ANOM
-179.6875	2.8721	1.7452	1.7687	1.6085	2.6099	0.9762	0.6259	-0.5106	2.2994	1.8263	1.7111	0.7381	1.481	2.7412	1.7449	1.8045	0.1172	3.4364	3.3671	2.6865	1.9454	4.3632	3.8061	3.2969	2.5838	2.4944	3.5385	2.0353	1.9895	1.3402	4	ANOM
-175.7813	2.9754	2.0407	1.8046	1.6168	2.7512	1.4596	1.0473	-0.1383	2.3019	2.1257	2.1286	0.9614	1.9066	2.812	2.0451	1.8962	0.0125	3.3839	3.3876	2.5335	1.4866	4.0721	3.6361	2.9944	1.7857	1.6475	2.8818	1.7064	1.3915	0.4358	4	ANOM
-171.875	3.0168	2.2727	1.7899	1.6368	2.9201	1.9526	1.4829	0.2581	2.3255	2.4557	2.5292	1.1539	2.2466	2.9048	2.3704	1.9228	-0.1056	3.2414	3.3668	2.3046	0.9385	3.5976	3.338	2.6052	0.8827	0.6247	2.0546	1.2372	0.6506	-0.6062	4	ANOM
-167.9688	2.9618	2.3888	1.7287	1.6699	3.0874	2.3751	1.8587	0.6239	2.3738	2.7585	2.8445	1.2831	2.4741	2.9715	2.6465	1.8623	-0.2392	3.0137	3.2593	1.9785	0.3213	2.9663	2.9028	2.1119	-0.0879	-0.5072	1.0816	0.6441	-0.1955	-1.7337	4	ANOM
-164.0625	2.7889	2.3426	1.6206	1.7175	3.2147	2.6589	2.1036	0.9082	2.4334	2.9645	3.0082	1.3219	2.5695	2.9588	2.8028	1.6896	-0.3904	2.6894	3.0145	1.5392	-0.3369	2.2178	2.3243	1.5048	-1.0836	-1.6771	-0.0097	-0.051	-1.1054	-2.8752	4	ANOM
-160.1563	2.4875	2.1239	1.4725	1.7725	3.2744	2.7647	2.1719	1.0707	2.4898	3.0331	2.9857	1.2641	2.5315	2.8313	2.795	1.4105	-0.5588	2.2769	2.6056	0.9908	-1	1.3981	1.6207	0.7928	-2.0433	-2.7929	-1.1686	-0.7993	-2.0265	-3.9516	4	ANOM
-156.25	2.0771	1.7485	1.2951	1.8271	3.2521	2.6857	2.0548	1.1011	2.5219	2.9457	2.7811	1.1203	2.3766	2.5718	2.6093	1.0364	-0.7367	1.7853	2.0363	0.361	-1.6243	0.564	0.8211	0.0088	-2.9082	-3.7592	-2.3204	-1.5553	-2.8874	-4.8778	4	ANOM
-152.3438	1.5928	1.2631	1.1061	1.8775	3.148	2.455	1.7761	1.0046	2.5181	2.7234	2.4302	0.9208	2.1354	2.1897	2.2731	0.6107	-0.9124	1.2507	1.3489	-0.2958	-2.1647	-0.2303	-0.0188	-0.7836	-3.6103	-4.4932	-3.3733	-2.2507	-3.6181	-5.568	4	ANOM
-148.4375	1.0887	0.7371	0.9229	1.9157	2.9774	2.1315	1.399	0.8175	2.4688	2.4044	2.0017	0.7076	1.8488	1.7287	1.8463	0.19	-1.0639	0.7126	0.6179	-0.906	-2.5754	-0.9282	-0.8294	-1.5062	-4.0782	-4.9247	-4.2257	-2.8217	-4.1394	-5.9478	4	ANOM
-144.5313	0.6207	0.2491	0.7618	1.9363	2.7696	1.7854	0.9996	0.5939	2.3855	2.0557	1.5817	0.5242	1.563	1.2548	1.4118	-0.1652	-1.172	0.2156	-0.0618	-1.3871	-2.8087	-1.4874	-1.5283	-2.0637	-4.2601	-5.0031	-4.7696	-3.2064	-4.3933	-5.9667	4	ANOM
-140.625	0.2446	-0.1281	0.6387	1.9332	2.5529	1.4909	0.6626	0.3839	2.2713	1.7482	1.2559	0.4178	1.318	0.8393	1.0582	-0.3947	-1.2117	-0.1869	-0.591	-1.6643	-2.8354	-1.8804	-2.045	-2.3668	-4.1182	-4.7192	-4.9257	-3.3609	-4.3372	-5.6109	4	ANOM
-136.7188	0.0026	-0.3409	0.5535	1.9007	2.3571	1.3023	0.4573	0.24	2.1424	1.536	1.0917	0.4159	1.1513	0.5504	0.8629	-0.4536	-1.175	-0.4591	-0.8835	-1.681	-2.6371	-2.1015	-2.3206	-2.3531	-3.6521	-4.0969	-4.6432	-3.2695	-3.9694	-4.9031	4	ANOM
-132.8125	-0.092	-0.3672	0.505	1.8297	2.1972	1.238	0.4216	0.1932	2.0151	1.4548	1.1191	0.5294	1.0742	0.4372	0.865	-0.3254	-1.0568	-0.5781	-0.8892	-1.4144	-2.2225	-2.1606	-2.3279	-1.9986	-2.8886	-3.1893	-3.9283	-2.9352	-3.3162	-3.9032	4	ANOM
-128.9063	-0.0454	-0.2254	0.4843	1.7157	2.076	1.2882	0.5598	0.2522	1.8941	1.5066	1.3375	0.7448	1.0838	0.5168	1.0688	-0.0222	-0.8683	-0.5461	-0.5979	-0.8832	-1.6215	-2.0846	-2.0722	-1.3234	-1.8943	-2.0911	-2.8304	-2.4014	-2.4385	-2.7151	4	ANOM
-125	0.1075	0.0414	0.4717	1.5506	1.9803	1.4041	0.8305	0.3951	1.7856	1.6603	1.6968	1.0263	1.1623	0.7694	1.4328	0.4174	-0.6326	-0.3804	-0.0578	-0.1489	-0.8953	-1.9175	-1.5935	-0.3919	-0.7672	-0.9049	-1.4591	-1.7302	-1.4301	-1.4546	4	ANOM
-121.0938	0.3169	0.3601	0.4517	1.3342	1.885	1.5183	1.1683	0.584	1.6842	1.8573	2.1179	1.3219	1.272	1.1397	1.877	0.9263	-0.3821	-0.1295	0.6522	0.6883	-0.1147	-1.7103	-0.9688	0.6798	0.3728	0.2449	0.0403	-1.004	-0.3995	-0.2505	4	ANOM
-117.1875	0.5148	0.6435	0.4046	1.0577	1.7493	1.5473	1.4801	0.7586	1.5741	2.0232	2.5	1.5717	1.373	1.5484	2.2979	1.4184	-0.1586	0.1495	1.4079	1.5168	0.6296	-1.5135	-0.2942	1.7571	1.3952	1.2397	1.4968	-0.3117	0.5409	0.7724	4	ANOM
-113.2813	0.6514	0.8192	0.3186	0.7322	1.5489	1.4214	1.6802	0.8651	1.4392	2.0845	2.7466	1.7213	1.4192	1.9119	2.587	1.8127	0.0029	0.3946	2.0867	2.2106	1.2486	-1.3633	0.3382	2.6942	2.1822	1.9815	2.7434	0.2668	1.2963	1.5237	4	ANOM
-109.375	0.6767	0.8303	0.1931	0.3681	1.2508	1.0964	1.6939	0.8524	1.2623	1.9725	2.7807	1.7269	1.3801	2.1411	2.6553	2.0377	0.0665	0.553	2.5728	2.6692	1.6681	-1.2889	0.8329	3.3703	2.6389	2.404	3.6375	0.6704	1.7944	1.9468	4	ANOM
-105.4688	0.5767	0.6553	0.0308	-0.015	0.8492	0.5564	1.4861	0.6985	1.0309	1.6614	2.5493	1.571	1.2401	2.1808	2.4431	2.051	0.0146	0.5846	2.7845	2.8197	1.832	-1.2994	1.1293	3.6909	2.7153	2.4699	4.08	0.8654	2.0008	2.0223	4	ANOM
-101.5625	0.3537	0.3069	-0.1549	-0.3965	0.3493	-0.1699	1.0565	0.405	0.7397	1.1452	2.0595	1.2539	1.0016	1.9979	1.9438	1.84	-0.1603	0.4745	2.6832	2.6354	1.7188	-1.3787	1.1947	3.616	2.4024	2.1869	4.0304	0.8472	1.9228	1.7858	4	ANOM
-97.6563	0.0448	-0.1662	-0.3415	-0.7457	-0.2174	-1.0166	0.4484	0.0028	0.3983	0.4596	1.3528	0.8126	0.6852	1.6095	1.1913	1.4306	-0.4436	0.237	2.2843	2.1435	1.3474	-1.5035	1.0378	3.1644	1.7488	1.6097	3.5193	0.6444	1.6045	1.3041	4	ANOM
-93.75	-0.3025	-0.6886	-0.5108	-1.0358	-0.8122	-1.8978	-0.2595	-0.4571	0.0176	-0.3316	0.5074	0.2944	0.329	1.0549	0.2664	0.8746	-0.811	-0.0945	1.6517	1.4144	0.7628	-1.6369	0.7004	2.4037	0.8411	0.8121	2.6247	0.3101	1.1133	0.669	4	ANOM
-89.8438	-0.6318	-1.1793	-0.6385	-1.2415	-1.379	-2.7152	-0.9738	-0.905	-0.3723	-1.1415	-0.3727	-0.2355	-0.0206	0.4095	-0.7207	0.2487	-1.2281	-0.4677	0.8796	0.5493	0.0438	-1.7399	0.2517	1.446	-0.1976	-0.0978	1.4807	-0.0911	0.5409	-0.0156	4	ANOM
-85.9375	-0.8864	-1.5569	-0.7158	-1.3466	-1.8692	-3.3778	-1.5967	-1.2826	-0.7405	-1.8886	-1.1851	-0.7198	-0.3166	-0.247	-1.655	-0.364	-1.651	-0.822	0.0861	-0.3328	-0.7133	-1.7761	-0.2307	0.4228	-1.238	-1.0143	0.2411	-0.4868	-0.0281	-0.6519	4	ANOM
-82.0313	-1.0272	-1.7655	-0.7356	-1.3436	-2.2403	-3.8181	-2.0461	-1.5382	-1.0591	-2.4963	-1.8362	-1.1029	-0.5241	-0.8312	-2.4255	-0.8873	-2.0418	-1.1087	-0.625	-1.118	-1.4172	-1.7311	-0.6696	-0.5338	-2.1494	-1.8346	-0.9422	-0.8165	-0.5165	-1.1644	4	ANOM
-78.125	-1.0386	-1.7783	-0.7019	-1.2375	-2.4656	-3.9984	-2.2759	-1.6479	-1.3024	-2.91	-2.2609	-1.3531	-0.6241	-1.2812	-2.9569	-1.264	-2.3701	-1.2926	-1.1644	-1.7169	-1.9844	-1.6019	-1.0107	-1.3113	-2.8353	-2.4796	-1.933	-1.0432	-0.8784	-1.5077	4	ANOM
-74.2188	-0.9253	-1.5994	-0.6236	-1.0389	-2.5306	-3.9259	-2.2642	-1.6062	-1.4497	-3.1063	-2.4287	-1.4534	-0.6094	-1.5573	-3.205	-1.462	-2.6038	-1.3534	-1.4842	-2.0722	-2.3558	-1.4036	-1.2185	-1.835	-3.2283	-2.8957	-2.6344	-1.1474	-1.0892	-1.6666	4	ANOM
-70.3125	-0.717	-1.2763	-0.5206	-0.7803	-2.4581	-3.6339	-2.0434	-1.4454	-1.5044	-3.0952	-2.3615	-1.4204	-0.5088	-1.6595	-3.18	-1.4873	-2.7418	-1.312	-1.5861	-2.1756	-2.5108	-1.1822	-1.2971	-2.0794	-3.318	-3.079	-3.0128	-1.1474	-1.1598	-1.6591	4	ANOM
-66.4063	-0.4595	-0.8708	-0.41	-0.4914	-2.2711	-3.1895	-1.6648	-1.2074	-1.4702	-2.9141	-2.1009	-1.2776	-0.3546	-1.6114	-2.9269	-1.3737	-2.7813	-1.1959	-1.5003	-2.0564	-2.4578	-0.9839	-1.2771	-2.0622	-3.1361	-3.0421	-3.0711	-1.0771	-1.1256	-1.5338	4	ANOM
-62.5	-0.2029	-0.4576	-0.3101	-0.2015	-2.0138	-2.6627	-1.1993	-0.9403	-1.3634	-2.6129	-1.713	-1.068	-0.192	-1.4557	-2.5215	-1.1722	-2.7289	-1.0594	-1.2962	-1.7768	-2.2418	-0.8596	-1.2089	-1.8423	-2.7504	-2.8367	-2.8676	-0.9847	-1.0408	-1.3414	4	ANOM
-58.5938	0.0073	-0.109	-0.234	0.0546	-1.7263	-2.1252	-0.7268	-0.6942	-1.212	-2.254	-1.2747	-0.8338	-0.0628	-1.2519	-2.0476	-0.9455	-2.5975	-0.9486	-1.0543	-1.4193	-1.9173	-0.8601	-1.1467	-1.5004	-2.2546	-2.5281	-2.4854	-0.9236	-0.9527	-1.1412	4	ANOM
-54.6875	0.135	0.122	-0.1933	0.2545	-1.4492	-1.6384	-0.3153	-0.5062	-1.0458	-1.8933	-0.8637	-0.612	-0.0038	-1.0539	-1.5969	-0.7476	-2.4043	-0.914	-0.8505	-1.0694	-1.5575	-1.0167	-1.149	-1.1291	-1.743	-2.1824	-2.0253	-0.9424	-0.9087	-0.9841	4	ANOM
-50.7813	0.1665	0.2052	-0.1854	0.3841	-1.209	-1.2352	-0.0088	-0.3867	-0.8865	-1.5695	-0.5202	-0.4308	-0.0353	-0.9038	-1.2324	-0.6247	-2.165	-0.9808	-0.7415	-0.7957	-1.224	-1.329	-1.2467	-0.8045	-1.3023	-1.8603	-1.5771	-1.0636	-0.9352	-0.8959	4	ANOM
-46.875	0.1033	0.1434	-0.2075	0.4353	-1.0111	-0.9234	0.1736	-0.3335	-0.7541	-1.3044	-0.2798	-0.3026	-0.1563	-0.8173	-0.9917	-0.5965	-1.8901	-1.1495	-0.7564	-0.6389	-0.9594	-1.7817	-1.4446	-0.5825	-0.9878	-1.5971	-1.2041	-1.2913	-1.0359	-0.8816	4	ANOM
-42.9688	-0.0285	-0.0354	-0.2526	0.4179	-0.8582	-0.6893	0.2382	-0.3264	-0.6553	-1.0945	-0.1391	-0.2227	-0.3476	-0.7907	-0.8796	-0.6547	-1.5886	-1.3952	-0.8774	-0.6112	-0.7865	-2.3268	-1.7164	-0.477	-0.819	-1.4128	-0.9409	-1.6011	-1.1924	-0.9248	4	ANOM
-39.0625	-0.2064	-0.2874	-0.3144	0.3439	-0.7261	-0.5009	0.2161	-0.3374	-0.5913	-0.9236	-0.0776	-0.1854	-0.5819	-0.8006	-0.8742	-0.7801	-1.276	-1.6798	-1.0719	-0.6908	-0.6997	-2.9042	-2.0138	-0.4777	-0.7836	-1.2988	-0.7869	-1.9477	-1.3654	-0.988	4	ANOM
-35.1563	-0.3895	-0.5561	-0.3814	0.2342	-0.5886	-0.3231	0.1519	-0.3349	-0.5485	-0.7588	-0.0557	-0.1662	-0.8141	-0.8039	-0.9233	-0.9265	-0.9565	-1.9337	-1.2697	-0.8269	-0.6694	-3.4331	-2.2679	-0.5322	-0.8303	-1.2263	-0.7078	-2.2729	-1.5051	-1.0313	4	ANOM
-31.25	-0.551	-0.7951	-0.4524	0.1121	-0.4207	-0.1241	0.0826	-0.2994	-0.5112	-0.5704	-0.0364	-0.1505	-1.0142	-0.7605	-0.9757	-1.05	-0.6442	-2.1033	-1.4074	-0.9579	-0.6546	-3.8457	-2.4125	-0.587	-0.9048	-1.1631	-0.6507	-2.512	-1.5702	-1.0156	4	ANOM
-27.3438	-0.6674	-0.9665	-0.5232	-0.0012	-0.2015	0.1187	0.0496	-0.2236	-0.4601	-0.3365	0.0134	-0.1177	-1.1473	-0.636	-0.9754	-1.113	-0.3506	-2.1355	-1.419	-1.0243	-0.6129	-4.084	-2.3908	-0.577	-0.9404	-1.0708	-0.5568	-2.6206	-1.5202	-0.9078	4	ANOM
-23.4375	-0.7349	-1.0504	-0.5951	-0.0851	0.0768	0.4046	0.0762	-0.1178	-0.3773	-0.0437	0.1178	-0.0619	-1.194	-0.4102	-0.8868	-1.0836	-0.0858	-2.003	-1.2679	-0.9818	-0.5123	-4.1174	-2.1678	-0.4545	-0.8887	-0.9286	-0.3821	-2.5606	-1.3466	-0.7042	4	ANOM
-19.5313	-0.7604	-1.0576	-0.6724	-0.1321	0.4015	0.7148	0.1593	-0.0047	-0.2603	0.2913	0.267	0.0123	-1.159	-0.0905	-0.704	-0.9677	0.1319	-1.7105	-0.9585	-0.8135	-0.3451	-3.951	-1.7589	-0.2087	-0.7357	-0.7375	-0.1118	-2.3417	-1.0649	-0.4231	4	ANOM
-15.625	-0.756	-1.0131	-0.7571	-0.1396	0.749	1.0187	0.2898	0.0856	-0.1073	0.6432	0.4498	0.0956	-1.0498	0.292	-0.439	-0.7794	0.2953	-1.2913	-0.5171	-0.5301	-0.1182	-3.6193	-1.2067	0.1496	-0.4904	-0.5175	0.2385	-1.9903	-0.7138	-0.1023	4	ANOM
-11.7188	-0.7431	-0.9424	-0.8525	-0.1055	1.0847	1.2791	0.4422	0.1276	0.0726	0.9739	0.6274	0.1788	-0.8816	0.6947	-0.1311	-0.5493	0.4015	-0.8029	-0.0103	-0.1675	0.135	-3.1825	-0.5846	0.5706	-0.1986	-0.3046	0.6247	-1.5657	-0.3537	0.1987	4	ANOM
-7.8125	-0.7404	-0.8862	-0.9576	-0.0426	1.3635	1.4521	0.5837	0.105	0.2563	1.2341	0.7675	0.2417	-0.6778	1.0531	0.1607	-0.3266	0.4508	-0.3247	0.4804	0.2038	0.3632	-2.7262	8e-04	0.978	0.0732	-0.1578	0.9716	-1.1461	-0.0583	0.4194	4	ANOM
-3.9063	-0.7579	-0.8665	-1.064	0.0404	1.5568	1.5201	0.6862	0.0186	0.421	1.3871	0.8375	0.2781	-0.4612	1.3159	0.3888	-0.1522	0.4539	0.0698	0.8643	0.5224	0.5152	-2.3318	0.4575	1.2957	0.2504	-0.1225	1.2002	-0.8114	0.1076	0.503	4	ANOM
0	-0.7983	-0.8919	-1.1636	0.1328	1.6417	1.4658	0.7355	-0.1121	0.5512	1.4039	0.8116	0.2824	-0.2394	1.4377	0.5003	-0.0615	0.4307	0.3102	1.072	0.7178	0.545	-2.0761	0.6974	1.4442	0.2695	-0.2435	1.2345	-0.6324	0.091	0.4095	4	ANOM
3.9063	-0.8517	-0.9594	-1.2397	0.2292	1.6178	1.3078	0.7233	-0.2515	0.6312	1.2867	0.6971	0.2635	-0.0183	1.4005	0.4731	-0.0706	0.3985	0.3635	1.0592	0.7508	0.4311	-2.0061	0.6685	1.3756	0.0917	-0.5379	1.0259	-0.6563	-0.1292	0.1284	4	ANOM
7.8125	-0.9036	-1.0427	-1.2797	0.3286	1.5025	1.0803	0.6672	-0.3543	0.6623	1.0545	0.5082	0.2335	0.2034	1.2127	0.3083	-0.1712	0.379	0.2199	0.8228	0.6081	0.1689	-2.1436	0.3668	1.0762	-0.2866	-0.9996	0.5686	-0.8974	-0.5465	-0.3219	4	ANOM
11.7188	-0.9321	-1.1112	-1.2693	0.4304	1.3387	0.8301	0.5893	-0.3747	0.6552	0.7505	0.2831	0.2164	0.431	0.9101	0.0388	-0.3447	0.3881	-0.0958	0.3999	0.3026	-0.2118	-2.4699	-0.175	0.5732	-0.8329	-1.5956	-0.104	-1.3367	-1.1188	-0.8956	4	ANOM
15.625	-0.9178	-1.1244	-1.1975	0.5461	1.1833	0.6183	0.5327	-0.2732	0.639	0.44	0.0754	0.2299	0.6767	0.5572	-0.28	-0.5418	0.4382	-0.5118	-0.1375	-0.1078	-0.6555	-2.9386	-0.8704	-0.0636	-1.4744	-2.2671	-0.9141	-1.914	-1.7776	-1.5216	4	ANOM
19.5313	-0.8457	-1.052	-1.0563	0.686	1.0885	0.4979	0.5318	-0.0322	0.6416	0.1869	-0.0625	0.3014	0.9394	0.2231	-0.5776	-0.72	0.5264	-0.9533	-0.689	-0.5543	-1.0973	-3.4771	-1.6158	-0.7359	-2.1223	-2.9522	-1.7534	-2.5528	-2.441	-2.1231	4	ANOM
23.4375	-0.7135	-0.8784	-0.8524	0.8549	1.1062	0.5109	0.6198	0.3436	0.6963	0.0527	-0.0852	0.4364	1.2152	-0.0213	-0.7874	-0.8325	0.6456	-1.3322	-1.1537	-0.959	-1.469	-4.0046	-2.2881	-1.3406	-2.6785	-3.5778	-2.5015	-3.1645	-3.0224	-2.6259	4	ANOM
27.3438	-0.5227	-0.6009	-0.5865	1.0599	1.2704	0.6779	0.8226	0.8289	0.8299	0.086	0.0439	0.6442	1.4944	-0.116	-0.8415	-0.8405	0.7775	-1.5747	-1.4407	-1.2354	-1.7129	-4.4415	-2.7781	-1.7709	-3.0568	-4.0928	-3.0454	-3.6634	-3.4533	-2.9753	4	ANOM
31.25	-0.2946	-0.2454	-0.2832	1.2893	1.576	0.9937	1.1376	1.3744	1.0469	0.2966	0.3239	0.9101	1.7549	-0.0394	-0.7165	-0.74	0.898	-1.6299	-1.4965	-1.3432	-1.7959	-4.7285	-3.0161	-1.9651	-3.2062	-4.4644	-3.314	-3.9936	-3.693	-3.1456	4	ANOM
35.1563	-0.0546	0.1507	0.0382	1.5343	1.9976	1.4215	1.5473	1.9189	1.3374	0.666	0.7367	1.2073	1.978	0.2062	-0.4093	-0.5341	0.9808	-1.4869	-1.306	-1.259	-1.7159	-4.831	-2.9725	-1.8915	-3.1115	-4.6806	-3.2754	-4.1214	-3.7305	-3.1412	4	ANOM
39.0625	0.1612	0.5341	0.3485	1.7666	2.4676	1.9048	2.0079	2.3944	1.6655	1.1471	1.2356	1.5003	2.1372	0.5731	0.0424	-0.2597	1.0078	-1.1738	-0.9026	-0.9996	-1.4951	-4.7476	-2.6656	-1.5743	-2.8046	-4.7536	-2.9587	-4.0575	-3.6005	-3.0012	4	ANOM
42.9688	0.319	0.8507	0.616	1.9493	2.9071	2.3718	2.4626	2.7395	1.9724	1.6513	1.752	1.7459	2.2122	0.9915	0.5618	0.0325	0.9631	-0.7519	-0.3704	-0.6193	-1.1882	-4.5015	-2.1731	-1.0909	-2.3512	-4.7019	-2.4412	-3.8481	-3.363	-2.7856	4	ANOM
46.875	0.3889	1.0512	0.8125	2.05	3.2242	2.7458	2.8466	2.9096	2.1995	2.0987	2.2141	1.9002	2.1906	1.3672	1.0661	0.2874	0.841	-0.3054	0.1831	-0.1981	-0.8536	-4.1358	-1.5951	-0.5472	-1.8383	-4.5513	-1.8391	-3.5549	-3.0862	-2.5613	4	ANOM
50.7813	0.0318	0.8007	0.6046	1.9374	3.2326	2.8462	2.9882	2.7544	2.2197	2.3357	2.4892	1.8642	2.0513	1.5726	1.4154	0.4048	0.6153	0.0531	0.6146	0.1438	-0.5826	-3.7112	-1.0672	-0.0879	-1.381	-4.3208	-1.3001	-3.2667	-2.858	-2.3942	4	ANOM
54.6875	-0.0822	0.7167	0.6264	1.7928	3.0933	2.8561	3.0597	2.5365	2.1026	2.4148	2.6435	1.7488	1.8467	1.6127	1.6145	0.4344	0.3754	0.2863	0.8717	0.3856	-0.3655	-3.2575	-0.6596	0.2156	-1.0136	-3.9757	-0.9197	-3.0399	-2.7279	-2.3016	4	ANOM
58.5938	-0.3049	0.4774	0.5304	1.5027	2.6687	2.6318	2.9134	2.1392	1.7583	2.2271	2.5803	1.4751	1.5694	1.399	1.566	0.307	0.1042	0.3176	0.8488	0.4315	-0.2507	-2.8235	-0.4703	0.2544	-0.8015	-3.4981	-0.8001	-2.9295	-2.7316	-2.3031	4	ANOM
62.5	-0.6152	0.1074	0.3218	1.0663	1.9799	2.1896	2.5504	1.6031	1.1902	1.7771	2.3003	1.0603	1.243	0.9329	1.2526	0.0339	-0.1711	0.137	0.5299	0.2618	-0.2298	-2.4215	-0.5267	-0.0054	-0.7493	-2.835	-0.9798	-2.9486	-2.8633	-2.3612	4	ANOM
66.4063	-0.3907	0.1732	0.5982	1.1357	1.851	2.3121	2.6768	1.3369	1.078	2.0352	2.8709	1.2637	1.2769	1.0259	1.6343	0.6734	0.4975	0.6112	0.904	0.8465	0.6438	-1.1474	0.0083	0.2719	0.0357	-1.0433	-0.5298	-2.1003	-2.1172	-1.5131	4	ANOM
70.3125	-0.8056	-0.3344	0.2003	0.4995	0.8428	1.5733	1.9805	0.6596	0.2106	1.2153	2.2671	0.6755	0.9231	0.213	0.922	0.2255	0.2846	0.1269	0.1211	0.3283	0.5989	-0.7894	-0.4265	-0.4738	-0.0883	0.1129	-1.168	-2.2824	-2.3492	-1.4971	4	ANOM
74.2188	-1.2068	-0.8209	-0.2324	-0.1576	-0.1549	0.8123	1.2332	-0.0022	-0.6753	0.3557	1.6139	0.0939	0.5952	-0.6182	0.1476	-0.2094	0.1328	-0.3802	-0.7315	-0.241	0.6152	-0.4118	-0.9058	-1.2962	-0.1757	1.5381	-1.8657	-2.4359	-2.5052	-1.3278	4	ANOM
78.125	-1.551	-1.2348	-0.654	-0.7812	-1.0207	0.1154	0.5254	-0.6019	-1.4773	-0.4262	1.0017	-0.418	0.3083	-1.3521	-0.5796	-0.5644	0.0486	-0.8086	-1.5129	-0.7621	0.7468	0.0051	-1.3092	-2.0579	-0.139	3.1853	-2.4723	-2.4764	-2.5005	-0.942	4	ANOM
82.0313	-1.8096	-1.5337	-1.019	-1.3123	-1.6588	-0.4335	-0.0516	-1.1019	-2.0967	-1.0281	0.5106	-0.8055	0.0777	-1.8769	-1.1465	-0.778	0.0355	-1.0672	-2.0912	-1.1301	1.0249	0.4679	-1.5283	-2.617	0.0863	4.9578	-2.849	-2.3278	-2.2658	-0.3126	4	ANOM
85.9375	-1.9558	-1.6949	-1.2864	-1.703	-1.9945	-0.7745	-0.425	-1.4746	-2.4649	-1.3702	0.2043	-1.024	-0.0905	-2.1123	-1.4733	-0.8154	0.089	-1.0976	-2.3647	-1.2672	1.4525	0.9658	-1.484	-2.8611	0.5245	6.7012	-2.8875	-1.9396	-1.7712	0.5426	4	ANOM
89.8438	-1.9852	-1.7173	-1.426	-1.9234	-2.0071	-0.8813	-0.5527	-1.71	-2.5456	-1.4143	0.1148	-1.0586	-0.1976	-2.026	-1.5129	-0.6694	0.1975	-0.8824	-2.2799	-1.1393	1.9888	1.456	-1.1539	-2.7295	1.154	8.2278	-2.5329	-1.3047	-1.0297	1.5638	4	ANOM
93.75	-1.9035	-1.6087	-1.4271	-1.9643	-1.7174	-0.7552	-0.4279	-1.7989	-2.3417	-1.1631	0.2473	-0.913	-0.2459	-1.6308	-1.2646	-0.3611	0.3431	-0.4494	-1.8426	-0.7479	2.5699	1.8843	-0.5594	-2.2218	1.9079	9.3492	-1.7973	-0.4517	-0.0897	2.6544	4	ANOM
97.6563	-1.7308	-1.4008	-1.2895	-1.8308	-1.1839	-0.4286	-0.0825	-1.7476	-1.9008	-0.6622	0.5654	-0.6248	-0.2441	-0.9881	-0.7728	0.0621	0.5057	0.1296	-1.1133	-0.1453	3.102	2.1867	0.2185	-1.3969	2.6859	9.8901	-0.7522	0.5473	0.963	3.6959	4	ANOM
101.5625	-1.4965	-1.1879	-1.1776	-1.8434	-0.6354	-0.0385	0.2534	-1.7258	-1.4556	-0.117	0.9042	-0.3922	-0.4384	-0.2371	-0.164	0.3534	0.6169	0.5598	-0.2451	0.5254	3.3771	2.1457	0.7786	-0.5545	3.2182	9.5294	0.3446	1.3019	1.8031	4.3741	4	ANOM
105.4688	-1.2364	-0.8919	-0.8469	-1.4544	0.0917	0.5053	0.8302	-1.4429	-0.7813	0.6292	1.4135	0.0124	-0.3685	0.5988	0.5692	0.7932	0.7554	1.1294	0.7258	1.2669	3.542	2.0433	1.5746	0.5525	3.7011	8.6468	1.6203	2.3121	2.7627	4.9859	4	ANOM
109.375	-0.9779	-0.6012	-0.4796	-0.9996	0.7737	1.0504	1.3859	-1.0856	-0.1248	1.3532	1.902	0.3745	-0.284	1.3592	1.2682	1.132	0.85	1.5451	1.6171	1.9115	3.4191	1.7201	2.203	1.5907	3.8938	7.0914	2.7874	3.1855	3.5331	5.2722	4	ANOM
113.2813	-0.7389	-0.3416	-0.1217	-0.5233	1.3333	1.5378	1.8366	-0.6849	0.4295	1.9781	2.3027	0.6283	-0.191	1.9558	1.8506	1.3157	0.8829	1.7446	2.322	2.367	2.9964	1.2106	2.584	2.4262	3.7581	5.0187	3.7222	3.8551	4.0591	5.2293	4	ANOM
117.1875	-0.5367	-0.1277	0.1861	-0.0661	1.7344	1.9236	2.1144	-0.2818	0.8334	2.445	2.5677	0.7324	-0.1005	2.3327	2.2564	1.3121	0.8401	1.7116	2.7672	2.5669	2.2972	0.5925	2.6876	2.9748	3.2978	2.6551	4.3411	4.2907	4.3233	4.8931	4	ANOM
121.0938	-0.3756	0.0295	0.4081	0.3409	1.9672	2.1841	2.1819	0.0763	1.0678	2.7312	2.6624	0.6602	-0.016	2.4727	2.4553	1.1121	0.7082	1.4685	2.9264	2.4858	1.3834	-0.0222	2.5371	3.1903	2.5661	0.2699	4.612	4.4979	4.3446	4.3448	4	ANOM
125	-0.2571	0.1296	0.5201	0.6732	2.0512	2.3176	2.0346	0.3486	1.1458	2.8424	2.5881	0.4123	0.0552	2.4018	2.4488	0.7353	0.4803	1.0887	2.8213	2.1385	0.3477	-0.5121	2.2003	3.0802	1.6535	-1.8603	4.5491	4.5139	4.1737	3.6941	4	ANOM
128.9063	-0.1758	0.1773	0.5125	0.9111	2.0314	2.3344	1.7014	0.4879	1.0998	2.8073	2.3624	0.0149	0.114	2.1708	2.2664	0.2171	0.1579	0.6666	2.5103	1.5761	-0.703	-0.765	1.7779	2.6889	0.6728	-3.4979	4.2134	4.4021	3.8791	3.0476	4	ANOM
132.8125	-0.1222	0.1795	0.3939	1.0528	1.9517	2.2575	1.2264	0.4704	0.9856	2.6659	2.0174	-0.4998	0.1642	1.8574	1.9539	-0.3923	-0.246	0.3077	2.0731	0.8669	-1.6669	-0.6886	1.3785	2.0975	-0.2666	-4.4757	3.6834	4.2298	3.5338	2.5062	4	ANOM
136.7188	-0.0981	0.1345	0.1836	1.0903	1.8505	2.1108	0.6764	0.2824	0.8459	2.462	1.5913	-1.079	0.2034	1.5186	1.5525	-1.0431	-0.7193	0.0941	1.5842	0.0856	-2.4597	-0.2403	1.0987	1.3842	-1.0744	-4.7268	3.0475	4.0507	3.1938	2.1301	4	ANOM
140.625	-0.1052	0.0477	-0.0915	1.0291	1.7568	1.9151	0.1121	-0.0728	0.7222	2.226	1.1261	-1.6755	0.2308	1.2201	1.1099	-1.6855	-1.2358	0.0887	1.1143	-0.6918	-3.0246	0.5607	0.9992	0.6327	-1.6857	-4.285	2.3749	3.9058	2.8948	1.9391	4	ANOM
144.5313	-0.1453	-0.0819	-0.4039	0.8714	1.673	1.6866	-0.4098	-0.5671	0.6326	1.9798	0.656	-2.2395	0.2451	0.9811	0.645	-2.2843	-1.7632	0.2946	0.7017	-1.4131	-3.3458	1.6494	1.094	-0.1033	-2.0875	-3.2713	1.7142	3.8065	2.6477	1.9129	4	ANOM
148.4375	-0.2293	-0.2565	-0.7168	0.6338	1.5876	1.4354	-0.8516	-1.1461	0.5713	1.7302	0.2061	-2.7366	0.2463	0.8037	0.1779	-2.8102	-2.2661	0.6806	0.3535	-2.0435	-3.4332	2.9024	1.3508	-0.789	-2.2893	-1.8761	1.0885	3.7361	2.4348	1.9972	4	ANOM
152.3438	-0.3647	-0.4713	-0.9995	0.3325	1.4772	1.1689	-1.1878	-1.7457	0.5234	1.4742	-0.1976	-3.1373	0.2279	0.6644	-0.2833	-3.2473	-2.7063	1.1652	0.0531	-2.5655	-3.3275	4.1714	1.6921	-1.4105	-2.3344	-0.3246	0.4909	3.6573	2.2249	2.1118	4	ANOM
156.25	-0.5574	-0.7206	-1.2301	-0.0132	1.3143	0.8904	-1.4146	-2.2905	0.451	1.2046	-0.5439	-3.4291	0.1838	0.5259	-0.7404	-3.5858	-3.0489	1.6473	-0.2349	-2.9829	-3.0898	5.2899	2.0197	-1.982	-2.281	1.1653	-0.0993	3.5208	1.9748	2.1852	4	ANOM
160.1563	-0.7995	-0.9874	-1.3872	-0.37	1.0897	0.6186	-1.5317	-2.7074	0.3295	0.9242	-0.8126	-3.5984	0.1151	0.3572	-1.1761	-3.8123	-3.2624	2.0232	-0.5433	-3.2997	-2.7664	6.1214	2.2324	-2.5094	-2.1803	2.4118	-0.705	3.2865	1.6558	2.154	4	ANOM
164.0625	-1.082	-1.2491	-1.4592	-0.71	0.803	0.3683	-1.5506	-2.9315	0.1417	0.645	-0.9893	-3.6415	0.0184	0.1297	-1.5719	-3.9173	-3.3221	2.2005	-0.8955	-3.5206	-2.415	6.5614	2.2457	-3.0033	-2.0769	3.3037	-1.3394	2.924	1.2527	1.9834	4	ANOM
167.9688	-1.3777	-1.4765	-1.4396	-0.9937	0.4857	0.1773	-1.4752	-2.9239	-0.1084	0.3966	-1.05	-3.5569	-0.1012	-0.1544	-1.8893	-3.8827	-3.2167	2.1301	-1.2899	-3.6357	-2.0579	6.5565	2.0161	-3.4562	-1.9857	3.7944	-1.9932	2.4333	0.7706	1.678	4	ANOM
171.875	-1.6595	-1.6397	-1.3336	-1.1953	0.1758	0.0755	-1.3081	-2.6721	-0.4024	0.2162	-0.9779	-3.3429	-0.2338	-0.4673	-2.0822	-3.6979	-2.9476	1.7985	-1.6967	-3.6339	-1.71	6.1189	1.5429	-3.8466	-1.898	3.9104	-2.643	1.8318	0.2405	1.2698	4	ANOM
175.7813	-1.8907	-1.7054	-1.1418	-1.2882	-0.0671	0.1004	-1.0516	-2.1922	-0.692	0.1496	-0.7497	-2.9986	-0.3692	-0.7596	-2.0985	-3.335	-2.5219	1.2512	-2.0637	-3.4843	-1.3562	5.3182	0.8756	-4.1295	-1.7843	3.7428	-3.2293	1.1733	-0.2894	0.8252	4	ANOM
179.6875	-2.0425	-1.6566	-0.8797	-1.2589	-0.1897	0.2747	-0.7009	-1.5337	-0.926	0.2403	-0.3576	-2.527	-0.4902	-0.9684	-1.8975	-2.7906	-1.9679	0.5624	-2.3264	-3.158	-0.9803	4.2622	0.101	-4.26	-1.6016	3.4068	-3.6908	0.5221	-0.7579	0.4151	4	ANOM
183.5938	-2.0936	-1.4872	-0.5689	-1.1161	-0.1478	0.6055	-0.257	-0.7685	-1.056	0.5056	0.1899	-1.9465	-0.5852	-1.0331	-1.4547	-2.0693	-1.3185	-0.1618	-2.4158	-2.6392	-0.5528	3.0856	-0.6735	-4.1919	-1.3047	3.0279	-3.9636	-0.054	-1.1095	0.112	4	ANOM
187.5	-2.0361	-1.2041	-0.2308	-0.8728	0.0711	1.0778	0.2616	0.0201	-1.0408	0.9475	0.8663	-1.2767	-0.636	-0.912	-0.7775	-1.1962	-0.6151	-0.8156	-2.2836	-1.918	-0.0525	1.9256	-1.3354	-3.89	-0.8622	2.7124	-3.9891	-0.4879	-1.3004	-0.0274	4	ANOM
191.4063	-1.8736	-0.8336	0.1022	-0.565	0.453	1.6472	0.8327	0.744	-0.8633	1.5392	1.6279	-0.554	-0.6402	-0.5873	0.0917	-0.2129	0.0976	-1.3051	-1.9072	-1.0114	0.5278	0.8961	-1.7949	-3.3427	-0.2625	2.5393	-3.74	-0.7324	-1.3001	0.0279	4	ANOM
195.3125	-1.6271	-0.4159	0.404	-0.2296	0.9512	2.2521	1.414	1.3364	-0.539	2.216	2.4128	0.1764	-0.5917	-0.0749	1.0863	0.817	0.7772	-1.5658	-1.2979	0.036	1.1799	0.081	-1.9886	-2.5698	0.4888	2.5419	-3.2096	-0.7731	-1.1097	0.2805	4	ANOM
199.2188	-1.3277	0.001	0.6399	0.0888	1.4996	2.8146	1.9515	1.7433	-0.1062	2.9057	3.1453	0.8631	-0.5031	0.5701	2.1101	1.8212	1.3778	-1.5774	-0.5046	1.1596	1.8766	-0.4812	-1.8995	-1.6143	1.3524	2.7172	-2.4293	-0.6111	-0.748	0.7016	4	ANOM
203.125	-1.0138	0.3671	0.7899	0.3479	2.0135	3.2565	2.3896	1.9417	0.3713	3.523	3.7548	1.4484	-0.3878	1.2779	3.0651	2.7217	1.8717	-1.3605	0.4004	2.2821	2.5824	-0.794	-1.5536	-0.5409	2.2727	3.0286	-1.4548	-0.2806	-0.2558	1.2424	4	ANOM
207.0313	-0.7245	0.6389	0.8358	0.5253	2.418	3.5116	2.6766	1.939	0.8273	3.9878	4.1824	1.8888	-0.2588	1.9602	3.8597	3.4474	2.234	-0.9681	1.3306	3.3211	3.2447	-0.8961	-1.0096	0.5678	3.1842	3.4215	-0.3622	0.1687	0.3138	1.8381	4	ANOM
210.9375	-0.4935	0.7871	0.7726	0.6057	2.6507	3.5359	2.7737	1.7669	1.1927	4.246	4.3845	2.1487	-0.1459	2.5359	4.4185	3.9456	2.4539	-0.4749	2.1971	4.1976	3.8163	-0.8429	-0.3453	1.6302	4.0204	3.8358	0.7604	0.6736	0.9034	2.4249	4	ANOM
214.8438	-0.3449	0.7946	0.6093	0.5943	2.6815	3.3126	2.6634	1.4722	1.418	4.2688	4.3431	2.2098	-0.067	2.9412	4.7043	4.1853	2.5258	0.0373	2.9263	4.8546	4.2524	-0.7062	0.3517	2.5799	4.7149	4.2133	1.8257	1.1703	1.4542	2.9399	4	ANOM
218.75	-0.2888	0.6702	0.3649	0.5071	2.5124	2.8632	2.3559	1.1136	1.4783	4.061	4.0756	2.0806	-0.0301	3.1468	4.716	4.1631	2.4633	0.4962	3.4749	5.2604	4.5202	-0.5362	1.0056	3.3544	5.2154	4.5106	2.7563	1.6016	1.9198	3.3322	4	ANOM
222.6563	-0.325	0.4378	0.0711	0.3775	2.1792	2.2414	1.885	0.7451	1.3834	3.6692	3.6132	1.7838	-0.0388	3.1597	4.4858	3.9082	2.2846	0.8613	3.8292	5.4086	4.6036	-0.3706	1.5643	3.9245	5.4945	4.7079	3.4881	1.9285	2.2619	3.5676	4	ANOM
226.5625	-0.4414	0.1312	-0.2361	0.2395	1.743	1.5139	1.3072	0.4096	1.1659	3.1456	3.0124	1.3577	-0.0863	3.0105	4.0678	3.4588	2.009	1.1082	3.9964	5.3136	4.5003	-0.2286	1.9949	4.272	5.5295	4.7871	3.9767	2.1198	2.4488	3.6281	4	ANOM
230.4688	-0.6174	-0.2062	-0.5215	0.1216	1.2771	0.7576	0.6796	0.135	0.8805	2.5632	2.3242	0.8537	-0.1576	2.7615	3.5307	2.8678	1.6639	1.2539	4.009	5.0101	4.2196	-0.0982	2.295	4.4027	5.3229	4.7425	4.1916	2.1686	2.4692	3.503	4	ANOM
234.375	-0.8238	-0.5359	-0.7574	0.0513	0.8518	0.0409	0.0707	-0.0747	0.5919	1.9791	1.6048	0.3164	-0.2231	2.4731	2.9351	2.1956	1.2736	1.3228	3.9063	4.5379	3.7835	0.0396	2.4808	4.3224	4.8849	4.5797	4.121	2.0747	2.3134	3.188	4	ANOM
238.2813	-1.0414	-0.8258	-0.9253	0.0359	0.5167	-0.5861	-0.477	-0.2285	0.3484	1.4409	0.8941	-0.2165	-0.2563	2.1997	2.3236	1.4821	0.8629	1.358	3.7186	3.9325	3.2164	0.2081	2.571	4.0431	4.2356	4.2924	3.7636	1.8526	1.983	2.6956	4	ANOM
242.1875	-1.249	-1.0584	-1.0199	0.0682	0.2979	-1.1029	-0.9379	-0.3483	0.1919	0.9602	0.2034	-0.7183	-0.2356	1.9726	1.7151	0.7584	0.4467	1.3903	3.4649	3.2221	2.5499	0.4246	2.5842	3.5705	3.3952	3.8831	3.1285	1.5133	1.4812	2.0391	4	ANOM
246.0938	-1.4283	-1.2255	-1.0533	0.1342	0.1939	-1.5214	-1.3053	-0.4599	0.1384	0.5287	-0.4651	-1.1781	-0.1477	1.7941	1.1014	0.0416	0.0429	1.4477	3.1467	2.4242	1.8131	0.6911	2.5376	2.9156	2.3989	3.354	2.2411	1.084	0.8313	1.2401	4	ANOM
250	-1.5739	-1.3427	-1.0525	0.2056	0.1608	-1.8753	-1.6084	-0.5862	0.1615	0.1059	-1.1293	-1.6045	0.009	1.6372	0.4558	-0.6745	-0.3451	1.5199	2.7389	1.5419	1.0295	0.9836	2.4201	2.08	1.2786	2.7018	1.1253	0.576	0.0485	0.3279	4	ANOM
253.9063	-1.6832	-1.427	-1.0468	0.2468	0.1415	-2.2191	-1.8782	-0.7492	0.2208	-0.3543	-1.8175	-2.0161	0.211	1.4501	-0.261	-1.403	-0.7125	1.5873	2.2126	0.5746	0.2238	1.2643	2.2119	1.0682	0.0732	1.9422	-0.1709	0.0058	-0.828	-0.6617	4	ANOM
257.8125	-1.7625	-1.5069	-1.0822	0.2275	0.0694	-2.6067	-2.1675	-0.956	0.2517	-0.9044	-2.5565	-2.4351	0.4276	1.1672	-1.0844	-2.1631	-1.0629	1.6069	1.5333	-0.4736	-0.5833	1.4797	1.8929	-0.0988	-1.1669	1.0999	-1.5916	-0.606	-1.7581	-1.6757	4	ANOM
261.7188	-1.8236	-1.6072	-1.1853	0.1295	-0.1153	-3.0864	-2.5136	-1.2051	0.1962	-1.5738	-3.3537	-2.8823	0.6154	0.7358	-2.0297	-2.9606	-1.4051	1.5266	0.687	-1.5911	-1.368	1.5781	1.4346	-1.3869	-2.3933	0.2179	-3.0636	-1.246	-2.6906	-2.6599	4	ANOM
265.625	-1.8828	-1.7522	-1.38	-0.0708	-0.4645	-3.6811	-2.9481	-1.4879	-0.0102	-2.3766	-4.2087	-3.3759	0.7212	0.1136	-3.0908	-3.799	-1.7413	1.2999	-0.3311	-2.755	-2.1175	1.5194	0.8204	-2.7477	-3.5447	-0.6538	-4.51	-1.8935	-3.5712	-3.5519	4	ANOM
269.5313	-1.959	-1.9565	-1.6768	-0.3726	-0.9982	-4.3921	-3.4838	-1.8011	-0.3995	-3.2948	-5.1014	-3.9177	0.7019	-0.7091	-4.2332	-4.6655	-2.0867	0.897	-1.4901	-3.921	-2.8073	1.2818	0.0606	-4.1112	-4.5693	-1.4586	-5.8368	-2.5272	-4.3449	-4.2934	4	ANOM
273.4375	-2.0777	-2.2251	-2.0696	-0.7701	-1.7065	-5.1907	-4.1088	-2.1325	-0.9856	-4.2862	-5.9939	-4.5074	0.5238	-1.7057	-5.3979	-5.5308	-2.4503	0.317	-2.7326	-5.0354	-3.4229	0.8779	-0.815	-5.3951	-5.4148	-2.1286	-6.9612	-3.1167	-4.9677	-4.8328	4	ANOM
277.3438	-2.2549	-2.5504	-2.5279	-1.2484	-2.5596	-6.026	-4.7943	-2.4758	-1.744	-5.287	-6.8389	-5.1249	0.1772	-2.8196	-6.5087	-6.3602	-2.8367	-0.413	-3.9826	-6.0357	-3.9504	0.3485	-1.7528	-6.5143	-6.0421	-2.6139	-7.8054	-3.6361	-5.3972	-5.1409	4	ANOM
281.25	-2.5082	-2.9237	-3.021	-1.7937	-3.4971	-6.8393	-5.5004	-2.8325	-2.634	-6.2298	-7.5886	-5.748	-0.3295	-3.9741	-7.4937	-7.113	-3.2508	-1.2422	-5.1554	-6.8696	-4.3818	-0.2362	-2.6794	-7.4018	-6.4304	-2.8786	-8.3168	-4.0578	-5.6227	-5.2048	4	ANOM
285.1563	-2.8464	-3.3255	-3.5042	-2.3825	-4.4608	-7.5711	-6.1867	-3.2065	-3.5888	-7.0583	-8.2109	-6.3545	-0.9574	-5.0851	-8.2961	-7.7598	-3.6951	-2.0965	-6.17	-7.4958	-4.7169	-0.7928	-3.5179	-8.0025	-6.583	-2.9213	-8.4719	-4.3618	-5.6412	-5.0457	4	ANOM
289.0625	-3.2681	-3.7366	-3.9356	-2.9961	-5.3856	-8.1728	-6.8089	-3.6035	-4.5413	-7.7233	-8.6793	-6.9209	-1.6452	-6.0689	-8.8794	-8.2756	-4.164	-2.8948	-6.9658	-7.8947	-4.9636	-1.2339	-4.1938	-8.2997	-6.5264	-2.7507	-8.2786	-4.5318	-5.4765	-4.6996	4	ANOM
292.9688	-3.7543	-4.1348	-4.2804	-3.6165	-6.216	-8.6166	-7.3393	-4.0219	-5.4181	-8.2048	-8.9969	-7.4302	-2.3162	-6.8638	-9.2401	-8.6555	-4.6478	-3.5608	-7.5087	-8.0793	-5.1376	-1.4837	-4.6522	-8.3093	-6.3087	-2.4089	-7.7859	-4.5564	-5.1619	-4.2281	4	ANOM
296.875	-4.2846	-4.5073	-4.5235	-4.2259	-6.919	-8.8988	-7.7704	-4.4611	-6.1748	-8.5159	-9.183	-7.8772	-2.9053	-7.4466	-9.4112	-8.9183	-5.1406	-4.0399	-7.8099	-8.0929	-5.2684	-1.4974	-4.8672	-8.0918	-5.9987	-1.9683	-7.0737	-4.4481	-4.7583	-3.7081	4	ANOM
300.7813	-4.8254	-4.842	-4.6593	-4.8107	-7.4732	-9.0396	-8.0991	-4.9083	-6.7701	-8.6868	-9.2766	-8.2633	-3.3428	-7.8141	-9.4532	-9.0938	-5.6311	-4.3066	-7.9071	-7.9982	-5.3832	-1.2624	-4.8483	-7.729	-5.6782	-1.5019	-6.2493	-4.2261	-4.3216	-3.2173	4	ANOM
304.6875	-5.3322	-5.1291	-4.7039	-5.3458	-7.88	-9.0706	-8.3361	-5.3468	-7.1899	-8.7577	-9.3184	-8.5904	-3.578	-8.0014	-9.4305	-9.2176	-6.1001	-4.3601	-7.8608	-7.8719	-5.5111	-0.8058	-4.6335	-7.3208	-5.4241	-1.084	-5.4269	-3.9165	-3.9076	-2.8291	4	ANOM
308.5938	-5.7772	-5.3666	-4.6889	-5.8189	-8.1545	-9.0411	-8.5028	-5.7571	-7.4458	-8.785	-9.3562	-8.8701	-3.6013	-8.0603	-9.4264	-9.3443	-6.5454	-4.2387	-7.758	-7.8005	-5.6886	-0.1936	-4.2971	-6.978	-5.3136	-0.7954	-4.7247	-3.569	-3.577	-2.6063	4	ANOM
312.5	-6.1213	-5.5551	-4.646	-6.2046	-8.3071	-8.9802	-8.6166	-6.1092	-7.5467	-8.802	-9.4186	-9.1077	-3.4159	-8.0471	-9.4971	-9.5016	-6.9489	-3.9933	-7.6723	-7.8457	-5.934	0.4921	-3.9167	-6.7854	-5.3979	-0.6814	-4.2401	-3.2236	-3.368	-2.5848	4	ANOM
316.4063	-6.3511	-5.7024	-4.6219	-6.4866	-8.3675	-8.9295	-8.6942	-6.3907	-7.5283	-8.8413	-9.5298	-9.3162	-3.0652	-8.0201	-9.6825	-9.7295	-7.3088	-3.6937	-7.6753	-8.0597	-6.2636	1.1481	-3.5785	-6.815	-5.7147	-0.7782	-4.0566	-2.9374	-3.3159	-2.788	4	ANOM
320.3125	-6.4682	-5.8184	-4.6476	-6.6515	-8.3482	-8.9013	-8.7443	-6.5922	-7.4187	-8.9115	-9.6897	-9.4988	-2.6131	-8.0241	-10.0001	-10.038	-7.6219	-3.4099	-7.8101	-8.4632	-6.6859	1.6804	-3.3631	-7.1051	-6.2693	-1.0919	-4.2157	-2.7542	-3.4374	-3.2128	4	ANOM
324.2188	-6.4925	-5.9119	-4.7517	-6.6966	-8.2661	-8.8975	-8.7759	-6.7143	-7.2444	-9.0013	-9.8904	-9.6551	-2.1305	-8.0762	-10.4328	-10.4256	-7.8868	-3.199	-8.0905	-9.0461	-7.1961	2.0131	-3.3218	-7.6469	-7.0455	-1.6054	-4.7258	-2.7149	-3.7373	-3.8349	4	ANOM
328.125	-6.4617	-5.9994	-4.9469	-6.6344	-8.1342	-8.9153	-8.7934	-6.7715	-7.036	-9.0991	-10.109	-9.794	-1.6938	-8.1917	-10.9503	-10.8862	-8.1115	-3.1031	-8.51	-9.7831	-7.78	2.0894	-3.4857	-8.4141	-8.0064	-2.2863	-5.5605	-2.8515	-4.2117	-4.6258	4	ANOM
332.0313	-6.4115	-6.0934	-5.2282	-6.4823	-7.9621	-8.9374	-8.8002	-6.7908	-6.8062	-9.1812	-10.3302	-9.9161	-1.3562	-8.3494	-11.5087	-11.39	-8.2989	-3.1386	-9.0357	-10.6207	-8.4132	1.9038	-3.8492	-9.3423	-9.0965	-3.0864	-6.6623	-3.1775	-4.8388	-5.5356	4	ANOM
335.9375	-6.395	-6.2088	-5.5828	-6.2758	-7.7653	-8.9578	-8.8139	-6.8054	-6.5763	-9.2391	-10.5365	-10.0304	-1.1591	-8.5353	-12.0669	-11.9168	-8.4571	-3.3018	-9.6297	-11.505	-9.0769	1.4697	-4.3893	-10.3636	-10.2528	-3.9521	-7.9528	-3.689	-5.5976	-6.5207	4	ANOM
339.8438	-6.4436	-6.353	-5.9806	-6.0539	-7.56	-8.9759	-8.8475	-6.8443	-6.3633	-9.2733	-10.7248	-10.1459	-1.1033	-8.7256	-12.593	-12.4362	-8.5888	-3.5662	-10.2397	-12.3839	-9.7405	0.8369	-5.0496	-11.398	-11.405	-4.8315	-9.3386	-4.3674	-6.4462	-7.5246	4	ANOM
343.75	-6.5792	-6.5363	-6.3911	-5.8508	-7.3686	-9.0009	-8.9261	-6.9393	-6.1797	-9.3005	-10.9018	-10.2776	-1.1716	-8.9095	-13.0778	-12.9337	-8.7021	-3.8954	-10.835	-13.2083	-10.375	0.0781	-5.7743	-12.38	-12.495	-5.6771	-10.7275	-5.1682	-7.3423	-8.4988	4	ANOM
347.6563	-6.8018	-6.757	-6.7838	-5.7076	-7.2165	-9.0502	-9.0746	-7.1097	-6.0403	-9.3584	-11.0908	-10.4388	-1.3195	-9.0771	-13.5193	-13.3961	-8.7989	-4.2436	-11.3874	-13.9532	-10.9546	-0.7346	-6.5006	-13.2504	-13.4648	-6.4486	-12.0234	-6.0434	-8.2394	-9.3942	4	ANOM
351.5625	-7.0888	-7.0059	-7.1346	-5.6446	-7.1382	-9.1543	-9.3207	-7.3636	-5.9584	-9.4754	-11.3189	-10.6422	-1.4837	-9.241	-13.936	-13.8191	-8.8833	-4.5758	-11.8829	-14.5974	-11.4596	-1.5207	-7.1719	-13.9784	-14.2696	-7.115	-13.1504	-6.9284	-9.0805	-10.1659	4	ANOM
355.4688	-7.4064	-7.2738	-7.4231	-5.6603	-7.1445	-9.3409	-9.6723	-7.691	-5.9427	-9.6941	-11.6043	-10.8973	-1.6041	-9.4098	-14.3517	-14.2012	-8.9526	-4.8512	-12.3214	-15.1364	-11.8703	-2.2139	-7.7401	-14.5391	-14.8794	-7.6518	-14.0369	-7.7554	-9.8079	-10.7646	4	ANOM
359.375	-7.7095	-7.5422	-7.6442	-5.7466	-7.2517	-9.6306	-10.1325	-8.0765	-5.9949	-10.0363	-11.9696	-11.207	-1.6277	-9.6012	-14.7861	-14.549	-9.0065	-5.0504	-12.7053	-15.575	-12.1725	-2.7694	-8.1743	-14.9266	-15.2736	-8.0465	-14.6419	-8.459	-10.3679	-11.1583	4	ANOM
363.2813	-7.9478	-7.7894	-7.8025	-5.87	-7.4558	-10.0286	-10.6853	-8.4982	-6.1035	-10.5033	-12.414	-11.5629	-1.5155	-9.8228	-15.2478	-14.8645	-9.0482	-5.154	-13.038	-15.9122	-12.3586	-3.1517	-8.4529	-15.1433	-15.4444	-8.2857	-14.9297	-8.9749	-10.714	-11.3152	4	ANOM
367.1875	-8.089	-7.9998	-7.9107	-5.9954	-7.7363	-10.5246	-11.2974	-8.9242	-6.2509	-11.0751	-12.9236	-11.9536	-1.2609	-10.0741	-15.7332	-15.1447	-9.075	-5.1624	-13.3199	-16.1518	-12.4276	-3.3574	-8.5697	-15.1973	-15.4018	-8.3717	-14.8976	-9.2678	-10.8119	-11.2214	4	ANOM
371.0938	-8.1153	-8.1588	-7.9833	-6.0755	-8.0611	-11.0903	-11.9264	-9.336	-6.4038	-11.7075	-13.4668	-12.3598	-0.876	-10.3364	-16.2161	-15.3912	-9.0965	-5.0815	-13.5389	-16.2914	-12.3894	-3.3928	-8.5301	-15.0975	-15.158	-8.3004	-14.5597	-9.3096	-10.649	-10.881	4	ANOM
375	-8.0247	-8.2552	-8.0361	-6.0791	-8.382	-11.675	-12.5161	-9.7043	-6.5285	-12.3308	-13.9968	-12.754	-0.4008	-10.5809	-16.6567	-15.592	-9.1118	-4.9154	-13.6753	-16.3228	-12.2491	-3.2781	-8.3443	-14.8508	-14.7408	-8.0888	-13.9366	-9.0982	-10.2304	-10.3105	4	ANOM
378.9063	-7.8408	-8.2883	-8.0878	-5.9764	-8.6467	-12.2239	-13.0231	-10.0201	-6.5849	-12.8808	-14.4676	-13.112	0.117	-10.7659	-17.0092	-15.7393	-9.1296	-4.6784	-13.7019	-16.2378	-12.0255	-3.0414	-8.0271	-14.4688	-14.1864	-7.754	-13.0833	-8.6579	-9.5876	-9.5516	4	ANOM
382.8125	-7.6	-8.2652	-8.1467	-5.7722	-8.812	-12.6847	-13.4061	-10.2776	-6.5424	-13.2877	-14.8312	-13.4142	0.6201	-10.8523	-17.2255	-15.8259	-9.1601	-4.3865	-13.6019	-16.0339	-11.7428	-2.7194	-7.6068	-13.9688	-13.54	-7.3265	-12.0608	-8.0299	-8.7745	-8.6632	4	ANOM
386.7188	-7.344	-8.1948	-8.2185	-5.4701	-8.844	-13.0079	-13.6427	-10.4761	-6.3834	-13.5001	-15.0575	-13.6386	1.0594	-10.8077	-17.2751	-15.8436	-9.2067	-4.0483	-13.3582	-15.7149	-11.4309	-2.3465	-7.1064	-13.3695	-12.8479	-6.8444	-10.9384	-7.2745	-7.8577	-7.7145	4	ANOM
390.625	-7.12	-8.1013	-8.3011	-5.1044	-8.7233	-13.1642	-13.7281	-10.6182	-6.1055	-13.4961	-15.1273	-13.7809	1.3992	-10.6148	-17.1417	-15.7948	-9.2738	-3.6848	-12.9728	-15.2967	-11.1155	-1.9567	-6.5538	-12.7011	-12.163	-6.356	-9.7944	-6.4552	-6.9159	-6.7819	4	ANOM
394.5313	-6.9521	-7.9904	-8.3863	-4.7154	-8.4551	-13.1435	-13.6768	-10.7044	-5.724	-13.2784	-15.0436	-13.833	1.6302	-10.273	-16.8321	-15.6805	-9.3583	-3.3094	-12.4635	-14.7999	-10.8265	-1.5815	-5.9883	-11.999	-11.5323	-5.9081	-8.7029	-5.6453	-6.0266	-5.9406	4	ANOM
398.4375	-6.862	-7.8813	-8.4636	-4.3489	-8.0717	-12.9672	-13.522	-10.7415	-5.2766	-12.8891	-14.8343	-13.8045	1.7573	-9.8178	-16.3858	-15.5159	-9.4557	-2.9443	-11.8694	-14.2692	-10.5897	-1.2481	-5.4432	-11.3138	-11.0033	-5.554	-7.7405	-4.9068	-5.2601	-5.2524	4	ANOM
402.3438	-6.8433	-7.7822	-8.5247	-4.0414	-7.615	-12.6678	-13.3011	-10.7262	-4.8091	-12.3827	-14.5357	-13.7051	1.8037	-9.2931	-15.8483	-15.3156	-9.5515	-2.6073	-11.2453	-13.7433	-10.4205	-0.9819	-4.9551	-10.6919	-10.605	-5.3301	-6.9611	-4.2963	-4.667	-4.7624	4	ANOM
406.25	-6.8807	-7.6956	-8.5596	-3.8207	-7.1432	-12.2927	-13.0527	-10.6553	-4.3792	-11.837	-14.1969	-13.5486	1.8055	-8.7599	-15.284	-15.0897	-9.6297	-2.318	-10.6499	-13.2685	-10.3254	-0.7987	-4.5561	-10.1768	-10.361	-5.2672	-6.4029	-3.8384	-4.2772	-4.4864	4	ANOM
410.1563	-6.9429	-7.6195	-8.5582	-3.6987	-6.7126	-11.8913	-12.8093	-10.5261	-4.032	-11.3248	-13.8583	-13.348	1.8022	-8.2807	-14.7521	-14.8558	-9.6717	-2.0927	-10.141	-12.879	-10.3037	-0.7043	-4.2661	-9.799	-10.2707	-5.3658	-6.0854	-3.5497	-4.0922	-4.4195	4	ANOM
414.0625	-7.0068	-7.5473	-8.5204	-3.6776	-6.384	-11.5166	-12.5927	-10.3364	-3.817	-10.9134	-13.5636	-13.1183	1.8202	-7.9163	-14.3079	-14.6233	-9.6564	-1.9483	-9.7721	-12.6015	-10.3434	-0.7015	-4.1033	-9.5845	-10.3235	-5.6222	-6.0021	-3.4253	-4.093	-4.5326	4	ANOM
417.9688	-7.0406	-7.4697	-8.4442	-3.7344	-6.1856	-11.2025	-12.4059	-10.0896	-3.7516	-10.6394	-13.3251	-12.8695	1.8742	-7.7048	-13.9822	-14.3962	-9.5693	-1.887	-9.5664	-12.4419	-10.4247	-0.7814	-4.0646	-9.5291	-10.4939	-5.9971	-6.1283	-3.4365	-4.2376	-4.7788	4	ANOM
421.875	-7.0538	-7.9606	-8.8107	-3.5162	-6.3907	-11.1968	-12.4977	-10.1733	-4.1081	-10.7418	-13.2469	-12.6991	1.826	-7.7474	-13.9585	-14.2316	-9.5342	-2.0455	-9.6793	-12.5101	-10.6968	-1.0482	-4.1703	-9.7076	-10.8179	-6.6497	-6.5773	-3.5986	-4.4697	-5.1364	4	ANOM
425.7813	-7.0067	-7.8647	-8.6819	-3.6625	-6.4922	-11.0384	-12.34	-9.8421	-4.3366	-10.7672	-13.124	-12.4292	1.9242	-7.8601	-13.88	-14.0087	-9.2885	-2.1368	-9.7872	-12.5339	-10.7814	-1.2375	-4.3299	-9.8969	-11.0933	-7.1126	-6.978	-3.7765	-4.7479	-5.4707	4	ANOM
429.6875	-6.9233	-7.7477	-8.532	-3.8144	-6.705	-10.9331	-12.1564	-9.4912	-4.6613	-10.8908	-13.0212	-12.1434	2.0059	-8.0901	-13.8758	-13.7731	-8.9718	-2.2751	-9.995	-12.5905	-10.8208	-1.4394	-4.534	-10.1341	-11.3461	-7.5279	-7.418	-3.9724	-5.0115	-5.761	4	ANOM
433.5938	-6.8252	-7.6173	-8.3699	-3.9596	-6.9907	-10.8485	-11.9213	-9.1431	-5.037	-11.0587	-12.9011	-11.848	2.0349	-8.3838	-13.9021	-13.515	-8.6017	-2.4363	-10.2393	-12.6307	-10.7968	-1.6312	-4.7444	-10.3593	-11.5296	-7.84	-7.8409	-4.1561	-5.2249	-5.9717	4	ANOM
437.5	-6.8303	-7.5683	-8.3031	-4.1186	-7.3203	-10.772	-11.6534	-8.8549	-5.4249	-11.2244	-12.7473	-11.5554	1.9754	-8.6878	-13.913	-13.234	-8.2124	-2.5906	-10.4603	-12.6125	-10.6905	-1.79	-4.9218	-10.5166	-11.6066	-8.0149	-8.1872	-4.3027	-5.3609	-6.0785	4	ANOM
441.4063	-6.7417	-7.4055	-8.1214	-4.2286	-7.5731	-10.5997	-11.2725	-8.5587	-5.7391	-11.2938	-12.4887	-11.2192	1.8265	-8.907	-13.8322	-12.8937	-7.8068	-2.6937	-10.5792	-12.4733	-10.4744	-1.8883	-5.0218	-10.5438	-11.528	-8.0157	-8.3961	-4.3935	-5.4073	-6.0683	4	ANOM
445.3125	-6.6785	-7.2379	-7.9393	-4.3318	-7.7343	-10.331	-10.8246	-8.3111	-5.9609	-11.2359	-12.128	-10.8649	1.5869	-9.0094	-13.6315	-12.5016	-7.4214	-2.7283	-10.5451	-12.1874	-10.1468	-1.9204	-5.015	-10.4026	-11.2812	-7.8406	-8.4398	-4.4234	-5.3666	-5.9489	4	ANOM
449.2188	-6.6429	-7.0681	-7.7504	-4.4423	-7.776	-9.9621	-10.3307	-8.1153	-6.0665	-11.0318	-11.6644	-10.4933	1.2788	-8.9602	-13.2924	-12.0602	-7.0747	-2.6733	-10.331	-11.7499	-9.7062	-1.8818	-4.8892	-10.0731	-10.8607	-7.5028	-8.2934	-4.3945	-5.2483	-5.7348	4	ANOM
453.125	-6.6177	-6.8887	-7.5501	-4.5654	-7.6893	-9.4879	-9.8171	-7.9692	-6.0526	-10.6759	-11.1136	-10.1124	0.9452	-8.7488	-12.8082	-11.5694	-6.7733	-2.5161	-9.9287	-11.1582	-9.1598	-1.7746	-4.6403	-9.554	-10.266	-7.0233	-7.9457	-4.3109	-5.0666	-5.4431	4	ANOM
457.0313	-6.5804	-6.6968	-7.3246	-4.7073	-7.4857	-8.9363	-9.3177	-7.8625	-5.9334	-10.189	-10.5044	-9.7272	0.638	-8.3891	-12.1985	-11.0372	-6.5175	-2.2599	-9.3512	-10.4312	-8.5143	-1.606	-4.2708	-8.8595	-9.5137	-6.4353	-7.4062	-4.1789	-4.8352	-5.0951	4	ANOM
460.9375	-6.5021	-6.4804	-7.0632	-4.8637	-7.1904	-8.3391	-8.8635	-7.7753	-5.7317	-9.6079	-9.8661	-9.3463	0.4022	-7.9113	-11.4882	-10.4741	-6.2908	-1.9099	-8.6318	-9.6024	-7.7815	-1.3874	-3.8017	-8.0215	-8.6343	-5.7706	-6.6926	-4.0011	-4.5622	-4.7009	4	ANOM
464.8438	-6.3667	-6.2324	-6.7533	-5.0266	-6.8508	-7.742	-8.4773	-7.6974	-5.483	-8.9747	-9.2382	-8.9812	0.2762	-7.3578	-10.7183	-9.8859	-6.0793	-1.4915	-7.8153	-8.7125	-6.9855	-1.13	-3.2551	-7.0822	-7.6591	-5.0635	-5.8341	-3.776	-4.252	-4.2688	4	ANOM
468.75	-6.1774	-5.9676	-6.4085	-5.1876	-6.5182	-7.1957	-8.1779	-7.6153	-5.2262	-8.3418	-8.6558	-8.6366	0.2791	-6.7738	-9.929	-9.2855	-5.8558	-1.0249	-6.9499	-7.8004	-6.1432	-0.844	-2.6581	-6.0876	-6.6343	-4.3381	-4.8712	-3.5006	-3.901	-3.8067	4	ANOM
472.6563	-5.8711	-5.6269	-5.9644	-5.3083	-6.2147	-6.7106	-7.9378	-7.4943	-4.978	-7.7311	-8.1234	-8.3087	0.4079	-6.192	-9.1494	-8.6706	-5.591	-0.5381	-6.0833	-6.9028	-5.2828	-0.5358	-2.0324	-5.0805	-5.5966	-3.619	-3.8461	-3.1724	-3.5048	-3.3113	4	ANOM
476.5625	-5.4995	-5.2552	-5.4678	-5.3914	-5.9797	-6.3245	-7.7495	-7.3393	-4.7644	-7.1766	-7.6584	-7.9984	0.6345	-5.6437	-8.4064	-8.0595	-5.2729	-0.057	-5.2539	-6.0539	-4.4336	-0.2131	-1.4049	-4.1088	-4.5969	-2.9243	-2.8125	-2.7927	-3.0679	-2.7952	4	ANOM
480.4688	-5.0877	-4.8676	-4.934	-5.4265	-5.8301	-6.0379	-7.5891	-7.1467	-4.5917	-6.6918	-7.2522	-7.7052	0.9149	-5.146	-7.7182	-7.4577	-4.8933	0.3906	-4.4907	-5.2796	-3.6298	0.1121	-0.8	-3.2048	-3.6818	-2.2817	-1.8215	-2.3675	-2.5913	-2.2701	4	ANOM
484.375	-4.6672	-4.4813	-4.3881	-5.4072	-5.7628	-5.84	-7.4211	-6.9207	-4.4599	-6.2708	-6.8882	-7.4248	1.1965	-4.6981	-7.0867	-6.8737	-4.4588	0.7841	-3.8128	-4.5942	-2.9064	0.4303	-0.2357	-2.3983	-2.888	-1.7079	-0.9189	-1.9118	-2.0937	-1.756	4	ANOM
488.2813	-4.276	-4.1192	-3.8599	-5.3448	-5.7565	-5.7013	-7.2168	-6.6628	-4.3512	-5.8995	-6.5411	-7.1486	1.4233	-4.2944	-6.511	-6.3172	-3.9864	1.1126	-3.219	-4.0046	-2.2898	0.7293	0.2736	-1.704	-2.2437	-1.2331	-0.1459	-1.4472	-1.5935	-1.2795	4	ANOM
492.1875	-3.9449	-3.8006	-3.3813	-5.2523	-5.7776	-5.5871	-6.9518	-6.3905	-4.2565	-5.5629	-6.1894	-6.868	1.5608	-3.9224	-5.9857	-5.7991	-3.5075	1.3614	-2.7107	-3.5079	-1.8057	0.986	0.7131	-1.134	-1.7735	-0.8842	0.4641	-1.0036	-1.1294	-0.8778	4	ANOM
496.0938	-3.6931	-3.5394	-2.9781	-5.1444	-5.7922	-5.46	-6.6117	-6.1093	-4.1535	-5.2425	-5.8129	-6.5823	1.5873	-3.5731	-5.5036	-5.3281	-3.0529	1.5241	-2.2814	-3.1014	-1.4644	1.1833	1.0704	-0.6888	-1.4805	-0.6832	0.8917	-0.6138	-0.729	-0.5755	4	ANOM
500	-3.5321	-3.3437	-2.669	-5.0373	-5.7632	-5.2879	-6.2027	-5.8389	-4.0342	-4.9251	-5.408	-6.2883	1.5069	-3.2424	-5.059	-4.9144	-2.6636	1.6064	-1.926	-2.7729	-1.2698	1.3029	1.3386	-0.362	-1.3532	-0.6447	1.1399	-0.312	-0.4213	-0.3987	4	ANOM
503.9063	-3.452	-3.2069	-2.4683	-4.9411	-5.6678	-5.0509	-5.742	-5.5893	-3.893	-4.6108	-4.9715	-5.989	1.3367	-2.9356	-4.6578	-4.5581	-2.369	1.6116	-1.6383	-2.51	-1.2016	1.3283	1.5101	-0.1427	-1.3644	-0.7626	1.2181	-0.114	-0.2242	-0.3452	4	ANOM
507.8125	-3.4374	-3.1148	-2.3654	-4.8634	-5.4921	-4.7471	-5.2541	-5.3761	-3.7351	-4.3054	-4.5233	-5.6894	1.1219	-2.6632	-4.3043	-4.2619	-2.1861	1.5484	-1.4215	-2.304	-1.2321	1.2599	1.5875	-0.0145	-1.4762	-1.0144	1.1602	-0.0309	-0.1422	-0.4087	4	ANOM
511.7188	-3.4572	-3.0505	-2.3461	-4.8028	-5.2361	-4.387	-4.7795	-5.2121	-3.5699	-4.023	-4.0857	-5.4017	0.9034	-2.4473	-4.0044	-4.0206	-2.1226	1.4296	-1.2736	-2.1378	-1.32	1.0972	1.5754	0.0389	-1.6339	-1.3513	1.0117	-0.0565	-0.1617	-0.553	4	ANOM
515.625	-3.4792	-2.9872	-2.3864	-4.7525	-4.9186	-3.9972	-4.35	-5.1074	-3.4094	-3.7777	-3.6832	-5.1373	0.7229	-2.2984	-3.7708	-3.8229	-2.1688	1.2707	-1.1961	-1.998	-1.4175	0.8628	1.4879	0.0417	-1.7841	-1.7118	0.8175	-0.1665	-0.2515	-0.7285	4	ANOM
519.5313	-3.4667	-2.9013	-2.4503	-4.6933	-4.5575	-3.6089	-3.9978	-5.0654	-3.2666	-3.5844	-3.3387	-4.9017	0.6123	-2.2292	-3.6022	-3.6498	-2.2999	1.0941	-1.183	-1.8725	-1.4744	0.5856	1.3499	0.0203	-1.8708	-2.0135	0.637	-0.3218	-0.364	-0.8777	4	ANOM
523.4375	-3.3932	-2.7712	-2.5068	-4.6098	-4.181	-3.2518	-3.731	-5.0867	-3.1481	-3.4473	-3.0691	-4.7066	0.586	-2.233	-3.4996	-3.4855	-2.4814	0.9206	-1.2207	-1.7415	-1.4537	0.306	1.185	0.0013	-1.8485	-2.1881	0.516	-0.4753	-0.4497	-0.9412	4	ANOM
527.3438	-3.2338	-2.5815	-2.5276	-4.4823	-3.8115	-2.9493	-3.5535	-5.1581	-3.0509	-3.3568	-2.8708	-4.5483	0.6452	-2.2941	-3.4421	-3.3119	-2.6739	0.777	-1.2871	-1.5882	-1.3232	0.0674	1.0306	0.0113	-1.6848	-2.1692	0.5024	-0.5764	-0.458	-0.8714	4	ANOM
531.25	-2.9822	-2.3277	-2.4897	-4.2955	-3.4581	-2.7075	-3.4511	-5.2693	-2.9624	-3.2958	-2.7337	-4.4281	0.7787	-2.3834	-3.4067	-3.1151	-2.8388	0.6841	-1.3542	-1.4031	-1.0753	-0.0931	0.9196	0.0775	-1.3708	-1.9315	0.62	-0.586	-0.3587	-0.6435	4	ANOM
535.1563	-2.6408	-2.0141	-2.3817	-4.0436	-3.1306	-2.5267	-3.3925	-5.3929	-2.8655	-3.2363	-2.6329	-4.3379	0.9631	-2.4562	-3.3694	-2.8829	-2.9451	0.663	-1.3889	-1.1775	-0.7211	-0.1447	0.8862	0.217	-0.9153	-1.4768	0.8825	-0.4788	-0.1262	-0.2549	4	ANOM
539.0625	-2.2265	-1.6606	-2.2071	-3.7282	-2.8285	-2.3879	-3.3499	-5.5008	-2.7378	-3.147	-2.5425	-4.2647	1.1705	-2.476	-3.2962	-2.6169	-2.9731	0.7301	-1.3615	-0.9049	-0.2937	-0.0721	0.9492	0.4405	-0.3501	-0.8511	1.2771	-0.2442	0.2309	0.2638	4	ANOM
542.9688	-1.7685	-1.2893	-1.9738	-3.3671	-2.5457	-2.2746	-3.2879	-5.5683	-2.5612	-3.0068	-2.4336	-4.1966	1.3852	-2.4046	-3.1687	-2.3291	-2.9258	0.8903	-1.2499	-0.596	0.1677	0.1221	1.1228	0.7446	0.2724	-0.1294	1.7782	0.1005	0.6845	0.8608	4	ANOM
546.875	-1.3035	-0.9309	-1.7076	-2.9809	-2.2779	-2.1624	-3.1871	-5.5719	-2.3326	-2.8012	-2.2916	-4.1283	1.5866	-2.2277	-2.9837	-2.0377	-2.8111	1.1392	-1.0474	-0.2707	0.6035	0.4185	1.3994	1.1105	0.8924	0.5875	2.3404	0.5208	1.1817	1.4594	4	ANOM
550.7813	-0.874	-0.6184	-1.4288	-2.6029	-2.0271	-2.0404	-3.036	-5.4897	-2.0423	-2.537	-2.1102	-4.0461	1.7738	-1.9482	-2.7435	-1.7666	-2.6533	1.4623	-0.7674	0.0526	0.9652	0.7904	1.7667	1.5127	1.4493	1.2086	2.9152	0.9647	1.6712	1.9919	4	ANOM
554.6875	-0.5215	-0.3837	-1.1721	-2.2662	-1.809	-1.9132	-2.8516	-5.3267	-1.7226	-2.2393	-1.9094	-3.9605	1.9427	-1.5955	-2.4787	-1.5488	-2.4894	1.8267	-0.4368	0.3385	1.2121	1.2015	2.1808	1.9052	1.8893	1.6503	3.4443	1.3789	2.0867	2.3886	4	ANOM
558.5938	-0.2878	-0.2502	-0.9647	-2.0119	-1.6489	-1.7989	-2.6561	-5.0912	-1.4074	-1.9611	-1.7209	-3.8762	2.0915	-1.2239	-2.238	-1.4131	-2.3538	2.201	-0.1053	0.55	1.3192	1.6172	2.6037	2.2428	2.1742	1.876	3.8736	1.7129	2.3783	2.6059	4	ANOM
562.5	-0.2007	-0.2362	-0.8313	-1.8754	-1.5813	-1.7385	-2.4971	-4.8169	-1.1406	-1.7601	-1.593	-3.8083	2.2194	-0.9024	-2.0682	-1.3838	-2.2794	2.5437	0.1699	0.6551	1.2852	2.0107	2.9867	2.478	2.2952	1.89	4.1582	1.9261	2.5101	2.6297	4	ANOM
566.4063	-0.2749	-0.3495	-0.7882	-1.884	-1.6538	-1.7766	-2.4168	-4.5375	-0.979	-1.7037	-1.5758	-3.7863	2.3147	-0.7016	-2.0296	-1.4741	-2.2889	2.8126	0.3338	0.631	1.1313	2.3682	3.2875	2.5702	2.2607	1.7528	4.2743	2.005	2.4812	2.4805	4	ANOM
570.3125	-0.5124	-0.5837	-0.8457	-2.0587	-1.9015	-1.9632	-2.4643	-4.308	-0.972	-1.8429	-1.7152	-3.8227	2.3602	-0.6813	-2.1582	-1.6875	-2.395	2.9762	0.3379	0.4665	0.8971	2.6924	3.4694	2.4952	2.1099	1.5667	4.2143	1.9511	2.3048	2.2099	4	ANOM
574.2188	-0.8972	-0.923	-1.0025	-2.4033	-2.352	-2.3339	-2.6698	-4.1746	-1.1527	-2.2155	-2.0382	-3.944	2.3365	-0.8826	-2.4761	-2.0106	-2.5943	3.0169	0.1614	0.1739	0.6439	2.9956	3.524	2.2539	1.8942	1.4576	3.9964	1.7951	2.0319	1.8937	4	ANOM
578.125	-1.3879	-1.3368	-1.2376	-2.9065	-3.0096	-2.9027	-3.0399	-4.1692	-1.5326	-2.8131	-2.5416	-4.1516	2.2224	-1.308	-2.9701	-2.4105	-2.8689	2.9353	-0.1924	-0.219	0.4277	3.3032	3.4558	1.8671	1.6863	1.5506	3.6618	1.59	1.7237	1.6163	4	ANOM
582.0313	-1.9452	-1.7923	-1.5338	-3.5479	-3.8557	-3.6568	-3.5624	-4.3136	-2.0981	-3.6079	-3.2005	-4.4441	2.0005	-1.9282	-3.5965	-2.8494	-3.1897	2.7417	-0.6862	-0.6596	0.3046	3.6393	3.2905	1.3849	1.5496	1.9444	3.271	1.3983	1.4528	1.4663	4	ANOM
585.9375	-2.5097	-2.2491	-1.8556	-4.2855	-4.8378	-4.5511	-4.1961	-4.6021	-2.811	-4.5272	-3.9534	-4.8012	1.6726	-2.6762	-4.2883	-3.2726	-3.5238	2.4724	-1.2511	-1.0922	0.3186	4.0239	3.0757	0.8781	1.5439	2.6904	2.8909	1.2848	1.293	1.5031	4	ANOM
589.8438	-3.0247	-2.6683	-2.1642	-5.0744	-5.8867	-5.5131	-4.8781	-5.0054	-3.6041	-5.4727	-4.7184	-5.1915	1.2473	-3.4584	-4.9544	-3.6293	-3.8313	2.1707	-1.8061	-1.4428	0.4911	4.4658	2.8649	0.4256	1.7053	3.7768	2.605	1.3046	1.3016	1.7756	4	ANOM
593.75	-3.439	-3.0173	-2.419	-5.8571	-6.9121	-6.4538	-5.5357	-5.4755	-4.399	-6.3376	-5.4061	-5.5702	0.7644	-4.1732	-5.4976	-3.8716	-4.0794	1.8884	-2.2587	-1.6501	0.8188	4.954	2.7167	0.1055	2.0504	5.1153	2.4754	1.5003	1.5178	2.2874	4	ANOM
597.6563	-3.7103	-3.2719	-2.5839	-6.5739	-7.8258	-7.2739	-6.0964	-5.9457	-5.1108	-7.0166	-5.9223	-5.889	0.2676	-4.7178	-5.8342	-3.9626	-4.2479	1.6755	-2.5219	-1.6642	1.2772	5.4692	2.6821	-0.0097	2.5631	6.5732	2.5653	1.8921	1.9558	3.0134	4	ANOM
601.5625	-3.8183	-3.4152	-2.6333	-7.1703	-8.5425	-7.8886	-6.4948	-6.3496	-5.6627	-7.4269	-6.1987	-6.1054	-0.1888	-5.0162	-5.8986	-3.8759	-4.3204	1.5702	-2.54	-1.4572	1.822	5.9719	2.7968	0.1284	3.2042	7.979	2.8995	2.4712	2.601	3.9006	4	ANOM
605.4688	-3.7621	-3.4479	-2.5535	-7.604	-9.0026	-8.2371	-6.6893	-6.6281	-6.0076	-7.5231	-6.1944	-6.1833	-0.5484	-5.0263	-5.6699	-3.6186	-4.3053	1.5884	-2.2821	-1.0343	2.3879	6.4149	3.0658	0.5316	3.9177	9.1431	3.4863	3.2066	3.4142	4.8747	4	ANOM
609.375	-3.5585	-3.3812	-2.3474	-7.8421	-9.1788	-8.2954	-6.666	-6.7372	-6.1128	-7.2973	-5.9066	-6.1102	-0.7717	-4.746	-5.159	-3.2125	-4.2158	1.7328	-1.7637	-0.4176	2.9199	6.754	3.4814	1.1816	4.6346	9.9128	4.2932	4.053	4.3409	5.853	4	ANOM
613.2813	-3.2456	-3.2336	-2.0369	-7.8744	-9.0686	-8.072	-6.4409	-6.664	-5.9841	-6.7925	-5.3707	-5.8934	-0.8385	-4.2187	-4.4269	-2.6976	-4.0829	1.9857	-1.0405	0.3253	3.3517	6.9561	4.0035	2.0198	5.2786	10.1779	5.2653	4.9454	5.3066	6.7579	4	ANOM
617.1875	-2.8668	-3.0329	-1.6543	-7.7059	-8.714	-7.6174	-6.0574	-6.4214	-5.6556	-6.0812	-4.6566	-5.5549	-0.7448	-3.5246	-3.5535	-2.1258	-3.9397	2.3056	-0.1929	1.1204	3.639	7.0004	4.5755	2.9724	5.7888	9.9006	6.321	5.8205	6.2409	7.5238	4	ANOM
621.0938	-2.4739	-2.8186	-1.2525	-7.3694	-8.1803	-7.0114	-5.5839	-6.0562	-5.1913	-5.2705	-3.8612	-5.1531	-0.5274	-2.7634	-2.6483	-1.5715	-3.8329	2.6396	0.6717	1.88	3.7447	6.8853	5.1318	3.9314	6.112	9.1132	7.3636	6.6115	7.0741	8.0962	4	ANOM
625	-2.1121	-2.6137	-0.8763	-6.9073	-7.5454	-6.3416	-5.0896	-5.633	-4.6603	-4.4604	-3.0802	-4.7408	-0.2331	-2.0413	-1.8137	-1.0883	-3.7925	2.9392	1.4501	2.521	3.6602	6.6382	5.6108	4.8027	6.2218	7.925	8.2999	7.2714	7.7509	8.4549	4	ANOM
628.9063	-1.816	-2.4451	-0.5804	-6.3754	-6.8979	-5.7038	-4.6502	-5.2278	-4.1423	-3.7543	-2.4097	-4.3844	0.0766	-1.4524	-1.1396	-0.7361	-3.8514	3.1595	2.0504	2.9696	3.3907	6.299	5.955	5.4946	6.1079	6.4906	9.0374	7.763	8.227	8.5936	4	ANOM
632.8125	-1.6093	-2.3318	-0.4015	-5.8371	-6.3099	-5.176	-4.3218	-4.9186	-3.7042	-3.2251	-1.9172	-4.1455	0.3394	-1.0671	-0.6862	-0.5508	-4.0308	3.2673	2.4115	3.1838	2.9596	5.9221	6.1344	5.9355	5.7857	4.9911	9.5074	8.0686	8.4831	8.5255	4	ANOM
636.7188	-1.495	-2.2797	-0.3636	-5.3497	-5.8383	-4.8059	-4.1453	-4.7629	-3.393	-2.9147	-1.6412	-4.057	0.4998	-0.9131	-0.4794	-0.5512	-4.3265	3.2491	2.5045	3.1444	2.4031	5.5689	6.1376	6.0956	5.2881	3.6012	9.672	8.1912	8.5163	8.2773	4	ANOM
640.625	-1.4645	-2.2986	-0.4722	-4.9694	-5.5208	-4.6236	-4.1373	-4.8054	-3.2405	-2.8258	-1.5948	-4.147	0.5245	-0.9926	-0.5147	-0.7343	-4.7326	3.1132	2.3356	2.8608	1.767	5.2903	5.9729	5.9631	4.6572	2.4607	9.5136	8.1379	8.3349	7.8806	4	ANOM
644.5313	-1.5025	-2.373	-0.7136	-4.7272	-5.3633	-4.617	-4.2873	-5.0501	-3.2441	-2.9297	-1.7482	-4.4067	0.4067	-1.262	-0.7486	-1.0765	-5.2176	2.8855	1.9517	2.3756	1.0961	5.1306	5.6737	5.5709	3.9453	1.6624	9.0559	7.9348	7.9719	7.3759	4	ANOM
648.4375	-1.5833	-2.4983	-1.0594	-4.6441	-5.3442	-4.7597	-4.5634	-5.4785	-3.3827	-3.175	-2.0515	-4.8095	0.154	-1.6642	-1.1208	-1.5406	-5.7465	2.5999	1.4183	1.7406	0.4317	5.1094	5.2876	4.9664	3.2025	1.2299	8.3425	7.6107	7.4602	6.7962	4	ANOM
652.3438	-1.6828	-2.6572	-1.4672	-4.7166	-5.43	-4.9959	-4.9223	-6.0426	-3.6158	-3.4972	-2.4384	-5.3042	-0.1933	-2.122	-1.5672	-2.074	-6.2726	2.3019	0.8164	1.0289	-0.1794	5.2294	4.8635	4.2281	2.477	1.1324	7.4447	7.1948	6.846	6.1751	4	ANOM
656.25	-1.7886	-2.8413	-1.8928	-4.9216	-5.5745	-5.2731	-5.3109	-6.6751	-3.8963	-3.8313	-2.8521	-5.8342	-0.5933	-2.5701	-2.0211	-2.6259	-6.7493	2.033	0.2158	0.3081	-0.7144	5.4681	4.4521	3.4298	1.8086	1.2901	6.4395	6.7126	6.1699	5.5365	4	ANOM
660.1563	-1.8843	-3.0287	-2.2893	-5.2168	-5.7288	-5.5316	-5.6738	-7.3028	-4.1751	-4.1218	-3.2211	-6.3305	-0.9812	-2.9444	-2.4251	-3.1397	-7.1281	1.8248	-0.3129	-0.3562	-1.1418	5.7888	4.0942	2.6505	1.2321	1.5922	5.4107	6.1922	5.477	4.9077	4	ANOM
664.0625	-1.9702	-3.2109	-2.6176	-5.5559	-5.8474	-5.7288	-5.9721	-7.8514	-4.4087	-4.3293	-3.5041	-6.7377	-1.3181	-3.2077	-2.7418	-3.5719	-7.3756	1.7023	-0.7204	-0.9115	-1.4515	6.141	3.8214	1.9524	0.7663	1.9303	4.4363	5.6553	4.8026	4.3097	4	ANOM
667.9688	-2.0435	-3.3681	-2.8557	-5.8834	-5.8982	-5.8263	-6.1663	-8.2586	-4.5567	-4.4329	-3.6686	-7.0033	-1.5581	-3.3377	-2.9462	-3.8783	-7.4628	1.6698	-0.9779	-1.3132	-1.6251	6.4815	3.6453	1.3944	0.4363	2.2075	3.5818	5.1283	4.1798	3.7605	4	ANOM
671.875	-2.1118	-3.4918	-2.9865	-6.1532	-5.8604	-5.8143	-6.2388	-8.4828	-4.6053	-4.4318	-3.7036	-7.1016	-1.6815	-3.3399	-3.034	-4.0386	-7.3811	1.7267	-1.0754	-1.5399	-1.6562	6.7593	3.5708	1.0119	0.249	2.3542	2.9002	4.6219	3.6342	3.2788	4	ANOM
675.7813	-2.1763	-3.5673	-3.0051	-6.3176	-5.729	-5.6874	-6.1807	-8.5058	-4.5459	-4.3256	-3.6069	-7.0194	-1.6809	-3.2199	-2.9924	-4.0269	-7.1339	1.8595	-1.0132	-1.569	-1.5423	6.9488	3.5969	0.8313	0.2149	2.3522	2.4249	4.1689	3.1867	2.8791	4	ANOM
679.6875	-2.2357	-3.5795	-2.9215	-6.3537	-5.5143	-5.4518	-5.9952	-8.3278	-4.3809	-4.134	-3.3886	-6.7638	-1.5626	-3.0041	-2.8285	-3.8402	-6.7358	2.0517	-0.8015	-1.3943	-1.2801	7.0318	3.7164	0.8641	0.3471	2.2192	2.1824	3.7922	2.8587	2.5844	4	ANOM
683.5938	-2.2832	-3.5167	-2.744	-6.2518	-5.2318	-5.1282	-5.6968	-7.9731	-4.132	-3.869	-3.0611	-6.3524	-1.3459	-2.7055	-2.5318	-3.4761	-6.2125	2.2898	-0.4496	-1.0132	-0.8765	7.016	3.9203	1.1157	0.646	2.005	2.1774	3.5178	2.6601	2.4066	4	ANOM
687.5	-2.3038	-3.3715	-2.4899	-6.0162	-4.9032	-4.7374	-5.3004	-7.4755	-3.8148	-3.5465	-2.643	-5.8219	-1.054	-2.3402	-2.1051	-2.9427	-5.5953	2.5609	0.0343	-0.431	-0.3382	6.9221	4.2053	1.5824	1.1185	1.7842	2.4107	3.3769	2.6062	2.3611	4	ANOM
691.4063	-2.2871	-3.1406	-2.174	-5.6734	-4.559	-4.3088	-4.8377	-6.8833	-3.4578	-3.1748	-2.1505	-5.2116	-0.7142	-1.921	-1.541	-2.2566	-4.9267	2.8576	0.639	0.3415	0.3249	6.7835	4.5661	2.251	1.7668	1.6275	2.8763	3.3919	2.7059	2.4647	4	ANOM
695.3125	-2.2157	-2.8287	-1.8107	-5.2568	-4.2279	-3.8641	-4.3279	-6.2444	-3.0853	-2.7684	-1.605	-4.5591	-0.3512	-1.4491	-0.8501	-1.4433	-4.2389	3.1709	1.3557	1.2863	1.0896	6.6401	5.0047	3.1049	2.5788	1.6022	3.5535	3.5764	2.9645	2.7191	4	ANOM
699.2188	-2.0808	-2.4502	-1.4142	-4.8116	-3.9347	-3.4361	-3.8025	-5.6074	-2.7272	-2.3402	-1.0251	-3.9037	0.0148	-0.9384	-0.0475	-0.5365	-3.5649	3.5013	2.1658	2.375	1.9309	6.5278	5.5101	4.1106	3.5409	1.7485	4.4247	3.9357	3.3849	3.1284	4	ANOM
703.125	-1.8818	-2.0243	-0.996	-4.3784	-3.6951	-3.0474	-3.2893	-5.0089	-2.4001	-1.9054	-0.4361	-3.2752	0.361	-0.3935	0.8335	0.4214	-2.9331	3.8414	3.0513	3.5685	2.816	6.476	6.0772	5.2355	4.6232	2.0783	5.4566	4.4597	3.9553	3.6883	4	ANOM
707.0313	-1.627	-1.578	-0.5736	-3.995	-3.5267	-2.7281	-2.8156	-4.4846	-2.1269	-1.4902	0.1291	-2.6998	0.6709	0.1641	1.7486	1.3902	-2.3643	4.1902	3.9731	4.8067	3.7081	6.5047	6.6826	6.4234	5.7867	2.5721	6.6117	5.1146	4.6655	4.3812	4	ANOM
710.9375	-1.3357	-1.1468	-0.1665	-3.6984	-3.4399	-2.4963	-2.4041	-4.058	-1.9267	-1.1231	0.6367	-2.2019	0.9241	0.7062	2.6338	2.3095	-1.8797	4.5245	4.8846	6.0285	4.5613	6.6104	7.2961	7.6141	6.9729	3.1822	7.836	5.8575	5.4734	5.1741	4	ANOM
714.8438	-1.0353	-0.7586	0.2044	-3.5053	-3.4314	-2.3639	-2.0728	-3.7418	-1.8108	-0.8297	1.0543	-1.7912	1.1062	1.1972	3.4258	3.1294	-1.4832	4.8316	5.7297	7.1675	5.3364	6.7789	7.8801	8.7425	8.1239	3.8507	9.0653	6.6262	6.3405	6.0279	4	ANOM
718.75	-0.7574	-0.4465	0.5135	-3.4268	-3.5051	-2.3427	-1.8407	-3.5483	-1.7862	-0.6465	1.3498	-1.4797	1.1994	1.599	4.0568	3.7978	-1.1897	5.0845	6.4482	8.1401	5.9871	6.979	8.3908	9.7316	9.1635	4.4944	10.2263	7.3539	7.2017	6.8819	4	ANOM
722.6563	-0.5325	-0.2249	0.7417	-3.455	-3.6439	-2.422	-1.7078	-3.4671	-1.8547	-0.5861	1.5038	-1.2687	1.1926	1.8802	4.4811	4.2827	-0.9963	5.2619	6.997	8.8981	6.4831	7.1728	8.7893	10.5223	10.0297	5.051	11.2406	7.9698	7.9938	7.674	4	ANOM
726.5625	-0.4474	-0.1604	0.8065	-3.6001	-3.8593	-2.6141	-1.7004	-3.5183	-2.0231	-0.6718	1.4856	-1.178	1.0766	1.999	4.654	4.5423	-0.9131	5.3417	7.3204	9.3782	6.7849	7.3188	9.0261	11.0527	10.6488	5.4556	12.0193	8.4069	8.6353	8.3224	4	ANOM
730.4688	-0.3999	-0.147	0.816	-3.8021	-4.0957	-2.8524	-1.7682	-3.6386	-2.2645	-0.8784	1.3267	-1.1783	0.8619	1.957	4.5857	4.5828	-0.9189	5.3209	7.4079	9.5624	6.8916	7.3838	9.0897	11.2946	10.9771	5.6739	12.5021	8.6158	9.0601	8.7566	4	ANOM
734.375	-0.4542	-0.2241	0.7122	-4.0541	-4.3595	-3.1345	-1.9211	-3.8282	-2.5733	-1.2019	1.0296	-1.2787	0.5573	1.7522	4.2856	4.4024	-1.0113	5.1913	7.2525	9.4392	6.7897	7.3394	8.9629	11.2231	10.9778	5.6857	12.627	8.5596	9.2085	8.9123	4	ANOM
738.2813	-0.606	-0.3768	0.5071	-4.3332	-4.6349	-3.4307	-2.141	-4.0611	-2.9273	-1.6073	0.6206	-1.4683	0.1855	1.3987	3.7988	4.0253	-1.1703	4.9664	6.8738	9.0335	6.4957	7.1788	8.6536	10.8507	10.6463	5.5014	12.3657	8.2328	9.0426	8.7494	4	ANOM
742.1875	-0.8475	-0.5952	0.2117	-4.6194	-4.9147	-3.7214	-2.4131	-4.3179	-3.3144	-2.0647	0.1349	-1.7381	-0.2291	0.9305	3.1781	3.4832	-1.3829	4.6591	6.3114	8.3778	6.0322	6.9011	8.1854	10.202	9.9997	5.1499	11.7139	7.6479	8.551	8.2434	4	ANOM
746.0938	-1.1579	-0.8576	-0.1396	-4.8959	-5.1879	-3.9885	-2.7138	-4.5689	-3.7059	-2.5359	-0.388	-2.0702	-0.6506	0.3876	2.4893	2.8295	-1.6164	4.3023	5.616	7.5349	5.4413	6.5296	7.5989	9.3294	9.0877	4.6817	10.7024	6.8483	7.7562	7.4194	4	ANOM
750	-1.5197	-1.1549	-0.5189	-5.1589	-5.46	-4.2286	-3.03	-4.7943	-4.0902	-2.9952	-0.9112	-2.4434	-1.0555	-0.1895	1.7886	2.1091	-1.8493	3.9155	4.8439	6.5694	4.7728	6.0914	6.9343	8.29	7.9778	4.1593	9.3922	5.8929	6.7116	6.329	4	ANOM
753.9063	-1.9038	-1.4737	-0.8915	-5.4029	-5.7224	-4.446	-3.3404	-4.9806	-4.4473	-3.4159	-1.4047	-2.8338	-1.4245	-0.7582	1.1254	1.382	-2.0522	3.5278	4.0488	5.554	4.0816	5.6243	6.2431	7.1605	6.7635	3.6489	7.8774	4.8597	5.4995	5.0597	4	ANOM
757.8125	-2.2907	-1.8054	-1.2254	-5.6301	-5.976	-4.6491	-3.6393	-5.1142	-4.7695	-3.7893	-1.8464	-3.2116	-1.7445	-1.2899	0.5271	0.6975	-2.2058	3.1601	3.2804	4.5546	3.4229	5.1679	5.5681	6.0121	5.5418	3.2175	6.2716	3.828	4.2251	3.7241	4	ANOM
761.7188	-2.6547	-2.1374	-1.5039	-5.8408	-6.2183	-4.8497	-3.9056	-5.1962	-5.0483	-4.1105	-2.2162	-3.5504	-2.0169	-1.7612	0.0139	0.0938	-2.2932	2.8185	2.5742	3.6358	2.8517	4.7567	4.951	4.9162	4.4125	2.9207	4.6909	2.8826	3.0027	2.452	4	ANOM
765.625	-2.9854	-2.4662	-1.714	-6.0443	-6.4424	-5.0582	-4.1352	-5.2364	-5.287	-4.3859	-2.5141	-3.828	-2.2526	-2.1655	-0.4185	-0.3969	-2.3086	2.5078	1.9568	2.8368	2.4096	4.4099	4.4144	3.9316	3.4615	2.7969	3.2582	2.0939	1.9428	1.3677	4	ANOM
769.5313	-3.266	-2.7812	-1.8571	-6.2421	-6.6524	-5.2852	-4.3199	-5.2456	-5.4851	-4.6254	-2.7397	-4.0288	-2.4701	-2.5038	-0.7751	-0.7563	-2.2564	2.2264	1.4376	2.1951	2.1193	4.1399	3.9711	3.1091	2.7568	2.8608	2.0782	1.5108	1.1362	0.5738	4	ANOM
773.4375	-3.4917	-3.0766	-1.9492	-6.4353	-6.832	-5.5292	-4.4603	-5.2468	-5.6524	-4.8333	-2.9007	-4.1465	-2.6913	-2.7817	-1.0742	-0.9815	-2.1546	1.9666	1.0211	1.725	1.9903	3.9497	3.6276	2.4839	2.3345	3.1065	1.2295	1.1662	0.643	0.139	4	ANOM
777.3438	-3.6533	-3.3372	-2.0106	-6.6203	-6.9758	-5.7786	-4.5509	-5.2596	-5.7947	-5.02	-3.0068	-4.1851	-2.9224	-3.0078	-1.3236	-1.0809	-2.019	1.723	0.7056	1.4325	2.012	3.8344	3.3787	2.0742	2.2036	3.509	0.755	1.0685	0.4946	0.0962	4	ANOM
781.25	-3.7581	-3.5583	-2.0664	-6.7916	-7.0756	-6.025	-4.6048	-5.304	-5.9185	-5.1802	-3.0715	-4.1592	-3.1746	-3.1928	-1.5305	-1.0726	-1.8846	1.4932	0.4881	1.3064	2.1617	3.7731	3.2154	1.8856	2.3392	4.0124	0.6689	1.1954	0.6746	0.4226	4	ANOM
785.1563	-3.8007	-3.7326	-2.1374	-6.9384	-7.1285	-6.2463	-4.6268	-5.3964	-6.027	-5.3154	-3.1019	-4.0947	-3.4387	-3.3382	-1.6962	-0.9886	-1.7706	1.2834	0.3607	1.329	2.3907	3.7568	3.1281	1.9091	2.6927	4.5531	0.9413	1.5075	1.1334	1.0541	4	ANOM
789.0625	-3.7892	-3.8541	-2.2389	-7.0511	-7.1286	-6.4309	-4.6361	-5.5404	-6.1205	-5.4133	-3.1157	-4.0237	-3.6924	-3.4398	-1.813	-0.8576	-1.699	1.1063	0.3272	1.48	2.6575	3.7736	3.1104	2.1214	3.1931	5.0668	1.517	1.951	1.7933	1.8929	4	ANOM
792.9688	-3.7253	-3.9241	-2.3745	-7.1178	-7.0778	-6.5625	-4.642	-5.7337	-6.196	-5.4636	-3.1171	-3.9745	-3.9116	-3.4928	-1.8739	-0.7137	-1.6829	0.9794	0.382	1.725	2.9122	3.8164	3.1576	2.49	3.7659	5.4899	2.3134	2.4623	2.5596	2.817	4	ANOM
796.875	-3.8779	-4.1779	-2.9482	-7.1262	-7.3599	-6.9368	-5.0185	-6.2519	-6.567	-5.9281	-3.4411	-4.3508	-4.0909	-3.853	-2.3362	-1.0936	-2.2581	0.3928	-0.0465	1.506	2.5016	3.349	2.7094	2.4077	3.7452	5.2928	2.666	2.3405	2.697	3.1516	4	ANOM
800.7813	-3.7285	-4.1579	-3.1179	-7.0834	-7.224	-6.9616	-5.0657	-6.498	-6.5717	-5.8756	-3.4489	-4.4152	-4.147	-3.7738	-2.2668	-1	-2.3408	0.4289	0.1804	1.8468	2.6254	3.459	2.8881	2.9602	4.2424	5.4072	3.6216	2.8055	3.3917	3.903	4	ANOM
804.6875	-3.5499	-4.1079	-3.274	-6.9882	-7.0596	-6.9538	-5.1482	-6.7333	-6.5295	-5.7729	-3.4733	-4.553	-4.0948	-3.6219	-2.1379	-0.9586	-2.4531	0.5601	0.4738	2.1863	2.6513	3.6076	3.1267	3.5305	4.6204	5.3464	4.5191	3.1758	3.9348	4.4361	4	ANOM
808.5938	-3.3483	-4.0344	-3.3864	-6.8394	-6.8706	-6.9289	-5.2686	-6.9335	-6.4274	-5.6322	-3.5134	-4.7492	-3.9258	-3.3992	-1.9611	-0.972	-2.5704	0.7913	0.8258	2.4983	2.5803	3.8025	3.4249	4.072	4.8472	5.1299	5.2831	3.4268	4.2905	4.7073	4	ANOM
812.5	-3.1345	-3.9474	-3.432	-6.6536	-6.672	-6.9095	-5.4198	-7.0715	-6.2616	-5.4675	-3.5729	-4.987	-3.6558	-3.1167	-1.7619	-1.037	-2.676	1.1057	1.2022	2.7481	2.4228	4.0381	3.7637	4.5389	4.9106	4.789	5.8572	3.5443	4.4402	4.7131	4	ANOM
816.4063	-2.9174	-3.8565	-3.3974	-6.4412	-6.4707	-6.9132	-5.5888	-7.1289	-6.0401	-5.299	-3.6475	-5.2366	-3.3137	-2.7996	-1.5671	-1.1438	-2.7531	1.4676	1.5724	2.9182	2.2018	4.299	4.1194	4.8877	4.8135	4.3719	6.2013	3.5366	4.3967	4.4819	4	ANOM
820.3125	-2.7118	-3.7673	-3.2796	-6.2221	-6.2724	-6.951	-5.7599	-7.1061	-5.772	-5.1448	-3.7289	-5.4694	-2.939	-2.4774	-1.4004	-1.278	-2.7972	1.8398	1.9029	2.9913	1.9332	4.5615	4.4586	5.0896	4.5704	3.9217	6.3027	3.4155	4.1909	4.0597	4	ANOM
824.2188	-2.5243	-3.6801	-3.0849	-6.0043	-6.0782	-7.0185	-5.9096	-6.9994	-5.4695	-5.0109	-3.8091	-5.6511	-2.569	-2.1807	-1.2849	-1.4244	-2.8067	2.1773	2.161	2.9571	1.6407	4.789	4.7447	5.1263	4.2015	3.4833	6.1621	3.1991	3.8609	3.5111	4	ANOM
828.125	-2.3695	-3.6019	-2.8369	-5.8064	-5.8953	-7.107	-6.0209	-6.8299	-5.1666	-4.9111	-3.8768	-5.7645	-2.2474	-1.9412	-1.235	-1.5745	-2.7974	2.4335	2.3161	2.8131	1.335	4.9444	4.9365	4.9862	3.725	3.0779	5.7897	2.9148	3.4424	2.8895	4	ANOM
832.0313	-2.2543	-3.532	-2.5699	-5.6365	-5.7257	-7.1935	-6.0774	-6.6214	-4.8856	-4.842	-3.9227	-5.7983	-1.9995	-1.7852	-1.2554	-1.723	-2.7814	2.5709	2.3424	2.5599	1.0227	4.9854	4.9978	4.6713	3.1582	2.7139	5.2088	2.5744	2.9673	2.2408	4	ANOM
835.9375	-2.1896	-3.4798	-2.3165	-5.5015	-5.5685	-7.2502	-6.0691	-6.4008	-4.6517	-4.8029	-3.9389	-5.7563	-1.8392	-1.728	-1.3482	-1.8708	-2.7803	2.5723	2.2332	2.2088	0.7013	4.8885	4.9044	4.1982	2.5146	2.3839	4.4568	2.1955	2.459	1.5916	4	ANOM
839.8438	-2.1757	-3.4398	-2.1135	-5.3968	-5.4226	-7.2477	-5.9907	-6.1942	-4.4784	-4.779	-3.9222	-5.6519	-1.7612	-1.7741	-1.4974	-2.0222	-2.8086	2.4314	1.9918	1.771	0.3621	4.6318	4.6481	3.5957	1.8096	2.0672	3.5707	1.7858	1.9256	0.9541	4	ANOM
843.75	-2.2168	-3.4231	-1.9907	-5.3223	-5.2868	-7.1643	-5.8532	-6.028	-4.3806	-4.7629	-3.8736	-5.5102	-1.7478	-1.9144	-1.6885	-2.1863	-2.8786	2.1642	1.6288	1.2665	0.0013	4.2246	4.2375	2.8932	1.0602	1.7392	2.5907	1.3494	1.3762	0.3327	4	ANOM
847.6563	-2.3039	-3.4302	-1.96	-5.2697	-5.16	-6.9861	-5.6659	-5.9107	-4.3522	-4.7436	-3.8037	-5.3615	-1.771	-2.1284	-1.9083	-2.3748	-2.989	1.808	1.1714	0.7167	-0.3836	3.6906	3.6943	2.1375	0.2856	1.3776	1.5731	0.8923	0.8124	-0.2799	4	ANOM
851.5625	-2.432	-3.4611	-2.0317	-5.2272	-5.037	-6.7142	-5.4517	-5.8479	-4.3802	-4.713	-3.7218	-5.2284	-1.7999	-2.3884	-2.1403	-2.592	-3.1357	1.4007	0.652	0.1442	-0.7908	3.0689	3.0651	1.3703	-0.4814	0.9704	0.5722	0.4243	0.248	-0.878	4	ANOM
855.4688	-2.5864	-3.5216	-2.1981	-5.185	-4.9195	-6.3645	-5.2378	-5.8404	-4.4463	-4.6747	-3.649	-5.137	-1.8083	-2.6651	-2.3775	-2.8418	-3.3032	0.9888	0.1	-0.4308	-1.2005	2.4114	2.394	0.632	-1.2075	0.5226	-0.358	-0.044	-0.3045	-1.4499	4	ANOM
859.375	-2.759	-3.6059	-2.4371	-5.1359	-4.8043	-5.9652	-5.0454	-5.8719	-4.524	-4.6306	-3.5947	-5.1005	-1.7792	-2.9282	-2.6099	-3.1211	-3.4719	0.6137	-0.4449	-0.9796	-1.5943	1.7718	1.7383	-0.034	-1.8454	0.0558	-1.1543	-0.4909	-0.8144	-1.9626	4	ANOM
863.2813	-2.935	-3.7111	-2.7275	-5.073	-4.6939	-5.557	-4.8995	-5.9251	-4.5916	-4.5913	-3.5784	-5.1209	-1.7085	-3.1578	-2.8394	-3.4184	-3.6263	0.3041	-0.9608	-1.4856	-1.9422	1.2006	1.1437	-0.5997	-2.353	-0.3932	-1.7736	-0.8902	-1.2426	-2.3766	4	ANOM
867.1875	-3.1	-3.8297	-3.0386	-4.9922	-4.59	-5.1809	-4.8153	-5.9807	-4.6297	-4.568	-3.6012	-5.1884	-1.6021	-3.3359	-3.0686	-3.712	-3.7496	0.076	-1.4214	-1.925	-2.2114	0.7372	0.6485	-1.0361	-2.6878	-0.7721	-2.1694	-1.2135	-1.5495	-2.6399	4	ANOM
871.0938	-3.2502	-3.9545	-3.3399	-4.8962	-4.5051	-4.8754	-4.8007	-6.0247	-4.627	-4.569	-3.6689	-5.2888	-1.4778	-3.4585	-3.294	-3.985	-3.8356	-0.0727	-1.8101	-2.2857	-2.3793	0.3979	0.2769	-1.3354	-2.8262	-1.0369	-2.319	-1.4367	-1.6938	-2.7101	4	ANOM
875	-3.38	-4.0777	-3.6072	-4.793	-4.4489	-4.6728	-4.8561	-6.0462	-4.5827	-4.6061	-3.7748	-5.402	-1.3563	-3.5348	-3.5155	-4.2134	-3.8826	-0.1562	-2.1228	-2.5522	-2.4289	0.1842	0.0326	-1.4908	-2.7605	-1.1485	-2.2189	-1.5371	-1.6542	-2.5583	4	ANOM
878.9063	-3.4856	-4.1933	-3.8208	-4.6889	-4.4308	-4.5839	-4.9675	-6.0379	-4.5105	-4.6813	-3.9023	-5.5065	-1.2591	-3.567	-3.7239	-4.3759	-3.8951	-0.1965	-2.35	-2.7167	-2.3555	0.0819	-0.0871	-1.5138	-2.4964	-1.0776	-1.883	-1.5007	-1.419	-2.1738	4	ANOM
882.8125	-3.5718	-4.2956	-3.9668	-4.5943	-4.4596	-4.6113	-5.1168	-5.9997	-4.4203	-4.7851	-4.0372	-5.5827	-1.1934	-3.5705	-3.9082	-4.4575	-3.8806	-0.2172	-2.4921	-2.7732	-2.1701	0.0613	-0.1036	-1.4104	-2.066	-0.8264	-1.349	-1.3328	-1.0019	-1.5792	4	ANOM
886.7188	-3.6432	-4.3776	-4.044	-4.5257	-4.5432	-4.7368	-5.2846	-5.9394	-4.3353	-4.9162	-4.1547	-5.6222	-1.169	-3.5546	-4.0518	-4.4519	-3.855	-0.2324	-2.5474	-2.7235	-1.8946	0.0915	-0.0375	-1.2051	-1.5168	-0.4136	-0.6709	-1.0495	-0.438	-0.8259	4	ANOM
890.625	-3.7008	-4.4399	-4.0508	-4.49	-4.6797	-4.932	-5.4409	-5.8654	-4.2738	-5.0502	-4.2473	-5.6165	-1.1752	-3.5284	-4.14	-4.3579	-3.8215	-0.2554	-2.5158	-2.5736	-1.5611	0.1367	0.0871	-0.9169	-0.913	0.114	0.0878	-0.6779	0.216	0.0193	4	ANOM
894.5313	-3.7428	-4.4794	-3.9928	-4.4964	-4.8647	-5.1556	-5.5642	-5.7818	-4.2435	-5.1747	-4.2951	-5.5734	-1.1955	-3.4867	-4.1555	-4.1865	-3.786	-0.2809	-2.4014	-2.3314	-1.2	0.185	0.2529	-0.5713	-0.3105	0.6999	0.8631	-0.2532	0.8966	0.8681	4	ANOM
898.4375	-3.77	-4.4899	-3.8792	-4.5405	-5.0775	-5.3745	-5.637	-5.6968	-4.251	-5.2702	-4.2926	-5.4984	-1.2096	-3.4328	-4.0917	-3.9531	-3.7454	-0.2956	-2.2064	-2.0147	-0.8486	0.2206	0.4471	-0.1875	0.2278	1.2757	1.5884	0.184	1.5396	1.6418	4	ANOM
902.3438	-3.7743	-4.4729	-3.726	-4.6234	-5.3049	-5.5568	-5.6518	-5.6114	-4.2887	-5.3245	-4.2452	-5.4047	-1.2056	-3.3558	-3.9501	-3.6797	-3.6981	-0.2811	-1.9354	-1.644	-0.5357	0.2443	0.6628	0.2113	0.6571	1.7775	2.2118	0.5966	2.0862	2.2663	4	ANOM
906.25	-3.7492	-4.4258	-3.5433	-4.738	-5.5183	-5.6772	-5.6103	-5.529	-4.3444	-5.33	-4.1621	-5.3104	-1.1691	-3.2503	-3.7383	-3.3926	-3.6338	-0.2218	-1.6042	-1.2458	-0.2819	0.2719	0.8954	0.6073	0.9531	2.1535	2.6995	0.9523	2.4996	2.6962	4	ANOM
910.1563	-3.6872	-4.3477	-3.3442	-4.865	-5.7045	-5.7272	-5.522	-5.449	-4.4008	-5.2913	-4.0596	-5.2284	-1.1035	-3.1151	-3.4764	-3.1134	-3.5476	-0.1037	-1.2278	-0.843	-0.0994	0.3178	1.1471	0.9795	1.1003	2.371	3.0278	1.2348	2.7585	2.9193	4	ANOM
914.0625	-3.5835	-4.2395	-3.141	-4.9887	-5.8432	-5.7129	-5.4041	-5.3658	-4.4409	-5.2126	-3.9566	-5.1633	-1.0128	-2.9535	-3.189	-2.8652	-3.4372	0.0742	-0.834	-0.4662	0.0149	0.3999	1.4136	1.3099	1.1121	2.415	3.1957	1.4366	2.8659	2.9466	4	ANOM
917.9688	-3.4388	-4.1087	-2.9496	-5.0954	-5.9271	-5.6443	-5.2738	-5.2814	-4.4481	-5.1126	-3.8664	-5.1233	-0.9195	-2.7749	-2.906	-2.6666	-3.3064	0.2973	-0.451	-0.1385	0.0604	0.5238	1.6822	1.5832	1.0082	2.3008	3.211	1.5594	2.8484	2.818	4	ANOM
921.875	-3.2539	-3.9544	-2.7761	-5.165	-5.9533	-5.5461	-5.1539	-5.1949	-4.4183	-5.0013	-3.8034	-5.1015	-0.8385	-2.5959	-2.6522	-2.5198	-3.1632	0.5457	-0.1061	0.1222	0.0522	0.6961	1.9457	1.7903	0.8217	2.0565	3.1009	1.6218	2.7424	2.5954	4	ANOM
925.7813	-3.0446	-3.7929	-2.6301	-5.1851	-5.9296	-5.4313	-5.0549	-5.1031	-4.3476	-4.8948	-3.7716	-5.0913	-0.7876	-2.4349	-2.4482	-2.4338	-3.02	0.7814	0.1718	0.3049	4e-04	0.9004	2.1822	1.9194	0.5843	1.72	2.8918	1.6414	2.5881	2.3319	4	ANOM
929.6875	-2.8245	-3.6327	-2.5161	-5.15	-5.8647	-5.3222	-4.9811	-5.0118	-4.2469	-4.8027	-3.7648	-5.0837	-0.7752	-2.3101	-2.3022	-2.4029	-2.9024	0.9741	0.3664	0.4006	-0.0891	1.1183	2.371	1.965	0.3239	1.3368	2.6092	1.6385	2.4244	2.0862	4	ANOM
933.5938	-2.6128	-3.4847	-2.43	-5.0519	-5.7686	-5.217	-4.9242	-4.914	-4.1255	-4.7238	-3.7696	-5.0606	-0.7952	-2.2276	-2.2105	-2.4212	-2.8143	1.0952	0.47	0.4164	-0.2055	1.325	2.4987	1.9339	0.0667	0.9435	2.2853	1.6254	2.2769	1.8895	4	ANOM
937.5	-2.4261	-3.3577	-2.3681	-4.8961	-5.6483	-5.1142	-4.8767	-4.8162	-3.9969	-4.6511	-3.7696	-5.0134	-0.8338	-2.1959	-2.1622	-2.4729	-2.7729	1.1299	0.485	0.3608	-0.3503	1.4892	2.5532	1.8323	-0.1822	0.569	1.9406	1.6137	2.1577	1.7559	4	ANOM
941.4063	-2.2804	-3.259	-2.3238	-4.6884	-5.5104	-5.006	-4.821	-4.7139	-3.8698	-4.5737	-3.7441	-4.9391	-0.8662	-2.2082	-2.1399	-2.5452	-2.7747	1.0742	0.4235	0.2501	-0.5196	1.5857	2.5289	1.6724	-0.4137	0.2292	1.5949	1.5997	2.0653	1.6769	4	ANOM
945.3125	-2.1857	-3.1895	-2.2835	-4.4407	-5.3501	-4.8707	-4.7393	-4.6053	-3.7515	-4.4745	-3.6772	-4.8374	-0.8709	-2.2527	-2.1149	-2.6305	-2.8144	0.9437	0.3099	0.0954	-0.7132	1.6007	2.4308	1.4719	-0.634	-0.0786	1.2613	1.5736	1.9781	1.6247	4	ANOM
949.2188	-2.1408	-3.1408	-2.2344	-4.1594	-5.1558	-4.7	-4.6231	-4.4885	-3.6402	-4.3377	-3.5623	-4.7142	-0.8205	-2.3084	-2.0744	-2.7193	-2.8724	0.7663	0.1695	-0.0886	-0.9275	1.5236	2.2751	1.2509	-0.8478	-0.3571	0.9486	1.5185	1.8777	1.567	4	ANOM
953.125	-2.1407	-3.1104	-2.1749	-3.8632	-4.9271	-4.4804	-4.4718	-4.3619	-3.5334	-4.1576	-3.403	-4.588	-0.709	-2.3599	-2.0065	-2.8066	-2.9258	0.5723	0.0168	-0.2896	-1.1587	1.3604	2.0783	1.0241	-1.0635	-0.6181	0.6679	1.42	1.7398	1.4661	4	ANOM
957.0313	-2.1706	-3.0883	-2.1008	-3.5605	-4.652	-4.215	-4.2975	-4.2282	-3.4199	-3.93	-3.2146	-4.4784	-0.5366	-2.3892	-1.9117	-2.8951	-2.954	0.3938	-0.128	-0.5011	-1.3947	1.1244	1.8637	0.8012	-1.2764	-0.8724	0.4189	1.2621	1.5508	1.3073	4	ANOM
960.9375	-2.2131	-3.0638	-2.0147	-3.2647	-4.332	-3.9159	-4.1203	-4.0932	-3.2927	-3.6686	-3.0207	-4.4054	-0.328	-2.3901	-1.8008	-2.992	-2.9393	0.2577	-0.2619	-0.7222	-1.6236	0.8364	1.6462	0.5964	-1.4808	-1.1135	0.2147	1.0357	1.306	1.0854	4	ANOM
964.8438	-2.2561	-3.0297	-1.9306	-2.9911	-3.9789	-3.612	-3.967	-3.9726	-3.1491	-3.3963	-2.8501	-4.3873	-0.111	-2.3656	-1.6967	-3.0995	-2.8735	0.1746	-0.3878	-0.9517	-1.8261	0.5203	1.4424	0.4089	-1.6675	-1.3324	0.0575	0.7482	1.0177	0.8212	4	ANOM
968.75	-2.2871	-2.9915	-1.8676	-2.7507	-3.6138	-3.3349	-3.8677	-3.8783	-2.9937	-3.1404	-2.7402	-4.438	0.0697	-2.3285	-1.6251	-3.2277	-2.7644	0.1403	-0.5165	-1.1904	-1.9884	0.2013	1.2542	0.236	-1.8132	-1.5106	-0.0468	0.4136	0.7106	0.5477	4	ANOM
972.6563	-2.2988	-2.9531	-1.8446	-2.5559	-3.2613	-3.1193	-3.8452	-3.8283	-2.8351	-2.9326	-2.7083	-4.5586	0.1819	-2.2927	-1.6112	-3.3769	-2.6239	0.1487	-0.6643	-1.4357	-2.0929	-0.0949	1.0894	0.0855	-1.8987	-1.6181	-0.0879	0.0555	0.4226	0.3133	4	ANOM
976.5625	-2.2922	-2.9208	-1.8789	-2.4153	-2.9558	-2.992	-3.9103	-3.8396	-2.6816	-2.795	-2.7704	-4.7367	0.1992	-2.2756	-1.6644	-3.537	-2.4813	0.1724	-0.8347	-1.6755	-2.1291	-0.3519	0.9471	-0.0502	-1.9128	-1.6282	-0.063	-0.2871	0.193	0.1665	4	ANOM
980.4688	-2.2788	-2.9098	-1.989	-2.3382	-2.7232	-2.9752	-4.0588	-3.9203	-2.554	-2.7415	-2.92	-4.9547	0.1127	-2.2899	-1.789	-3.6988	-2.3633	0.1956	-1.0315	-1.894	-2.0946	-0.5535	0.8269	-0.167	-1.8371	-1.5306	0.0277	-0.5781	0.0528	0.1422	4	ANOM
984.375	-2.2689	-2.9341	-2.1769	-2.3266	-2.5831	-3.062	-4.2695	-4.0721	-2.466	-2.7727	-3.1368	-5.1787	-0.0658	-2.3342	-1.9692	-3.8406	-2.2957	0.1991	-1.2408	-2.0725	-1.9936	-0.6886	0.7301	-0.2511	-1.6833	-1.3229	0.1845	-0.7852	0.0291	0.2606	4	ANOM
988.2813	-2.2727	-2.9959	-2.4379	-2.3759	-2.539	-3.2349	-4.5057	-4.2833	-2.4212	-2.8679	-3.3839	-5.3747	-0.3012	-2.3938	-2.1732	-3.9355	-2.2936	0.1834	-1.4365	-2.1821	-1.8337	-0.754	0.6697	-0.292	-1.4585	-1.0294	0.3979	-0.8795	0.1256	0.5119	4	ANOM
992.1875	-2.2977	-3.1012	-2.7513	-2.4696	-2.5796	-3.4613	-4.7235	-4.5336	-2.4184	-2.999	-3.615	-5.5033	-0.5431	-2.4449	-2.3557	-3.9525	-2.3592	0.1537	-1.5837	-2.1965	-1.6329	-0.7487	0.655	-0.2729	-1.1868	-0.6978	0.6535	-0.8492	0.3309	0.8577	4	ANOM
996.0938	-2.3468	-3.2384	-3.0893	-2.5907	-2.6735	-3.6904	-4.8793	-4.788	-2.4395	-3.1129	-3.7827	-5.5336	-0.7448	-2.4544	-2.4743	-3.8713	-2.4733	0.1323	-1.6432	-2.0979	-1.4104	-0.6787	0.7003	-0.184	-0.904	-0.385	0.9368	-0.6992	0.6145	1.2502	4	ANOM
1000	-2.4079	-3.3918	-3.4118	-2.7032	-2.7757	-3.8724	-4.936	-5.0128	-2.4595	-3.1654	-3.8419	-5.4408	-0.8501	-2.3816	-2.4779	-3.6686	-2.5972	0.1442	-1.5768	-1.8671	-1.1776	-0.5526	0.8211	-0.0062	-0.6387	-0.1553	1.2216	-0.447	0.9356	1.618	4	ANOM
1003.9063	-2.4671	-3.534	-3.6788	-2.7818	-2.8404	-3.9621	-4.8682	-5.1672	-2.4478	-3.1137	-3.7658	-5.218	-0.834	-2.1966	-2.3396	-3.3433	-2.6928	0.2126	-1.3637	-1.5101	-0.9546	-0.3879	1.025	0.2585	-0.4248	-0.0728	1.4854	-0.1275	1.2506	1.9002	4	ANOM
1007.8125	-2.4989	-3.6363	-3.8525	-2.7886	-2.8267	-3.9211	-4.6725	-5.2196	-2.3722	-2.9297	-3.5409	-4.8726	-0.6835	-1.8792	-2.0419	-2.8981	-2.709	0.3591	-0.9964	-1.0405	-0.7489	-0.2033	1.306	0.6031	-0.2816	-0.1729	1.7072	0.2204	1.5105	2.0423	4	ANOM
1011.7188	-2.4806	-3.6683	-3.9025	-2.698	-2.6972	-3.737	-4.3634	-5.1429	-2.2049	-2.5994	-3.174	-4.4248	-0.4155	-1.4278	-1.5922	-2.3565	-2.6051	0.5821	-0.4883	-0.4817	-0.5639	-0.0219	1.6499	1.0109	-0.2164	-0.4671	1.8675	0.5526	1.6844	2.0245	4	ANOM
1015.625	-2.3883	-3.6097	-3.8117	-2.4983	-2.4428	-3.4103	-3.9678	-4.9318	-1.9385	-2.1338	-2.6929	-3.909	-0.0741	-0.8659	-1.0192	-1.7526	-2.3513	0.8644	0.1189	0.1261	-0.3964	0.1272	2.0254	1.4534	-0.2247	-0.9335	1.9503	0.8204	1.7558	1.8465	4	ANOM
1019.5313	-2.2111	-3.4461	-3.5753	-2.1855	-2.07	-2.9678	-3.522	-4.5943	-1.5783	-1.5644	-2.1312	-3.3609	0.2901	-0.2345	-0.3603	-1.1262	-1.9424	1.176	0.777	0.7414	-0.2419	0.2183	2.3901	1.8956	-0.283	-1.5079	1.9539	0.9976	1.7263	1.5426	4	ANOM
1023.4375	-1.9457	-3.1809	-3.2065	-1.7848	-1.6057	-2.4385	-3.0666	-4.1486	-1.1473	-0.932	-1.538	-2.8197	0.6088	0.4134	0.3313	-0.5141	-1.3925	1.4745	1.4251	1.3307	-0.0882	0.2251	2.7061	2.3046	-0.359	-2.1106	1.8852	1.0622	1.6109	1.1741	4	ANOM
1027.3438	-1.6035	-2.8204	-2.7304	-1.3221	-1.0921	-1.8691	-2.6321	-3.6294	-0.679	-0.2893	-0.953	-2.3186	0.8366	1.0201	1.0126	0.0445	-0.7403	1.7117	2.0035	1.8563	0.071	0.1365	2.9261	2.6521	-0.4168	-2.645	1.7538	1.0097	1.4412	0.8061	4	ANOM
1031.25	-1.2047	-2.3944	-2.1861	-0.8491	-0.5783	-1.2992	-2.2395	-3.0787	-0.2219	0.3125	-0.4043	-1.8804	0.9354	1.533	1.6436	0.5255	-0.0443	1.8463	2.4664	2.3039	0.2436	-0.0594	3.024	2.9153	-0.4203	-3.0243	1.5864	0.8487	1.2494	0.5051	4	ANOM
1035.1563	-0.7808	-1.9322	-1.6125	-0.415	-0.1117	-0.7642	-1.8906	-2.541	0.1756	0.8392	0.0824	-1.5217	0.8929	1.9119	2.1945	0.9132	0.6299	1.856	2.7886	2.6611	0.4259	-0.3536	2.9835	3.0875	-0.3441	-3.1879	1.4045	0.601	1.0677	0.3248	4	ANOM
1039.0625	-0.3627	-1.4662	-1.0515	-0.0637	0.2704	-0.2821	-1.5793	-2.0511	0.4788	1.2602	0.5064	-1.2399	0.7341	2.139	2.6596	1.2064	1.2156	1.7376	2.9668	2.9351	0.6166	-0.7254	2.8122	3.1746	-0.1804	-3.1117	1.2338	0.2975	0.9192	0.2869	4	ANOM
1042.9688	0.0157	-1.0248	-0.5338	0.1729	0.5515	0.1371	-1.2791	-1.6389	0.6658	1.5757	0.8756	-1.0227	0.4994	2.222	3.0457	1.4173	1.6619	1.5087	3.014	3.1393	0.7985	-1.1412	2.5406	3.1927	0.0674	-2.8169	1.0977	-0.0278	0.8231	0.3905	4	ANOM
1046.875	0.326	-0.6356	-0.0924	0.2732	0.7204	0.5018	-0.9804	-1.3233	0.7247	1.7913	1.2006	-0.8611	0.2494	2.1856	3.3618	1.5617	1.9261	1.2089	2.9663	3.2849	0.9557	-1.556	2.2094	3.1588	0.3674	-2.3644	1.0049	-0.3486	0.7673	0.6002	4	ANOM
1050.7813	0.5579	-0.3176	0.2565	0.2393	0.7929	0.8148	-0.6643	-1.1156	0.6694	1.9246	1.4961	-0.7419	0.0399	2.0684	3.6221	1.6478	1.9928	0.8931	2.8618	3.3838	1.0654	-1.9232	1.8678	3.0924	0.6799	-1.85	0.9571	-0.6364	0.7426	0.8574	4	ANOM
1054.6875	0.6979	-0.0773	0.5026	0.0877	0.7837	1.0859	-0.341	-1.0125	0.5269	1.9935	1.7609	-0.6649	-0.0778	1.9084	3.8321	1.6892	1.863	0.6134	2.7343	3.4329	1.1068	-2.1951	1.5683	3.008	0.9513	-1.38	0.9435	-0.8761	0.7237	1.0938	4	ANOM
1058.5938	0.7439	0.0751	0.6483	-0.1508	0.7086	1.3166	-0.0325	-1.0143	0.3226	2.0181	1.9877	-0.629	-0.081	1.7386	3.9811	1.6738	1.559	0.4141	2.6036	3.4192	1.0534	-2.3292	1.3457	2.9045	1.1286	-1.0521	0.9409	-1.0607	0.6841	1.2498	4	ANOM
1062.5	0.7035	0.1432	0.6932	-0.4426	0.581	1.4965	0.2284	-1.1133	0.0927	1.9938	2.1517	-0.6569	0.0294	1.5779	4.0518	1.5948	1.1142	0.3198	2.4713	3.3196	0.8974	-2.2971	1.2231	2.7724	1.1699	-0.9286	0.9213	-1.1942	0.604	1.2822	4	ANOM
1066.4063	0.5805	0.1181	0.6442	-0.7611	0.3961	1.5975	0.3783	-1.3068	-0.1483	1.9095	2.2116	-0.7734	0.2134	1.4163	4.0003	1.418	0.5668	0.3302	2.3145	3.1014	0.6311	-2.09	1.1926	2.5803	1.0417	-1.0299	0.85	-1.2843	0.4694	1.1643	4	ANOM
1070.3125	0.3833	0.0012	0.5072	-1.0819	0.1414	1.5922	0.3666	-1.5937	-0.3938	1.7406	2.126	-1.0073	0.4206	1.2297	3.7895	1.1146	-0.0401	0.4235	2.0986	2.7308	0.2642	-1.71	1.2337	2.3039	0.7414	-1.3143	0.7031	-1.3415	0.2796	0.9159	4	ANOM
1074.2188	0.1128	-0.2149	0.2822	-1.4053	-0.2064	1.4425	0.1422	-1.9765	-0.6574	1.4537	1.8568	-1.3879	0.577	0.9799	3.3786	0.6577	-0.6718	0.5535	1.7783	2.1864	-0.1889	-1.1817	1.3062	1.9084	0.2822	-1.6954	0.4581	-1.3785	0.0496	0.5804	4	ANOM
1078.125	-0.2307	-0.5351	-0.0229	-1.7368	-0.6724	1.1187	-0.3266	-2.4594	-0.9615	1.0146	1.3717	-1.9313	0.6172	0.6209	2.7407	0.0323	-1.2989	0.6642	1.3121	1.4582	-0.6962	-0.5457	1.3575	1.371	-0.2965	-2.0539	0.1099	-1.4067	-0.2005	0.2208	4	ANOM
1082.0313	-0.6428	-0.9583	-0.4086	-2.0944	-1.2728	0.6039	-1.0381	-3.0368	-1.3319	0.4042	0.6707	-2.6345	0.4848	0.1155	1.8739	-0.7598	-1.9015	0.6971	0.6736	0.5592	-1.2172	0.1458	1.3435	0.6848	-0.9378	-2.2479	-0.3319	-1.4271	-0.4365	-0.0949	4	ANOM
1085.9375	-1.1149	-1.4776	-0.8654	-2.5015	-2.0063	-0.096	-1.9577	-3.6986	-1.7965	-0.379	-0.2264	-3.4674	0.1624	-0.5507	0.8068	-1.6877	-2.4592	0.6167	-0.1382	-0.4693	-1.7121	0.839	1.2297	-0.1345	-1.576	-2.1606	-0.8376	-1.4397	-0.6269	-0.2923	4	ANOM
1089.8438	-1.6395	-2.0758	-1.3836	-2.9725	-2.8536	-0.9517	-3.0245	-4.4212	-2.3669	-1.3138	-1.2721	-4.3879	-0.3449	-1.3745	-0.4064	-2.7012	-2.9549	0.3921	-1.0944	-1.5625	-2.1361	1.4728	1.0007	-1.0522	-2.1472	-1.7188	-1.3716	-1.4374	-0.7412	-0.3277	4	ANOM
1093.75	-2.1897	-2.7227	-1.9456	-3.5097	-3.7667	-1.9072	-4.1489	-5.1679	-3.0385	-2.3491	-2.3898	-5.3248	-0.9913	-2.3128	-1.6867	-3.7237	-3.3799	0.031	-2.14	-2.6458	-2.4589	1.9964	0.664	-2.0066	-2.5941	-0.9068	-1.8858	-1.4065	-0.7609	-0.1757	4	ANOM
1097.6563	-2.7421	-3.3731	-2.5221	-4.094	-4.6796	-2.8885	-5.2263	-5.8914	-3.7726	-3.4148	-3.4922	-6.2019	-1.7053	-3.3019	-2.936	-4.6755	-3.7158	-0.4372	-3.1932	-3.629	-2.6557	2.3699	0.2461	-2.9306	-2.8818	0.2128	-2.3279	-1.34	-0.6722	0.1555	4	ANOM
1101.5625	-3.2592	-3.9849	-3.0836	-4.6911	-5.5145	-3.8172	-6.1611	-6.5454	-4.5285	-4.4319	-4.4915	-6.9415	-2.4069	-4.2634	-4.0597	-5.4754	-3.9526	-0.9698	-4.1655	-4.4372	-2.7205	2.555	-0.2154	-3.748	-2.998	1.5137	-2.6569	-1.2218	-0.4798	0.6293	4	ANOM
1105.4688	-3.7085	-4.5115	-3.5943	-5.2496	-6.1974	-4.6204	-6.8763	-7.0728	-5.2387	-5.3243	-5.3172	-7.4791	-3.022	-5.1157	-4.9771	-6.058	-4.0881	-1.5119	-4.9782	-5.0129	-2.6648	2.5418	-0.6678	-4.392	-2.956	2.8214	-2.8418	-1.0517	-0.1963	1.1852	4	ANOM
1109.375	-4.0599	-4.914	-4.0251	-5.7171	-6.6693	-5.2407	-7.3288	-7.4364	-5.8401	-6.0256	-5.913	-7.7766	-3.4865	-5.7855	-5.6351	-6.3869	-4.1245	-2.0113	-5.5657	-5.324	-2.5251	2.3265	-1.07	-4.8159	-2.7937	3.9339	-2.8665	-0.8225	0.1576	1.753	4	ANOM
1113.2813	-4.2895	-5.1694	-4.3503	-6.0319	-6.9003	-5.645	-7.505	-7.6082	-6.2727	-6.4961	-6.2626	-7.8276	-3.7683	-6.2276	-6.0136	-6.4548	-4.074	-2.4281	-5.8958	-5.3731	-2.3428	1.9256	-1.3893	-4.9977	-2.5611	4.669	-2.7325	-0.5424	0.5552	2.2648	4	ANOM
1117.1875	-4.3965	-5.2787	-4.559	-6.1657	-6.8918	-5.8357	-7.4446	-7.5886	-6.5056	-6.7323	-6.3839	-7.6597	-3.8653	-6.4274	-6.1312	-6.2952	-3.9653	-2.7447	-5.9693	-5.2012	-2.1721	1.3707	-1.6111	-4.9459	-2.321	4.8817	-2.4576	-0.2197	0.9701	2.6716	4	ANOM
1121.0938	-4.3918	-5.2581	-4.6574	-6.1004	-6.6857	-5.8491	-7.2127	-7.3981	-6.5317	-6.7629	-6.3266	-7.3377	-3.8115	-6.4141	-6.0426	-5.9725	-3.8353	-2.9647	-5.8332	-4.871	-2.0743	0.6999	-1.7433	-4.6943	-2.1365	4.5006	-2.0818	0.1294	1.3762	2.9341	4	ANOM
1125	-4.2986	-5.1486	-4.6583	-5.8469	-6.3431	-5.7386	-6.9011	-7.076	-6.3719	-6.6422	-6.159	-6.9367	-3.6566	-6.2412	-5.8228	-5.5754	-3.7296	-3.1106	-5.5497	-4.4658	-2.0878	-0.0247	-1.8032	-4.3044	-2.0522	3.5404	-1.6394	0.4965	1.7608	3.0487	4	ANOM
1128.9063	-4.1575	-5.0044	-4.5994	-5.4541	-5.9583	-5.5872	-6.6098	-6.6871	-6.0805	-6.4516	-5.9693	-6.5551	-3.4669	-5.9862	-5.5661	-5.2031	-3.6957	-3.2179	-5.2086	-4.0792	-2.2578	-0.7464	-1.8271	-3.8516	-2.1053	2.0976	-1.1872	0.8565	2.1005	3.0259	4	ANOM
1132.8125	-4.0086	-4.8786	-4.5189	-4.9844	-5.6189	-5.4684	-6.4223	-6.2982	-5.7269	-6.2755	-5.8351	-6.2812	-3.3033	-5.7387	-5.358	-4.9454	-3.7732	-3.3245	-4.898	-3.7931	-2.5933	-1.3997	-1.8471	-3.4144	-2.3105	0.341	-0.7753	1.1996	2.3874	2.8943	4	ANOM
1136.7188	-3.8931	-4.8213	-4.4581	-4.5094	-5.3967	-5.452	-6.4056	-5.971	-5.3872	-6.1844	-5.8251	-6.1879	-3.2099	-5.5753	-5.2655	-4.8754	-3.9938	-3.4581	-4.6942	-3.6686	-3.0869	-1.9181	-1.8888	-3.065	-2.6591	-1.5199	-0.4364	1.5126	2.6166	2.6962	4	ANOM
1140.625	-3.8421	-4.8623	-4.4563	-4.1071	-5.3521	-5.5807	-6.5929	-5.7625	-5.1328	-6.2348	-5.9755	-6.3161	-3.2106	-5.5544	-5.3387	-5.0383	-4.3628	-3.6333	-4.6474	-3.744	-3.7132	-2.2499	-1.97	-2.8623	-3.1279	-3.2658	-0.2179	1.7791	2.7756	2.4661	4	ANOM
1144.5313	-3.8695	-5.0183	-4.5403	-3.8339	-5.4917	-5.8684	-6.9809	-5.7057	-5.0102	-6.445	-6.2982	-6.6737	-3.3041	-5.6978	-5.5867	-5.4409	-4.8715	-3.8406	-4.7814	-4.0289	-4.4239	-2.3539	-2.0915	-2.8383	-3.6816	-4.7004	-0.1386	1.9923	2.8596	2.2343	4	ANOM
1148.4375	-3.9803	-5.2802	-4.72	-3.7272	-5.8042	-6.3031	-7.5339	-5.8149	-5.0433	-6.8141	-6.7754	-7.237	-3.4591	-6.002	-5.9939	-6.054	-5.4893	-4.0548	-5.085	-4.5055	-5.1697	-2.2092	-2.2368	-3.0072	-4.2808	-5.6888	-0.2161	2.1385	2.8566	2.0109	4	ANOM
1152.3438	-4.1563	-5.6156	-4.9882	-3.7962	-6.2379	-6.8388	-8.1907	-6.0753	-5.2245	-7.2987	-7.3605	-7.9438	-3.6365	-6.4207	-6.5207	-6.8213	-6.1667	-4.2352	-5.5174	-5.1279	-5.8926	-1.8118	-2.3778	-3.354	-4.8885	-6.1639	-0.4559	2.2091	2.7542	1.7988	4	ANOM
1156.25	-4.3736	-5.9791	-5.3217	-4.0225	-6.7192	-7.4145	-8.8728	-6.4554	-5.5141	-7.8391	-7.9973	-8.7212	-3.7883	-6.8923	-7.1067	-7.6706	-6.8532	-4.3379	-6.02	-5.8439	-6.5428	-1.1861	-2.4901	-3.8527	-5.4697	-6.1329	-0.8516	2.1943	2.5463	1.584	4	ANOM
1160.1563	-4.6006	-6.3233	-5.6878	-4.3622	-7.1695	-7.9595	-9.5098	-6.9079	-5.8569	-8.3702	-8.6223	-9.4895	-3.8744	-7.3459	-7.6961	-8.5212	-7.4871	-4.3273	-6.5339	-6.5939	-7.0858	-0.3781	-2.5432	-4.4591	-6.0016	-5.684	-1.3905	2.0896	2.2255	1.344	4	ANOM
1164.0625	-4.806	-6.6034	-6.0432	-4.7559	-7.5218	-8.4088	-10.0354	-7.3825	-6.1887	-8.8204	-9.1741	-10.1705	-3.8698	-7.7127	-8.2268	-9.3005	-8.0264	-4.1775	-7.0004	-7.3201	-7.4957	0.5454	-2.5219	-5.127	-6.476	-4.9478	-2.0518	1.8891	1.7903	1.0572	4	ANOM
1167.9688	-4.9625	-6.7858	-6.3442	-5.1444	-7.7161	-8.7056	-10.4014	-7.8251	-6.4424	-9.1347	-9.6032	-10.6998	-3.7602	-7.9384	-8.6603	-9.9431	-8.4329	-3.8865	-7.3689	-7.9736	-7.7694	1.5172	-2.4221	-5.8013	-6.8836	-4.081	-2.7978	1.5946	1.258	0.7159	4	ANOM
1171.875	-5.0556	-6.8555	-6.5586	-5.4705	-7.7297	-8.8214	-10.587	-8.191	-6.5733	-9.2816	-9.8829	-11.0434	-3.5633	-7.9989	-8.968	-10.414	-8.6882	-3.4795	-7.6194	-8.5222	-7.915	2.4506	-2.2549	-6.4408	-7.2253	-3.2413	-3.5953	1.2151	0.6477	0.3134	4	ANOM
1175.7813	-5.0808	-6.8161	-6.6561	-5.6894	-7.5606	-8.7417	-10.5914	-8.4468	-6.5558	-9.2536	-10.0015	-11.1815	-3.3038	-7.892	-9.1436	-10.6898	-8.7915	-2.9993	-7.7478	-8.9405	-7.9444	3.2761	-2.0485	-7.0061	-7.4978	-2.5479	-4.3914	0.779	-0.0023	-0.1302	4	ANOM
1179.6875	-5.0453	-6.6805	-6.6236	-5.7836	-7.2378	-8.4809	-10.4314	-8.5687	-6.3835	-9.0624	-9.9579	-11.1229	-3.0158	-7.6448	-9.1894	-10.7773	-8.7524	-2.5023	-7.7619	-9.218	-7.8825	3.9306	-1.8346	-7.4633	-7.6978	-2.0829	-5.1375	0.3054	-0.6484	-0.5891	4	ANOM
1183.5938	-4.9561	-6.4755	-6.4631	-5.7411	-6.8075	-8.0639	-10.1339	-8.5512	-6.0827	-8.7377	-9.7721	-10.8931	-2.7352	-7.2945	-9.1147	-10.6865	-8.5915	-2.0454	-7.6844	-9.3456	-7.7394	4.3719	-1.6401	-7.7861	-7.8128	-1.8682	-5.7805	-0.1624	-1.2404	-1.0194	4	ANOM
1187.5	-4.8318	-6.2323	-6.1832	-5.5826	-6.3246	-7.5316	-9.7341	-8.3939	-5.6923	-8.3209	-9.4619	-10.5208	-2.4912	-6.8952	-8.9412	-10.4419	-8.3286	-1.6811	-7.5407	-9.3226	-7.5307	4.576	-1.4922	-7.9581	-7.8307	-1.8761	-6.2659	-0.5911	-1.7277	-1.3753	4	ANOM
1191.4063	-4.6806	-5.9711	-5.802	-5.3289	-5.8425	-6.9242	-9.2564	-8.1043	-5.2605	-7.8533	-9.0512	-10.0462	-2.2994	-6.4864	-8.6772	-10.0665	-7.9868	-1.4445	-7.3539	-9.1475	-7.2572	4.5511	-1.4063	-7.9638	-7.7253	-2.0385	-6.5528	-0.9349	-2.0637	-1.6088	4	ANOM
1195.3125	-4.5115	-5.7076	-5.3479	-5.009	-5.4018	-6.2813	-8.7299	-7.6967	-4.832	-7.3659	-8.56	-9.4952	-2.1562	-6.1035	-8.3312	-9.5761	-7.5778	-1.3422	-7.1271	-8.8135	-6.9101	4.3207	-1.3783	-7.7918	-7.4798	-2.2683	-6.6059	-1.1645	-2.2149	-1.682	4	ANOM
1199.2188	-4.3229	-5.4415	-4.8457	-4.6548	-5.0332	-5.6338	-8.171	-7.1869	-4.4478	-6.8823	-8.0011	-8.8891	-2.0584	-5.761	-7.9096	-8.985	-7.1086	-1.3613	-6.866	-8.3251	-6.4876	3.9249	-1.3897	-7.4431	-7.076	-2.4708	-6.4132	-1.2631	-2.1652	-1.5767	4	ANOM
1203.125	-4.1088	-5.167	-4.3201	-4.2904	-4.7407	-4.9993	-7.5804	-6.5928	-4.1281	-6.4084	-7.3841	-8.2472	-1.9812	-5.4532	-7.4051	-8.3016	-6.5858	-1.4691	-6.5579	-7.6804	-5.9734	3.4171	-1.4147	-6.9237	-6.5037	-2.5697	-5.9748	-1.217	-1.9152	-1.2834	4	ANOM
1207.0313	-3.862	-4.8699	-3.7989	-3.9336	-4.5189	-4.3922	-6.97	-5.9362	-3.881	-5.9472	-6.7215	-7.5745	-1.9058	-5.1642	-6.823	-7.5351	-6.0093	-1.6179	-6.1872	-6.8903	-5.3678	2.8508	-1.4165	-6.2486	-5.7711	-2.5196	-5.3172	-1.0368	-1.4881	-0.8166	4	ANOM
1210.9375	-3.5739	-4.5349	-3.2997	-3.5966	-4.3472	-3.8159	-6.3386	-5.2437	-3.6949	-5.4836	-6.0187	-6.8784	-1.8199	-4.8637	-6.1642	-6.6968	-5.3885	-1.757	-5.7403	-5.9764	-4.6791	2.275	-1.3674	-5.4425	-4.9	-2.2976	-4.478	-0.7485	-0.9206	-0.2096	4	ANOM
1214.8438	-3.2408	-4.1538	-2.8442	-3.2883	-4.1972	-3.2709	-5.6956	-4.5412	-3.5508	-5.0105	-5.2904	-6.1631	-1.716	-4.5264	-5.4419	-5.802	-4.7346	-1.8454	-5.2117	-4.9672	-3.9239	1.7322	-1.2446	-4.5444	-3.9241	-1.9279	-3.5175	-0.386	-0.2695	0.4929	4	ANOM
1218.75	-2.8692	-3.7286	-2.4414	-3.0089	-4.0417	-2.76	-5.0506	-3.8604	-3.4235	-4.5208	-4.5562	-5.4479	-1.5996	-4.1306	-4.6736	-4.8776	-4.0682	-1.8526	-4.603	-3.9022	-3.1303	1.2486	-1.0374	-3.5952	-2.8955	-1.4501	-2.4994	0.0015	0.4105	1.2376	4	ANOM
1222.6563	-2.4713	-3.2673	-2.096	-2.7634	-3.8613	-2.2821	-4.4152	-3.2303	-3.2878	-4.0162	-3.8361	-4.7444	-1.4862	-3.6696	-3.8887	-3.9544	-3.4189	-1.7647	-3.9329	-2.8351	-2.344	0.8404	-0.75	-2.6487	-1.8698	-0.9281	-1.4887	0.373	1.0556	1.9658	4	ANOM
1226.5625	-2.0686	-2.7952	-1.8136	-2.5528	-3.6406	-1.8456	-3.8178	-2.6768	-3.1241	-3.5047	-3.1604	-4.0806	-1.3944	-3.1542	-3.1217	-3.0726	-2.8146	-1.5948	-3.2297	-1.8136	-1.6008	0.5117	-0.4051	-1.7536	-0.9055	-0.4182	-0.5514	0.6851	1.6155	2.6201	4	ANOM
1230.4688	-1.6868	-2.339	-1.5846	-2.3787	-3.3796	-1.4591	-3.2757	-2.2197	-2.9265	-3.0101	-2.5539	-3.4766	-1.3445	-2.6007	-2.4054	-2.2694	-2.2858	-1.3633	-2.526	-0.8865	-0.9429	0.2521	-0.0311	-0.9498	-0.064	0.0203	0.2591	0.9086	2.0498	3.1569	4	ANOM
1234.375	-1.3524	-1.9298	-1.4007	-2.2415	-3.0879	-1.1324	-2.8107	-1.8667	-2.6953	-2.552	-2.0364	-2.9647	-1.3467	-2.0494	-1.7696	-1.5775	-1.8561	-1.1024	-1.8632	-0.0929	-0.4037	0.049	0.34	-0.2776	0.616	0.3544	0.9043	1.0253	2.3312	3.5366	4	ANOM
1238.2813	-0.8447	-1.3369	-0.935	-1.943	-2.58	-0.6214	-2.1767	-1.3035	-2.2944	-1.95	-1.4234	-2.3879	-1.2263	-1.3378	-1.0339	-0.8287	-1.2007	-0.7131	-1.0736	0.7589	0.19	0.0508	0.8257	0.4325	1.3011	0.6843	1.5617	1.1896	2.556	3.9226	4	ANOM
1242.1875	-0.6492	-1.0852	-0.7925	-1.8803	-2.2836	-0.4461	-1.9145	-1.1465	-2.0435	-1.6461	-1.1396	-2.1104	-1.3477	-0.9048	-0.618	-0.4301	-0.9963	-0.504	-0.5953	1.2125	0.4445	-0.0978	1.0824	0.7867	1.5728	0.7643	1.8092	1.0818	2.5088	3.9243	4	ANOM
1246.0938	-0.5524	-0.947	-0.6696	-1.8518	-2.0254	-0.366	-1.7707	-1.0689	-1.8251	-1.4537	-0.9789	-1.9608	-1.5112	-0.5813	-0.3249	-0.1847	-0.8883	-0.3616	-0.2379	1.4943	0.5604	-0.236	1.2472	0.9794	1.6349	0.7356	1.8516	0.8758	2.3159	3.7299	4	ANOM
1250	-0.5496	-0.9268	-0.5635	-1.8568	-1.829	-0.3796	-1.7402	-1.0455	-1.6565	-1.3762	-0.9308	-1.9305	-1.6867	-0.3871	-0.1393	-0.0788	-0.8553	-0.2891	-0.0085	1.6188	0.5646	-0.3774	1.3111	1.0255	1.5107	0.6286	1.7043	0.5966	1.9981	3.3594	4	ANOM
1253.9063	-0.6331	-1.0077	-0.4811	-1.883	-1.7161	-0.4836	-1.8098	-1.0557	-1.5616	-1.4091	-0.9771	-2.0006	-1.8496	-0.3226	-0.0461	-0.0876	-0.8635	-0.2865	0.1025	1.6097	0.4822	-0.5186	1.2799	0.9448	1.2356	0.4826	1.3867	0.264	1.5858	2.839	4	ANOM
1257.8125	-0.7792	-1.1791	-0.4272	-1.9272	-1.6925	-0.6681	-1.9625	-1.0765	-1.5508	-1.5372	-1.1007	-2.1462	-1.9713	-0.3789	-0.0286	-0.1856	-0.889	-0.3368	0.1089	1.4928	0.352	-0.6586	1.1624	0.7614	0.8481	0.3299	0.9214	-0.0988	1.1094	2.2087	4	ANOM
1261.7188	-0.967	-1.4138	-0.4156	-1.9858	-1.7603	-0.9186	-2.1753	-1.1004	-1.6227	-1.7408	-1.2762	-2.3359	-2.036	-0.5351	-0.0703	-0.3448	-0.9057	-0.4218	0.0272	1.2942	0.1981	-0.7889	0.9796	0.4942	0.3956	0.2021	0.3397	-0.4732	0.5971	1.5126	4	ANOM
1265.625	-1.1735	-1.6931	-0.4582	-2.0571	-1.9146	-1.2171	-2.4249	-1.1217	-1.7745	-1.999	-1.4858	-2.5461	-2.0365	-0.7666	-0.1571	-0.5447	-0.9014	-0.5133	-0.1204	1.0321	0.0407	-0.8993	0.7556	0.1641	-0.0812	0.1172	-0.3265	-0.8406	0.0803	0.8066	4	ANOM
1269.5313	-1.3815	-1.9937	-0.566	-2.1459	-2.1338	-1.5463	-2.6863	-1.1506	-1.9881	-2.2868	-1.7175	-2.7538	-1.9737	-1.0424	-0.2935	-0.7713	-0.8869	-0.5994	-0.3307	0.7176	-0.1082	-0.9782	0.5086	-0.222	-0.5468	0.0989	-1.0457	-1.1853	-0.413	0.1438	4	ANOM
1273.4375	-1.5818	-2.3062	-0.7479	-2.2598	-2.4021	-1.8966	-2.9452	-1.2022	-2.2428	-2.5934	-1.9644	-2.9524	-1.8712	-1.3419	-0.4829	-1.025	-0.8778	-0.6655	-0.5935	0.3538	-0.2509	-1.0157	0.2561	-0.652	-0.9751	0.1394	-1.7798	-1.4945	-0.8563	-0.4253	4	ANOM
1277.3438	-1.777	-2.6224	-1.0081	-2.4069	-2.6983	-2.2534	-3.1967	-1.2987	-2.5219	-2.9066	-2.2318	-3.1406	-1.7566	-1.6509	-0.7383	-1.3087	-0.9054	-0.7145	-0.9111	-0.0622	-0.3941	-1.0039	0.0074	-1.1266	-1.3475	0.2421	-2.4903	-1.7582	-1.2304	-0.8583	4	ANOM
1281.25	-1.9746	-2.9479	-1.3396	-2.5984	-2.9996	-2.6182	-3.4416	-1.4667	-2.8048	-3.2298	-2.5255	-3.3324	-1.6553	-1.963	-1.0804	-1.6347	-0.9986	-0.753	-1.2885	-0.5379	-0.5523	-0.9415	-0.2311	-1.6359	-1.6615	0.3969	-3.1365	-1.9603	-1.5113	-1.1217	4	ANOM
1285.1563	-2.1868	-3.2854	-1.7349	-2.8387	-3.301	-2.9957	-3.6927	-1.7228	-3.0792	-3.5693	-2.8664	-3.5472	-1.5965	-2.2838	-1.5221	-2.018	-1.1914	-0.7955	-1.7293	-1.0718	-0.7404	-0.8304	-0.4617	-2.1776	-1.9193	0.5919	-3.6868	-2.092	-1.6838	-1.2031	4	ANOM
1289.0625	-2.4292	-3.6427	-2.1792	-3.1261	-3.587	-3.3922	-3.9639	-2.084	-3.3366	-3.9394	-3.2618	-3.8031	-1.6021	-2.6173	-2.0678	-2.4595	-1.4921	-0.8579	-2.2367	-1.6589	-0.9633	-0.6733	-0.6793	-2.7297	-2.1183	0.816	-4.0964	-2.1479	-1.737	-1.0988	4	ANOM
1292.9688	-2.7078	-4.0297	-2.6567	-3.4511	-3.8606	-3.8203	-4.2814	-2.5462	-3.5769	-4.3513	-3.7226	-4.119	-1.6788	-2.9728	-2.7208	-2.9612	-1.904	-0.954	-2.7969	-2.2861	-1.2216	-0.4769	-0.8868	-3.2716	-2.2666	1.0554	-4.3461	-2.1215	-1.672	-0.8307	4	ANOM
1296.875	-3.0228	-4.4463	-3.1508	-3.8005	-4.1283	-4.2895	-4.6598	-3.1018	-3.8058	-4.8155	-4.2543	-4.5065	-1.8258	-3.3584	-3.4614	-3.5073	-2.4013	-1.0851	-3.3947	-2.9258	-1.4978	-0.2456	-1.0774	-3.7716	-2.3661	1.3043	-4.4103	-2.0143	-1.489	-0.4316	4	ANOM
1300.7813	-3.3645	-4.8836	-3.6431	-4.1489	-4.3936	-4.8034	-5.107	-3.7243	-4.0252	-5.3266	-4.8473	-4.957	-2.0205	-3.7714	-4.2611	-4.0695	-2.9418	-1.2465	-3.9922	-3.5333	-1.7689	0.0203	-1.234	-4.1913	-2.4128	1.5521	-4.2822	-1.8304	-1.1992	0.0573	4	ANOM
1304.6875	-3.7186	-5.3355	-4.1172	-4.48	-4.6686	-5.3631	-5.6261	-4.3826	-4.2477	-5.8872	-5.4851	-5.464	-2.2416	-4.1989	-5.0833	-4.6198	-3.4768	-1.4193	-4.5567	-4.078	-2.0055	0.3142	-1.3451	-4.4958	-2.4036	1.7954	-3.9686	-1.5779	-0.8259	0.5859	4	ANOM
1308.5938	-4.0547	-5.7783	-4.5594	-4.7639	-4.952	-5.9489	-6.1959	-5.0349	-4.4694	-6.4666	-6.1379	-5.9915	-2.4583	-4.6178	-5.8747	-5.1126	-3.946	-1.5734	-5.035	-4.515	-2.1764	0.6503	-1.3796	-4.6541	-2.3314	2.0315	-3.4875	-1.2696	-0.3954	1.1098	4	ANOM
1312.5	-4.3417	-6.1888	-4.95	-4.9894	-5.2445	-6.5431	-6.7931	-5.6374	-4.6872	-7.0372	-6.7715	-6.5031	-2.6341	-4.9948	-6.5925	-5.5129	-4.2976	-1.6718	-5.3847	-4.808	-2.2547	1.0289	-1.3135	-4.6436	-2.1919	2.2557	-2.8703	-0.9143	0.0724	1.5876	4	ANOM
1316.4063	-4.5515	-6.5423	-5.2771	-5.1465	-5.5363	-7.1099	-7.3702	-6.1489	-4.8906	-7.5651	-7.3458	-6.9555	-2.7478	-5.2949	-7.1904	-5.7852	-4.4981	-1.6752	-5.5699	-4.9399	-2.2251	1.4621	-1.1242	-4.4595	-1.991	2.4628	-2.1626	-0.5242	0.5406	1.9866	4	ANOM
1320.3125	-4.66	-6.8105	-5.5217	-5.2353	-5.8083	-7.61	-7.8825	-6.5318	-5.0624	-8.0083	-7.8226	-7.312	-2.7799	-5.4806	-7.6336	-5.912	-4.5293	-1.5498	-5.5642	-4.905	-2.0911	1.9531	-0.7949	-4.1141	-1.7375	2.6437	-1.4119	-0.1127	0.9916	2.2915	4	ANOM
1324.2188	-4.6531	-6.9763	-5.6675	-5.2644	-6.0392	-8.0028	-8.2817	-6.766	-5.1824	-8.3336	-8.1723	-7.5406	-2.7252	-5.5228	-7.9033	-5.8898	-4.404	-1.2768	-5.3608	-4.7181	-1.8716	2.5044	-0.3218	-3.6369	-1.4558	2.7899	-0.6736	0.3126	1.4002	2.4881	4	ANOM
1328.125	-4.5303	-7.0272	-5.7031	-5.2505	-6.2042	-8.2595	-8.5317	-6.8446	-5.2335	-8.5138	-8.3768	-7.6262	-2.5888	-5.4095	-7.9967	-5.7359	-4.1549	-0.8479	-4.98	-4.413	-1.6039	3.1081	0.279	-3.0802	-1.1828	2.8879	-0.0047	0.7373	1.7471	2.574	4	ANOM
1332.0313	-4.3077	-6.9593	-5.6204	-5.2059	-6.2813	-8.3471	-8.6088	-6.7722	-5.2009	-8.5368	-8.4291	-7.5716	-2.3859	-5.1421	-7.9254	-5.483	-3.8339	-0.2816	-4.4549	-4.0432	-1.3365	3.7454	0.9775	-2.5029	-0.961	2.9178	0.5432	1.1444	2.0115	2.5522	4	ANOM
1335.9375	-4.0124	-6.7845	-5.4229	-5.1554	-6.2632	-8.2632	-8.5143	-6.5794	-5.0845	-8.4098	-8.3441	-7.4036	-2.1412	-4.7505	-7.7285	-5.1763	-3.5083	0.3784	-3.8471	-3.6654	-1.1273	4.3824	1.7197	-1.9751	-0.8412	2.8581	0.9191	1.513	2.1748	2.4172	4	ANOM
1339.8438	-3.6806	-6.5258	-5.1275	-5.1116	-6.147	-8.02	-8.2717	-6.301	-4.8913	-8.1561	-8.1479	-7.1634	-1.8821	-4.2781	-7.4464	-4.8765	-3.2376	1.0749	-3.2286	-3.3467	-1.0294	4.9789	2.4385	-1.5672	-0.8741	2.691	1.0817	1.811	2.2219	2.1726	4	ANOM
1343.75	-3.3524	-6.2079	-4.7604	-5.0879	-5.9457	-7.6421	-7.9268	-5.9872	-4.6487	-7.8145	-7.8866	-6.9011	-1.6359	-3.7874	-7.136	-4.633	-3.0808	1.7395	-2.6743	-3.1407	-1.084	5.4849	3.0633	-1.3368	-1.0901	2.3967	1.0091	2.0058	2.1353	1.8091	4	ANOM
1347.6563	-3.067	-5.8638	-4.3603	-5.0836	-5.6811	-7.1681	-7.5309	-5.6849	-4.3847	-7.433	-7.6026	-6.6706	-1.4249	-3.3431	-6.8458	-4.4984	-3.0696	2.2957	-2.2505	-3.0953	-1.3186	5.8564	3.521	-1.3219	-1.5111	1.9718	0.6889	2.0657	1.9024	1.3306	4	ANOM
1351.5625	-2.8563	-5.5304	-3.9701	-5.1007	-5.3918	-6.6582	-7.1499	-5.4422	-4.1398	-7.064	-7.3436	-6.5277	-1.2728	-3.0135	-6.6257	-4.5044	-3.2178	2.6787	-2.0226	-3.2346	-1.7309	6.0482	3.7508	-1.5423	-2.134	1.4147	0.1279	1.958	1.5156	0.7327	4	ANOM
1355.4688	-2.7395	-5.2377	-3.6358	-5.1308	-5.1089	-6.1542	-6.8428	-5.2918	-3.953	-6.7575	-7.1484	-6.5004	-1.1899	-2.8517	-6.5092	-4.662	-3.5104	2.8316	-2.0225	-3.5597	-2.3005	6.0317	3.7143	-1.9911	-2.9258	0.741	-0.6464	1.6673	0.9777	0.0295	4	ANOM
1359.375	-2.7224	-5.0126	-3.3949	-5.169	-4.8671	-5.7082	-6.6471	-5.2522	-3.8512	-6.5462	-7.0461	-6.6036	-1.1823	-2.8891	-6.5135	-4.9686	-3.9178	2.7317	-2.2612	-4.0501	-2.9809	5.7938	3.3983	-2.634	-3.8368	-0.0178	-1.5896	1.188	0.307	-0.7576	4	ANOM
1363.2813	-2.7929	-4.862	-3.2726	-5.1998	-4.6896	-5.3491	-6.5838	-5.3194	-3.8506	-6.4498	-7.0422	-6.8313	-1.2481	-3.1257	-6.634	-5.3858	-4.3883	2.3803	-2.7187	-4.6629	-3.7073	5.3438	2.8255	-3.4112	-4.7893	-0.8231	-2.6343	0.5447	-0.4627	-1.5878	4	ANOM
1367.1875	-2.93	-4.7872	-3.2739	-5.2164	-4.5847	-5.0875	-6.6409	-5.4749	-3.9513	-6.4661	-7.1248	-7.1434	-1.3741	-3.5431	-6.8505	-5.8704	-4.8601	1.818	-3.3447	-5.3372	-4.41	4.7136	2.0385	-4.2502	-5.7005	-1.6157	-3.6994	-0.2204	-1.2792	-2.4066	4	ANOM
1371.0938	-3.1008	-4.7833	-3.3889	-5.2139	-4.5542	-4.9225	-6.7942	-5.6885	-4.1347	-6.5763	-7.2665	-7.5009	-1.5519	-4.0878	-7.1275	-6.3651	-5.2849	1.096	-4.0803	-6.0083	-5.0208	3.9497	1.1154	-5.0711	-6.4922	-2.3432	-4.7033	-1.0443	-2.0815	-3.1516	4	ANOM
1375	-3.2417	-4.7902	-3.5836	-5.0744	-4.5528	-4.9078	-7.0092	-5.7879	-4.3235	-6.7513	-7.4059	-7.9851	-1.7491	-4.637	-7.4497	-6.8151	-5.6585	0.2352	-4.86	-6.7025	-5.5741	3.1494	0.2129	-5.81	-7.1925	-3.0138	-5.5364	-1.8696	-2.8973	-3.8621	4	ANOM
1378.9063	-3.3665	-4.8523	-3.8126	-5.0184	-4.5924	-4.8588	-7.1899	-5.9839	-4.554	-6.9279	-7.5366	-8.2505	-1.959	-5.2221	-7.7054	-7.148	-5.8664	-0.5474	-5.5715	-7.1726	-5.8454	2.3218	-0.7114	-6.3729	-7.5443	-3.4531	-6.1615	-2.5681	-3.4485	-4.2537	4	ANOM
1382.8125	-3.4215	-4.9079	-4.0329	-4.9334	-4.6238	-4.8157	-7.3082	-6.1211	-4.7384	-7.0706	-7.598	-8.3983	-2.1481	-5.7171	-7.886	-7.3369	-5.9431	-1.2347	-6.1626	-7.4743	-5.9146	1.5629	-1.5	-6.7231	-7.6301	-3.6942	-6.5071	-3.0872	-3.7797	-4.3884	4	ANOM
1386.7188	-3.3938	-4.9351	-4.1949	-4.8257	-4.6185	-4.7541	-7.3224	-6.1742	-4.8412	-7.1429	-7.5636	-8.4077	-2.2959	-6.0594	-7.9637	-7.3638	-5.8992	-1.7549	-6.579	-7.5882	-5.7937	0.9321	-2.0861	-6.8473	-7.4623	-3.7247	-6.5382	-3.367	-3.8447	-4.2437	4	ANOM
1390.625	-3.2779	-4.9176	-4.2718	-4.7009	-4.5565	-4.6566	-7.2218	-6.1464	-4.837	-7.1226	-7.4208	-8.2788	-2.3801	-6.2157	-7.9293	-7.2372	-5.7625	-2.0633	-6.791	-7.5218	-5.5159	0.4782	-2.4222	-6.7445	-7.079	-3.5572	-6.2559	-3.3789	-3.6327	-3.8231	4	ANOM
1394.5313	-3.0822	-4.8524	-4.2483	-4.5644	-4.437	-4.5142	-7.0125	-6.049	-4.7169	-7.0055	-7.1784	-8.0376	-2.3819	-6.1767	-7.7864	-6.9826	-5.5632	-2.1393	-6.7892	-7.2983	-5.1339	0.2222	-2.4938	-6.4447	-6.5436	-3.221	-5.6894	-3.1163	-3.1562	-3.1569	4	ANOM
1398.4375	-2.835	-4.7444	-4.1264	-4.4275	-4.2695	-4.3445	-6.7317	-5.916	-4.4949	-6.803	-6.8668	-7.7217	-2.2983	-5.9606	-7.56	-6.6393	-5.3424	-1.9956	-6.5955	-6.9617	-4.705	0.1672	-2.3154	-5.9919	-5.9289	-2.7618	-4.8983	-2.6179	-2.4587	-2.3066	4	ANOM
1402.3438	-2.5633	-4.6055	-3.9272	-4.3005	-4.0775	-4.165	-6.4231	-5.7787	-4.203	-6.545	-6.519	-7.3856	-2.1291	-5.6078	-7.2808	-6.2606	-5.134	-1.6656	-6.2414	-6.5594	-4.2894	0.3033	-1.9249	-5.4411	-5.31	-2.2399	-3.9583	-1.9349	-1.6065	-1.3527	4	ANOM
1406.25	-2.3014	-4.4588	-3.6831	-4.193	-3.8967	-4.0086	-6.1398	-5.6771	-3.883	-6.2677	-6.1812	-7.0862	-1.8794	-5.1698	-6.9869	-5.8956	-4.9604	-1.2026	-5.7797	-6.1405	-3.9291	0.6019	-1.3776	-4.8511	-4.7519	-1.7096	-2.9569	-1.1482	-0.6837	-0.3796	4	ANOM
1410.1563	-2.079	-4.3268	-3.4351	-4.1207	-3.7607	-3.8985	-5.9274	-5.6333	-3.577	-6.0098	-5.8933	-6.8574	-1.5742	-4.7091	-6.714	-5.5833	-4.837	-0.6666	-5.2565	-5.7443	-3.6593	1.0218	-0.7386	-4.267	-4.3007	-1.2311	-1.9818	-0.3356	0.2215	0.5216	4	ANOM
1414.0625	-1.9192	-4.2286	-3.21	-4.088	-3.6947	-3.8545	-5.8148	-5.6615	-3.3263	-5.8008	-5.6793	-6.7279	-1.236	-4.2781	-6.4847	-5.3498	-4.7613	-0.1212	-4.7236	-5.4011	-3.4894	1.5183	-0.0682	-3.7305	-3.9789	-0.8426	-1.1108	0.4212	1.0302	1.2843	4	ANOM
1417.9688	-1.8367	-4.1738	-3.0381	-4.1	-3.7186	-3.8817	-5.8009	-5.7499	-3.1552	-5.6613	-5.5557	-6.694	-0.8955	-3.9139	-6.31	-5.2015	-4.7251	0.3885	-4.2222	-5.1242	-3.4122	2.045	0.5721	-3.2675	-3.7858	-0.571	-0.4025	1.0615	1.6766	1.8551	4	ANOM
1421.875	-1.827	-4.1658	-2.9275	-4.155	-3.8245	-3.9745	-5.8675	-5.8732	-3.0727	-5.5991	-5.5159	-6.7342	-0.5824	-3.6451	-6.1911	-5.1231	-4.7071	0.816	-3.7767	-4.9111	-3.4022	2.5622	1.1418	-2.8841	-3.7041	-0.4246	0.107	1.5404	2.1233	2.2117	4	ANOM
1425.7813	-1.8906	-4.2047	-2.8739	-4.2461	-3.9978	-4.1142	-5.9784	-5.9987	-3.0783	-5.6111	-5.5407	-6.814	-0.3227	-3.4784	-6.1183	-5.0962	-4.6901	1.1424	-3.4114	-4.7556	-3.4355	3.0228	1.6054	-2.5894	-3.7014	-0.3949	0.3989	1.8412	2.3474	2.3451	4	ANOM
1429.6875	-2.0047	-4.2719	-2.8639	-4.3628	-4.2103	-4.2689	-6.0842	-6.081	-3.1455	-5.6719	-5.6007	-6.889	-0.1327	-3.4001	-6.0783	-5.0887	-4.6546	1.3649	-3.13	-4.6394	-3.475	3.4033	1.9524	-2.3763	-3.7461	-0.4568	0.4822	1.9632	2.3605	2.2906	4	ANOM
1433.5938	-2.1483	-4.3558	-2.8711	-4.4816	-4.4206	-4.4178	-6.1361	-6.0837	-3.2433	-5.7688	-5.6679	-6.9184	-0.0205	-3.392	-6.0528	-5.0787	-4.5896	1.4852	-2.9408	-4.5536	-3.4969	3.68	2.1735	-2.2416	-3.8069	-0.5838	0.3831	1.9343	2.1902	2.082	4	ANOM
1437.5	-2.2974	-4.4356	-2.8726	-4.5862	-4.5913	-4.5343	-6.1004	-5.9764	-3.334	-5.8748	-5.7127	-6.8722	0.0213	-3.4285	-6.0296	-5.0427	-4.4886	1.5267	-2.8329	-4.4835	-3.4829	3.8446	2.2786	-2.1812	-3.8673	-0.7419	0.1318	1.7836	1.882	1.7733	4	ANOM
1441.4063	-2.4385	-4.5015	-2.8546	-4.6559	-4.6949	-4.611	-5.9666	-5.7567	-3.397	-5.9795	-5.7311	-6.7433	0.0058	-3.4963	-6.0121	-4.9797	-4.3581	1.5017	-2.8112	-4.4376	-3.4398	3.8915	2.2703	-2.1981	-3.9235	-0.9094	-0.2304	1.5505	1.4845	1.4119	4	ANOM
1445.3125	-2.5571	-4.5443	-2.8063	-4.6787	-4.7201	-4.6435	-5.7404	-5.435	-3.4101	-6.0726	-5.7183	-6.5408	-0.0495	-3.5782	-6.0046	-4.8972	-4.2081	1.432	-2.8676	-4.4201	-3.3715	3.8282	2.1664	-2.2956	-3.974	-1.0628	-0.6684	1.2669	1.0459	1.0474	4	ANOM
1449.2188	-2.6408	-4.5574	-2.7258	-4.6361	-4.6586	-4.6422	-5.452	-5.0349	-3.3669	-6.1516	-5.6818	-6.2829	-0.1088	-3.6637	-6.0117	-4.8054	-4.0457	1.3444	-2.9942	-4.4386	-3.2961	3.6758	1.9849	-2.4672	-4.0289	-1.1946	-1.1336	0.9737	0.6177	0.7212	4	ANOM
1453.125	-2.6908	-4.5488	-2.6303	-4.53	-4.5372	-4.6253	-5.1492	-4.6062	-3.276	-6.2238	-5.6459	-6.0106	-0.156	-3.757	-6.0489	-4.7306	-3.8932	1.246	-3.1817	-4.5047	-3.2353	3.4575	1.7454	-2.7127	-4.1033	-1.3026	-1.5989	0.6873	0.2341	0.4579	4	ANOM
1457.0313	-2.71	-4.5191	-2.5358	-4.3653	-4.3797	-4.6064	-4.8711	-4.1907	-3.1574	-6.2975	-5.6346	-5.7592	-0.1708	-3.8612	-6.1192	-4.6843	-3.7579	1.1452	-3.4192	-4.6233	-3.1994	3.2056	1.4696	-3.0138	-4.1978	-1.3935	-2.0253	0.4304	-0.0779	0.2759	4	ANOM
1460.9375	-2.7028	-4.4774	-2.4608	-4.1539	-4.2192	-4.6039	-4.6645	-3.8321	-3.028	-6.3788	-5.6546	-5.5581	-0.1477	-3.9806	-6.2247	-4.6809	-3.646	1.0546	-3.6839	-4.7825	-3.2039	2.9475	1.1843	-3.3436	-4.3036	-1.4732	-2.3839	0.2121	-0.2995	0.1834	4	ANOM
1464.8438	-2.6752	-4.4259	-2.4221	-3.9157	-4.0846	-4.6191	-4.5488	-3.5617	-2.9153	-6.4706	-5.7152	-5.4238	-0.0848	-4.1188	-6.354	-4.7161	-3.5628	0.9748	-3.9532	-4.9657	-3.2371	2.7174	0.9139	-3.6654	-4.4032	-1.5458	-2.6473	0.0425	-0.4227	0.1783	4	ANOM
1468.75	-2.6283	-4.3652	-2.4206	-3.6716	-3.992	-4.647	-4.5164	-3.3868	-2.8302	-6.5627	-5.8046	-5.3509	0.002	-4.2648	-6.4836	-4.7704	-3.4954	0.9144	-4.1942	-5.1392	-3.2836	2.5372	0.6885	-3.9305	-4.4655	-1.6096	-2.7878	-0.0685	-0.4426	0.2595	4	ANOM
1472.6563	-2.5685	-4.2937	-2.4582	-3.4454	-3.9507	-4.6738	-4.5518	-3.3078	-2.7845	-6.6454	-5.9036	-5.3247	0.0935	-4.4094	-6.5846	-4.8202	-3.442	0.8728	-4.3776	-5.2693	-3.3198	2.4224	0.5294	-4.1009	-4.4582	-1.6572	-2.789	-0.1195	-0.3669	0.4144	4	ANOM
1476.5625	-2.5278	-4.2374	-2.5486	-3.2639	-3.9581	-4.6895	-4.6311	-3.3118	-2.7783	-6.7036	-5.9909	-5.3192	0.1667	-4.5359	-6.6308	-4.8337	-3.3899	0.8569	-4.4786	-5.3228	-3.3136	2.3753	0.4557	-4.1355	-4.3544	-1.6749	-2.6389	-0.1057	-0.2048	0.6337	4	ANOM
1480.4688	-2.4165	-4.1062	-2.5804	-3.1157	-3.971	-4.6466	-4.6768	-3.3325	-2.7831	-6.7104	-6.0214	-5.2858	0.2091	-4.611	-6.5915	-4.7736	-3.3206	0.8698	-4.4701	-5.2649	-3.2357	2.3901	0.4797	-4.0079	-4.1268	-1.645	-2.3337	-0.0261	0.0348	0.9069	4	ANOM
1484.375	-2.2968	-3.9562	-2.5893	-3.0234	-3.9726	-4.5507	-4.6741	-3.3525	-2.7923	-6.6565	-5.9825	-5.2099	0.2035	-4.6224	-6.4579	-4.6216	-3.2275	0.9117	-4.3457	-5.0846	-3.0704	2.4482	0.6014	-3.7201	-3.7746	-1.5483	-1.8898	0.118	0.3312	1.2147	4	ANOM
1488.2813	-2.1727	-3.7898	-2.5568	-2.9851	-3.9399	-4.4002	-4.5974	-3.3392	-2.7873	-6.5395	-5.8644	-5.0741	0.153	-4.5544	-6.231	-4.3716	-3.1061	0.9853	-4.1107	-4.7857	-2.8101	2.5271	0.8097	-3.2851	-3.3126	-1.3794	-1.3346	0.3119	0.6617	1.5386	4	ANOM
1492.1875	-2.0522	-3.6141	-2.4695	-2.9916	-3.855	-4.2017	-4.4478	-3.2679	-2.7485	-6.3588	-5.6782	-4.879	0.0651	-4.3984	-5.9314	-4.0359	-2.9529	1.0852	-3.7772	-4.3911	-2.4655	2.6011	1.0851	-2.7461	-2.7775	-1.1354	-0.7103	0.5387	1.0005	1.8534	4	ANOM
1496.0938	-1.9483	-3.4452	-2.3269	-3.0258	-3.7097	-3.9781	-4.2439	-3.1343	-2.6716	-6.1313	-5.4384	-4.6429	-0.0369	-4.1587	-5.588	-3.6412	-2.7721	1.2141	-3.3722	-3.9367	-2.0628	2.6531	1.4057	-2.1477	-2.2175	-0.8293	-0.0705	0.7776	1.3202	2.1393	4	ANOM
-500	0.1725	0.2346	-0.5983	0.6033	-1.0049	-0.3349	-0.3695	0.7026	0.6652	-0.9222	-0.5406	0.0032	1.6919	-0.4786	-1.0573	0.2719	0.3308	0.3801	-1.1158	-0.502	0.2328	-0.3186	-0.601	-1.4028	-0.1801	0.0663	-1.585	-1.3564	-1.4127	-1.2092	5	ANOM
-496.0938	0.2272	0.2401	-0.5347	0.8021	-0.824	-0.1171	-0.1508	0.7733	0.8072	-0.7878	-0.3231	0.1051	1.8114	-0.4277	-0.8657	0.3317	0.4274	0.3899	-1.1883	-0.5943	0.1517	-0.2895	-0.8165	-1.6978	-0.3862	-0.1046	-1.8198	-1.4971	-1.6264	-1.3799	5	ANOM
-492.1875	0.2717	0.2309	-0.5096	0.9193	-0.6496	0.0812	0.0018	0.802	0.9005	-0.6541	-0.1576	0.1474	1.8584	-0.3798	-0.6856	0.3252	0.4948	0.4112	-1.2243	-0.7312	0.0641	-0.2201	-0.9782	-1.9936	-0.6143	-0.2531	-2.0504	-1.6072	-1.8333	-1.5407	5	ANOM
-488.2813	0.3078	0.2122	-0.5275	0.9522	-0.4907	0.2334	0.0743	0.7895	0.9464	-0.5305	-0.0707	0.1193	1.8331	-0.345	-0.5349	0.2391	0.5214	0.443	-1.2393	-0.9121	-0.0284	-0.1144	-1.0777	-2.2745	-0.8477	-0.3634	-2.2502	-1.6774	-2.016	-1.6723	5	ANOM
-484.375	0.3361	0.1898	-0.5902	0.9001	-0.3624	0.319	0.0537	0.7321	0.9452	-0.4326	-0.0809	0.0196	1.7408	-0.3277	-0.4409	0.061	0.4995	0.4792	-1.2492	-1.1411	-0.1303	0.0114	-1.1233	-2.5339	-1.0781	-0.433	-2.4021	-1.7032	-2.1523	-1.7626	5	ANOM
-480.4688	0.3501	0.1604	-0.6928	0.7684	-0.2821	0.3218	-0.0566	0.6354	0.9003	-0.3784	-0.1989	-0.1514	1.5922	-0.3357	-0.4285	-0.2139	0.42	0.5084	-1.272	-1.4194	-0.247	0.1408	-1.1277	-2.7726	-1.3068	-0.4577	-2.4913	-1.6822	-2.2353	-1.8063	5	ANOM
-476.5625	0.3369	0.1184	-0.8282	0.5713	-0.2603	0.2389	-0.2441	0.5022	0.8085	-0.3814	-0.4205	-0.3857	1.3979	-0.3762	-0.509	-0.5812	0.2837	0.523	-1.3232	-1.744	-0.392	0.2533	-1.1093	-2.9888	-1.5361	-0.4547	-2.5202	-1.6206	-2.2633	-1.8027	5	ANOM
-472.6563	0.2821	0.0602	-0.9862	0.332	-0.3055	0.0757	-0.4803	0.3525	0.6737	-0.4457	-0.7232	-0.6644	1.1725	-0.45	-0.6794	-1.0205	0.0953	0.5139	-1.4023	-2.0999	-0.5634	0.3397	-1.0809	-3.177	-1.7664	-0.4368	-2.4845	-1.5233	-2.2356	-1.7613	5	ANOM
-468.75	0.1766	-0.0245	-1.1456	0.0687	-0.4165	-0.1503	-0.7354	0.196	0.4993	-0.5694	-1.074	-0.9618	0.9335	-0.5483	-0.9227	-1.4976	-0.1276	0.4756	-1.5067	-2.4582	-0.7553	0.3855	-1.0572	-3.3273	-1.9878	-0.4198	-2.3994	-1.4016	-2.1668	-1.6946	5	ANOM
-464.8438	0.0206	-0.1313	-1.289	-0.1847	-0.5733	-0.4069	-0.9695	0.0583	0.2993	-0.731	-1.4231	-1.2411	0.7023	-0.6538	-1.1986	-1.9558	-0.3567	0.417	-1.6046	-2.7709	-0.9447	0.391	-1.0324	-3.4173	-2.1765	-0.411	-2.2741	-1.2637	-2.0641	-1.609	5	ANOM
-460.9375	-0.1779	-0.2528	-1.3891	-0.4018	-0.7503	-0.6525	-1.1443	-0.0382	0.0891	-0.9007	-1.7119	-1.4653	0.5011	-0.745	-1.4567	-2.3296	-0.5595	0.3482	-1.6632	-2.9826	-1.0995	0.3613	-1.0011	-3.4117	-2.2964	-0.4054	-2.117	-1.1229	-1.9356	-1.5141	5	ANOM
-457.0313	-0.3941	-0.3804	-1.4293	-0.5595	-0.9145	-0.8528	-1.2247	-0.0715	-0.1053	-1.0408	-1.892	-1.5922	0.3467	-0.792	-1.6334	-2.5481	-0.7023	0.2836	-1.6412	-3.0338	-1.1733	0.3021	-0.9449	-3.278	-2.3037	-0.3939	-1.9369	-0.9889	-1.7909	-1.409	5	ANOM
-453.125	-0.593	-0.4847	-1.3824	-0.6329	-1.0249	-0.9628	-1.1851	-0.0249	-0.2548	-1.1056	-1.9059	-1.5831	0.2596	-0.7667	-1.6664	-2.5413	-0.7448	0.2481	-1.4981	-2.8602	-1.1217	0.2337	-0.8408	-2.9771	-2.1458	-0.3467	-1.7334	-0.8653	-1.6248	-1.2869	5	ANOM
-449.2188	-0.7409	-0.544	-1.242	-0.6156	-1.0492	-0.9587	-1.0165	0.1142	-0.3355	-1.0592	-1.729	-1.4156	0.243	-0.6461	-1.5089	-2.2697	-0.6628	0.2581	-1.2067	-2.4298	-0.9065	0.166	-0.6669	-2.4823	-1.7876	-0.2401	-1.5044	-0.7557	-1.4384	-1.1342	5	ANOM
-445.3125	-0.795	-0.5365	-0.9999	-0.5035	-0.9592	-0.8235	-0.7165	0.3476	-0.3239	-0.879	-1.3493	-1.0799	0.3067	-0.4181	-1.1352	-1.7099	-0.4421	0.3304	-0.7512	-1.7279	-0.5042	0.1212	-0.4033	-1.7866	-1.2003	-0.0492	-1.2407	-0.6537	-1.2175	-0.9315	5	ANOM
-441.4063	-0.732	-0.4414	-0.6737	-0.3091	-0.7537	-0.5654	-0.3125	0.6593	-0.2102	-0.563	-0.7896	-0.5937	0.4381	-0.0896	-0.5519	-0.8925	-0.0888	0.4682	-0.1548	-0.7835	0.078	0.1093	-0.0498	-0.9151	-0.3984	0.2382	-0.9374	-0.5561	-0.9592	-0.6702	5	ANOM
-437.5	-0.5444	-0.2538	-0.2872	-0.0588	-0.4445	-0.211	0.1571	1.0251	-0.003	-0.1376	-0.105	0.0101	0.6258	0.3123	0.1916	0.1253	0.3677	0.6699	0.5479	0.3375	0.8019	0.1405	0.384	0.0829	0.5801	0.6233	-0.5909	-0.4503	-0.6552	-0.343	5	ANOM
-433.5938	-0.1441	0.1162	0.2232	0.2635	-0.0338	0.2235	0.6769	1.451	0.3056	0.3692	0.6482	0.6903	0.8662	0.7628	1.0346	1.2533	0.8999	0.9286	1.2926	1.5405	1.6137	0.2314	0.8749	1.1343	1.6649	1.0897	-0.1944	-0.3189	-0.3005	0.0574	5	ANOM
-429.6875	0.2509	0.4523	0.6123	0.5244	0.3619	0.6135	1.1199	1.8017	0.627	0.8472	1.3403	1.3287	1.0923	1.1714	1.8505	2.336	1.4156	1.197	1.9801	2.6784	2.4033	0.3685	1.3647	2.1236	2.7369	1.5836	0.225	-0.1623	0.0886	0.5004	5	ANOM
-425.7813	0.667	0.8003	0.9169	0.7258	0.708	0.9174	1.4571	2.0703	0.9358	1.2344	1.8887	1.8671	1.2955	1.4889	2.533	3.2521	1.8629	1.4486	2.5254	3.6255	3.0785	0.5548	1.8074	2.947	3.6806	2.054	0.6522	0.0313	0.4945	0.9706	5	ANOM
-421.875	1.045	1.111	1.0912	0.8333	0.9394	1.0726	1.6303	2.2071	1.1754	1.4483	2.2003	2.2255	1.4476	1.6564	2.968	3.8692	2.1747	1.6513	2.8442	4.2455	3.5401	0.7823	2.1447	3.4981	4.3822	2.4408	1.0554	0.2631	0.8941	1.4297	5	ANOM
-417.9688	1.3187	1.3322	1.1004	0.8168	0.9995	1.0246	1.6013	2.182	1.2957	1.4241	2.2106	2.3413	1.5284	1.6234	3.0708	4.0895	2.303	1.7673	2.8721	4.4472	3.708	1.0347	2.327	3.698	4.737	2.6812	1.4033	0.5271	1.2538	1.833	5	ANOM
-414.0625	1.438	1.4252	0.9338	0.6697	0.8547	0.7482	1.3525	1.9779	1.2607	1.1241	1.8883	2.1845	1.5275	1.3704	2.7983	3.8625	2.2191	1.7812	2.5832	4.1822	3.5402	1.3029	2.328	3.5062	4.6857	2.736	1.6639	0.811	1.5424	2.1452	5	ANOM
-410.1563	1.3672	1.3569	0.6037	0.394	0.4928	0.241	0.8835	1.6014	1.0486	0.5481	1.2419	1.7482	1.4439	0.8998	2.145	3.1876	1.9165	1.6763	1.989	3.4541	3.0294	1.563	2.1319	2.9204	4.2103	2.5802	1.8077	1.0956	1.7295	2.3297	5	ANOM
-406.25	1.1023	1.1197	0.1409	0.0145	-0.0669	-0.4691	0.2277	1.0786	0.6655	-0.2661	0.3179	1.0697	1.2854	0.2506	1.1676	2.1241	1.4264	1.4607	1.1416	2.3306	2.2148	1.7977	1.7568	1.9969	3.3459	2.2153	1.818	1.3569	1.7951	2.3637	5	ANOM
-402.3438	0.6669	0.727	-0.4041	-0.4332	-0.7775	-1.3211	-0.5707	0.4507	0.1428	-1.2457	-0.796	0.2086	1.0697	-0.5169	-0.0337	0.7809	0.7934	1.1523	0.1291	0.9247	1.1773	1.9852	1.2405	0.8269	2.1727	1.6787	1.6928	1.566	1.7274	2.2402	5	ANOM
-398.4375	0.1062	0.2113	-0.9675	-0.9062	-1.57	-2.2416	-1.4405	-0.2228	-0.4677	-2.2857	-1.991	-0.7444	0.8215	-1.316	-1.3299	-0.7018	0.0907	0.7837	-0.9316	-0.6158	0.022	2.1045	0.6425	-0.4624	0.8089	1.0189	1.441	1.7001	1.5317	1.9666	5	ANOM
-394.5313	-0.5184	-0.3731	-1.4943	-1.359	-2.3656	-3.1437	-2.3165	-0.8806	-1.1044	-3.2769	-3.152	-1.7027	0.5626	-2.0613	-2.58	-2.1751	-0.6096	0.3906	-1.9265	-2.132	-1.1335	2.1405	0.0308	-1.7359	-0.6133	0.3036	1.0866	1.739	1.2211	1.5651	5	ANOM
-390.625	-1.133	-0.9702	-1.9356	-1.7554	-3.0829	-3.9478	-3.129	-1.462	-1.6971	-4.1124	-4.1752	-2.5727	0.3153	-2.6727	-3.6529	-3.4949	-1.2346	0.0138	-2.7471	-3.475	-2.1774	2.0857	-0.5299	-2.8646	-1.9637	-0.396	0.6631	1.6745	0.8234	1.071	5	ANOM
-386.7188	-1.6742	-1.5214	-2.261	-2.0614	-3.655	-4.5827	-3.8225	-1.9248	-2.1827	-4.7095	-4.9723	-3.2826	0.0975	-3.0862	-4.4487	-4.5462	-1.7279	-0.3181	-3.3145	-4.5301	-3.0252	1.9331	-0.9834	-3.7431	-3.127	-1.0202	0.2046	1.5017	0.3749	0.5221	5	ANOM
-382.8125	-2.0979	-1.9782	-2.4653	-2.2684	-4.0344	-5.0118	-4.3578	-2.2384	-2.52	-5.0193	-5.4992	-3.7887	-0.0819	-3.2725	-4.9133	-5.2637	-2.0577	-0.5816	-3.5904	-5.2296	-3.6232	1.6902	-1.2959	-4.3076	-4.027	-1.5193	-0.2495	1.2317	-0.0919	-0.0377	5	ANOM
-378.9063	-2.3722	-2.3048	-2.5628	-2.3766	-4.2071	-5.2161	-4.7164	-2.3971	-2.6843	-5.035	-5.7462	-4.0707	-0.2214	-3.2319	-5.0346	-5.6243	-2.2116	-0.7688	-3.5791	-5.5571	-3.9516	1.3702	-1.4534	-4.5415	-4.6275	-1.8738	-0.6647	0.891	-0.5383	-0.5716	5	ANOM
-375	-2.4991	-2.4963	-2.5845	-2.4035	-4.1779	-5.2151	-4.9011	-2.4113	-2.6842	-4.7953	-5.7329	-4.1443	-0.3272	-3.0027	-4.862	-5.6585	-2.2087	-0.8801	-3.3301	-5.5445	-4.0399	0.9982	-1.4694	-4.4682	-4.9306	-2.0785	-1.0169	0.5081	-0.9345	-1.0453	5	ANOM
-371.0938	-2.5071	-2.5547	-2.5708	-2.3815	-3.9906	-5.0492	-4.9351	-2.3156	-2.5535	-4.3678	-5.5195	-4.0493	-0.4158	-2.649	-4.4764	-5.429	-2.0853	-0.9374	-2.9196	-5.2661	-3.9353	0.6021	-1.381	-4.1503	-4.9803	-2.1594	-1.2905	0.1204	-1.2577	-1.4405	5	ANOM
-367.1875	-2.427	-2.5094	-2.5564	-2.3357	-3.6966	-4.7713	-4.8437	-2.1437	-2.3345	-3.843	-5.1678	-3.8348	-0.4937	-2.2446	-3.9676	-5.0187	-1.8863	-0.9538	-2.4411	-4.8051	-3.7025	0.2186	-1.2214	-3.6738	-4.83	-2.1454	-1.4731	-0.2281	-1.4835	-1.7395	5	ANOM
-363.2813	-2.308	-2.3945	-2.5668	-2.2995	-3.3579	-4.4419	-4.6699	-1.9411	-2.093	-3.3149	-4.754	-3.5559	-0.5758	-1.8674	-3.4414	-4.5142	-1.6623	-0.9571	-1.9849	-4.2613	-3.4078	-0.1243	-1.0442	-3.1262	-4.5476	-2.0748	-1.5632	-0.5021	-1.6127	-1.9349	5	ANOM
-359.375	-2.1887	-2.2452	-2.6099	-2.287	-3.0295	-4.1083	-4.4358	-1.7454	-1.8764	-2.8612	-4.3327	-3.2595	-0.669	-1.5788	-2.9711	-3.9883	-1.451	-0.9621	-1.6228	-3.7079	-3.1088	-0.3915	-0.8847	-2.5853	-4.1942	-1.9839	-1.5659	-0.668	-1.6384	-2.0301	5	ANOM
-355.4688	-2.0959	-2.0945	-2.6683	-2.3047	-2.7499	-3.806	-4.1656	-1.5765	-1.7292	-2.531	-3.9352	-2.9761	-0.7713	-1.4167	-2.6064	-3.4881	-1.2801	-0.9803	-1.3949	-3.1963	-2.8381	-0.5656	-0.7676	-2.1046	-3.8137	-1.896	-1.4839	-0.7089	-1.5627	-2.0276	5	ANOM
-351.5625	-2.0407	-1.9597	-2.714	-2.3438	-2.5372	-3.5435	-3.869	-1.4442	-1.6703	-2.339	-3.5754	-2.7199	-0.8724	-1.3877	-2.3473	-3.031	-1.1623	-1.0155	-1.3049	-2.7429	-2.6074	-0.6356	-0.6988	-1.7155	-3.4303	-1.8239	-1.3287	-0.6212	-1.3986	-1.9419	5	ANOM
-347.6563	-2.0039	-1.8438	-2.7033	-2.3758	-2.3827	-3.3078	-3.5417	-1.3454	-1.6914	-2.2581	-3.2361	-2.4811	-0.9574	-1.4615	-2.1654	-2.6065	-1.0862	-1.0546	-1.3196	-2.3361	-2.4022	-0.6052	-0.6708	-1.4094	-3.0372	-1.7648	-1.1041	-0.4116	-1.155	-1.7776	5	ANOM
-343.75	-1.9566	-1.7292	-2.594	-2.3701	-2.2511	-3.0658	-3.1722	-1.2526	-1.761	-2.2312	-2.8811	-2.237	-1.007	-1.589	-2.0034	-2.1838	-1.0296	-1.0837	-1.3821	-1.9434	-2.1956	-0.4859	-0.6581	-1.1632	-2.6258	-1.7051	-0.8221	-0.1098	-0.8489	-1.5515	5	ANOM
-339.8438	-1.8619	-1.6006	-2.3588	-2.2949	-2.1072	-2.7805	-2.7454	-1.1511	-1.8353	-2.1908	-2.4784	-1.9686	-1.002	-1.7054	-1.7966	-1.7356	-0.9721	-1.0887	-1.4265	-1.5345	-1.9628	-0.3104	-0.6406	-0.945	-2.1833	-1.6355	-0.5005	0.2474	-0.5036	-1.286	5	ANOM
-335.9375	-1.6784	-1.4261	-1.9849	-2.1183	-1.8961	-2.4065	-2.2508	-1.0058	-1.8562	-2.0608	-1.9931	-1.649	-0.9295	-1.7429	-1.4795	-1.2313	-0.8814	-1.0524	-1.3887	-1.0732	-1.6747	-0.1088	-0.5872	-0.7141	-1.6899	-1.5355	-0.1569	0.6193	-0.1423	-0.9965	5	ANOM
-332.0313	-1.3813	-1.185	-1.4882	-1.8259	-1.5803	-1.9188	-1.6891	-0.8009	-1.7754	-1.7832	-1.4135	-1.268	-0.7812	-1.6516	-1.0219	-0.6639	-0.7441	-0.9681	-1.2254	-0.5515	-1.3241	0.0808	-0.488	-0.4515	-1.1536	-1.4056	0.1812	0.9573	0.2069	-0.7109	5	ANOM
-328.125	-0.9634	-0.869	-0.9056	-1.421	-1.1367	-1.3151	-1.0706	-0.5324	-1.558	-1.3287	-0.7443	-0.8322	-0.5615	-1.4033	-0.4189	-0.0515	-0.5571	-0.8401	-0.9253	0.0139	-0.9258	0.2235	-0.3485	-0.1487	-0.5951	-1.2523	0.4868	1.2165	0.5125	-0.4512	5	ANOM
-324.2188	-0.4414	-0.4827	-0.2915	-0.9242	-0.5633	-0.6058	-0.4233	-0.204	-1.1923	-0.7053	-0.0175	-0.3618	-0.2867	-0.9972	0.2959	0.5637	-0.3287	-0.678	-0.5012	0.5825	-0.5076	0.2905	-0.1774	0.1718	-0.0528	-1.0935	0.7306	1.367	0.7484	-0.2444	5	ANOM
-320.3125	0.1466	-0.0486	0.2862	-0.367	0.1142	0.1658	0.2162	0.1599	-0.6912	0.0485	0.713	0.1089	0.0196	-0.4654	1.0575	1.1258	-0.0801	-0.4974	-8e-04	1.0998	-0.1153	0.2625	-0.0065	0.4775	0.4267	-0.9562	0.8841	1.3893	0.8877	-0.1044	5	ANOM
-316.4063	0.7426	0.3963	0.7643	0.2009	0.8454	0.9396	0.805	0.5291	-0.0954	0.862	1.3861	0.537	0.3295	0.137	1.7754	1.5716	0.1559	-0.325	0.5075	1.5022	0.2025	0.1395	0.1336	0.7258	0.7875	-0.8747	0.9251	1.2801	0.9174	-0.0502	5	ANOM
-312.5	1.2846	0.8079	1.0988	0.7341	1.5738	1.6507	1.2997	0.8661	0.5416	1.6507	1.9395	0.8847	0.6143	0.7493	2.3681	1.8477	0.353	-0.1793	0.9609	1.7363	0.4036	-0.0705	0.2125	0.8769	0.9918	-0.8675	0.8514	1.0535	0.8328	-0.0777	5	ANOM
-308.5938	1.7127	1.1455	1.258	1.1869	2.2337	2.237	1.6664	1.1405	1.1527	2.3328	2.3225	1.121	0.846	1.3012	2.7577	1.9221	0.4822	-0.0767	1.2994	1.7691	0.4603	-0.3486	0.2122	0.9006	1.0128	-0.9537	0.6684	0.7379	0.6427	-0.1778	5	ANOM
-304.6875	1.9841	1.3785	1.2507	1.5319	2.7735	2.6545	1.891	1.3278	1.6863	2.8415	2.5114	1.2351	1.0139	1.743	2.9073	1.7924	0.5342	-0.018	1.4876	1.6027	0.3694	-0.6588	0.1333	0.7981	0.8617	-1.1282	0.4009	0.3724	0.3805	-0.3253	5	ANOM
-300.7813	2.0795	1.488	1.1035	1.7567	3.1514	2.8729	1.9705	1.4158	2.0929	3.1351	2.5096	1.2328	1.1103	2.0439	2.808	1.4903	0.5088	-0.0037	1.5233	1.2691	0.1567	-0.9697	-0.011	0.5861	0.5685	-1.3712	0.0881	0.0034	0.0714	-0.491	5	ANOM
-296.875	2.003	1.4815	0.86	1.8613	3.3547	2.8962	1.9263	1.4086	2.3471	3.2084	2.3422	1.1365	1.1404	2.1911	2.4951	1.0741	0.4196	-0.015	1.4273	0.8301	-0.1325	-1.2485	-0.19	0.3101	0.1911	-1.6477	-0.2215	-0.3261	-0.231	-0.6379	5	ANOM
-292.9688	1.7886	1.3742	0.5832	1.8721	3.3887	2.7542	1.7905	1.3242	2.4447	3.0826	2.0619	0.9819	1.1189	2.2012	2.0355	0.6228	0.2986	-0.0358	1.2447	0.3643	-0.4444	-1.4688	-0.366	0.0304	-0.1985	-1.9117	-0.4807	-0.5778	-0.4845	-0.7299	5	ANOM
-289.0625	1.4811	1.2073	0.3257	1.8137	3.2785	2.486	1.6035	1.1837	2.4065	2.8094	1.7296	0.8114	1.0626	2.1044	1.5143	0.2158	0.1692	-0.0494	1.0326	-0.0432	-0.7128	-1.6175	-0.4949	-0.1937	-0.5226	-2.113	-0.6432	-0.7326	-0.6477	-0.7449	5	ANOM
-285.1563	1.1381	1.0117	0.1282	1.7135	3.0651	2.1476	1.4069	1.0224	2.259	2.449	1.4069	0.6619	0.9873	1.9351	1.0177	-0.074	0.0661	-0.0435	0.8472	-0.3191	-0.8828	-1.6909	-0.5519	-0.3016	-0.7222	-2.2189	-0.683	-0.7785	-0.6936	-0.6617	5	ANOM
-281.25	0.8129	0.8298	0.0187	1.6044	2.7896	1.7956	1.2353	0.8646	2.0418	2.0597	1.1462	0.5651	0.9076	1.7273	0.6173	-0.1954	0.0145	-0.0151	0.7269	-0.4168	-0.9188	-1.6986	-0.5185	-0.263	-0.7533	-2.1964	-0.5864	-0.716	-0.6134	-0.4835	5	ANOM
-277.3438	0.5452	0.681	-0.0036	1.4965	2.4901	1.4706	1.1139	0.7326	1.7893	1.6894	0.9744	0.5319	0.8264	1.5073	0.3598	-0.1354	0.0206	0.0224	0.6892	-0.3179	-0.8049	-1.665	-0.4033	-0.0669	-0.6028	-2.0428	-0.3648	-0.5676	-0.4157	-0.228	5	ANOM
-273.4375	0.3563	0.5826	0.0401	1.3951	2.1933	1.2038	1.0469	0.6394	1.5249	1.3708	0.9046	0.563	0.7394	1.2814	0.2609	0.093	0.0908	0.0508	0.7272	-0.0445	-0.5553	-1.6134	-0.2285	0.2675	-0.2851	-1.7685	-0.0457	-0.3591	-0.1214	0.0788	5	ANOM
-269.5313	0.2459	0.5271	0.1196	1.2974	1.9144	1.0031	1.0294	0.5874	1.2679	1.1094	0.9187	0.6444	0.6335	1.0496	0.2982	0.4405	0.2106	0.0488	0.8122	0.3589	-0.2049	-1.5729	-0.0326	0.6936	0.1547	-1.4039	0.327	-0.1248	0.2275	0.4033	5	ANOM
-265.625	0.197	0.4951	0.1973	1.1828	1.656	0.8642	1.0444	0.5687	1.0145	0.8974	0.9869	0.746	0.4976	0.7983	0.4261	0.8471	0.3604	-0.0119	0.8988	0.8232	0.2006	-1.5661	0.1383	1.1513	0.6572	-0.9948	0.702	0.1029	0.5852	0.7058	5	ANOM
-261.7188	0.1783	0.4638	0.2379	1.0375	1.4111	0.7678	1.0684	0.5688	0.7648	0.7111	1.0697	0.8449	0.3136	0.51	0.5851	1.2402	0.5162	-0.1493	0.9427	1.2722	0.6036	-1.608	0.2416	1.5737	1.1564	-0.5859	1.031	0.2971	0.9074	0.9559	5	ANOM
-257.8125	0.1614	0.4115	0.2229	0.8566	1.1779	0.6966	1.0809	0.5784	0.5094	0.5277	1.1322	0.9199	0.0793	0.185	0.721	1.5582	0.6584	-0.3672	0.9114	1.6451	0.9566	-1.7028	0.2511	1.9064	1.593	-0.2154	1.2748	0.4312	1.1553	1.1352	5	ANOM
-253.9063	0.1209	0.3228	0.1478	0.6383	0.9519	0.631	1.0683	0.5858	0.2413	0.3301	1.1457	0.9535	-0.2038	-0.1763	0.7875	1.7551	0.7754	-0.6578	0.7869	1.8909	1.226	-1.8413	0.1562	2.1095	1.9269	0.0874	1.4079	0.5004	1.305	1.232	5	ANOM
-250	0.048	0.1945	0.03	0.3975	0.7372	0.563	1.0279	0.582	-0.0338	0.1186	1.0999	0.9454	-0.5223	-0.5491	0.7597	1.8141	0.8628	-0.99	0.58	1.9922	1.3934	-2.0062	-0.0282	2.1676	2.1361	0.3075	1.4285	0.4967	1.3497	1.2584	5	ANOM
-246.0938	-0.0557	0.0428	-0.1061	0.1626	0.5487	0.4922	0.9689	0.5705	-0.3026	-0.0947	1.0032	0.9001	-0.844	-0.8965	0.6468	1.7383	0.9233	-1.3285	0.3206	1.9587	1.4651	-2.165	-0.2751	2.0918	2.224	0.4499	1.3431	0.4309	1.2955	1.2322	5	ANOM
-242.1875	-0.1679	-0.1107	-0.2241	-0.0341	0.4086	0.4291	0.9038	0.5529	-0.5415	-0.2848	0.8727	0.8347	-1.1373	-1.1771	0.4722	1.5568	0.9675	-1.6245	0.0571	1.8158	1.4584	-2.2951	-0.5375	1.9146	2.2105	0.5314	1.1839	0.3155	1.1635	1.1802	5	ANOM
-238.2813	-0.265	-0.2336	-0.2938	-0.1622	0.3323	0.3865	0.8539	0.5376	-0.7269	-0.4222	0.74	0.7637	-1.3674	-1.3477	0.278	1.3101	1.0063	-1.8376	-0.1585	1.6116	1.3983	-2.365	-0.7683	1.6784	2.1292	0.5758	0.985	0.1697	0.9861	1.1204	5	ANOM
-234.375	-0.315	-0.3022	-0.2968	-0.1983	0.3373	0.372	0.8314	0.5258	-0.8332	-0.4799	0.6273	0.7005	-1.5054	-1.3756	0.1068	1.0421	1.0465	-1.9314	-0.2826	1.39	1.3099	-2.359	-0.9269	1.4297	2.0149	0.6052	0.7775	0.0097	0.7911	1.0765	5	ANOM
-230.4688	-0.2946	-0.2899	-0.2206	-0.1297	0.4312	0.4001	0.8537	0.5262	-0.8405	-0.4358	0.565	0.6566	-1.5297	-1.2429	0.0025	0.798	1.097	-1.8883	-0.2794	1.198	1.2251	-2.2563	-0.9776	1.2191	1.9017	0.6449	0.6002	-0.1389	0.6173	1.066	5	ANOM
-226.5625	-0.2015	-0.1944	-0.0787	0.0354	0.6025	0.4668	0.9193	0.5354	-0.7468	-0.2907	0.5606	0.6295	-1.4344	-0.9589	-0.0142	0.6	1.1446	-1.7031	-0.1436	1.0585	1.148	-2.0619	-0.9066	1.0744	1.8075	0.6991	0.4748	-0.2572	0.4858	1.0846	5	ANOM
-222.6563	-0.0387	-0.0256	0.1048	0.2753	0.8333	0.5565	1.0235	0.5458	-0.5614	-0.0585	0.6123	0.6116	-1.2327	-0.5595	0.0639	0.4667	1.1806	-1.4026	0.1083	0.9882	1.0847	-1.7809	-0.7183	1.0145	1.7413	0.769	0.4197	-0.3296	0.4139	1.1281	5	ANOM
-218.75	0.1703	0.1931	0.299	0.5495	1.0895	0.6578	1.1495	0.5522	-0.3056	0.23	0.7077	0.5918	-0.9491	-0.09	0.2217	0.3925	1.1864	-1.0147	0.4455	0.9849	1.0243	-1.4301	-0.4316	1.0442	1.6998	0.8439	0.4321	-0.3381	0.4113	1.1848	5	ANOM
-214.8438	0.3883	0.4222	0.4718	0.8141	1.3356	0.7437	1.2811	0.5427	-0.017	0.5327	0.8318	0.5583	-0.626	0.385	0.4331	0.3636	1.1409	-0.587	0.8171	1.031	0.9548	-1.031	-0.0789	1.1524	1.6723	0.9046	0.5114	-0.2724	0.4756	1.2402	5	ANOM
-210.9375	0.5827	0.6328	0.5964	1.0303	1.541	0.8008	1.3996	0.5144	0.2681	0.816	0.9625	0.5053	-0.3006	0.8123	0.6675	0.3674	1.0386	-0.1651	1.1838	1.1162	0.8662	-0.6113	0.3087	1.3277	1.6497	0.9427	0.6502	-0.1237	0.6041	1.286	5	ANOM
-207.0313	0.7233	0.789	0.66	1.162	1.6859	0.8193	1.4982	0.4657	0.5123	1.0473	1.087	0.4295	-0.0166	1.1422	0.8919	0.385	0.87	0.213	1.5007	1.2172	0.7493	-0.1951	0.6993	1.5519	1.625	0.9423	0.836	0.1046	0.7853	1.3177	5	ANOM
-203.125	0.787	0.8746	0.6657	1.1951	1.7623	0.8063	1.5708	0.3983	0.6888	1.2117	1.1987	0.3391	0.1939	1.3444	1.0875	0.4062	0.6436	0.5138	1.7438	1.3248	0.6069	0.1925	1.0656	1.8118	1.6008	0.9056	1.0563	0.402	1.005	1.3415	5	ANOM
-199.2188	0.7694	0.9304	0.737	1.2395	1.442	0.8998	1.6411	0.4454	0.7371	1.3677	1.3733	0.2968	0.275	1.5325	1.3581	0.5341	0.1591	0.8071	1.9989	1.5497	0.5911	0.6499	1.4686	2.2119	1.717	0.9194	1.4144	0.853	1.3983	1.463	5	ANOM
-195.3125	0.691	0.874	0.6847	1.0841	1.4156	0.8712	1.6868	0.3666	0.7435	1.408	1.4733	0.2181	0.2893	1.4825	1.4774	0.5557	-0.1197	0.9189	2.0821	1.6647	0.4448	0.924	1.7348	2.5058	1.7157	0.846	1.6664	1.2253	1.6535	1.4943	5	ANOM
-191.4063	0.5693	0.7717	0.6412	0.8678	1.3705	0.8699	1.7401	0.2928	0.6729	1.4174	1.5798	0.1657	0.208	1.338	1.5673	0.5835	-0.3858	0.9379	2.104	1.7846	0.3251	1.1228	1.9362	2.7988	1.7415	0.7797	1.9145	1.5852	1.8964	1.5395	5	ANOM
-187.5	0.4353	0.6502	0.6304	0.6107	1.3334	0.9143	1.8045	0.2293	0.5375	1.4184	1.7004	0.1468	0.0463	1.1363	1.6419	0.6211	-0.6138	0.8803	2.0784	1.9113	0.2482	1.2354	2.0668	3.0726	1.7968	0.7391	2.1353	1.888	2.1058	1.5962	5	ANOM
-183.5938	0.3179	0.5369	0.6642	0.346	1.3201	1.0117	1.883	0.1719	0.3613	1.429	1.8335	0.161	-0.1688	0.9094	1.7086	0.6642	-0.783	0.7622	2.0163	2.0316	0.2226	1.263	2.1217	3.2997	1.8778	0.7327	2.3068	2.0938	2.2557	1.6506	5	ANOM
-179.6875	0.2379	0.451	0.7426	0.0917	1.333	1.1599	1.9692	0.1151	0.1608	1.4617	1.9725	0.1978	-0.4133	0.6833	1.77	0.706	-0.8887	0.6013	1.9208	2.1343	0.2397	1.211	2.091	3.4593	1.9615	0.7538	2.4052	2.1668	2.3236	1.6833	5	ANOM
-175.7813	0.2053	0.4009	0.8529	-0.1455	1.3661	1.3368	2.0491	0.0504	-0.0468	1.5109	2.0954	0.2393	-0.6555	0.4738	1.8169	0.7293	-0.927	0.4114	1.7918	2.1954	0.2825	1.0856	1.9714	3.5124	2.0195	0.7894	2.4062	2.0914	2.2885	1.6637	5	ANOM
-171.875	0.213	0.384	0.9686	-0.36	1.3991	1.5134	2.1009	-0.035	-0.2493	1.5632	2.1799	0.2618	-0.8769	0.2836	1.834	0.7113	-0.9218	0.2032	1.6164	2.1801	0.3236	0.9031	1.7548	3.4324	2.0107	0.8107	2.2903	1.8596	2.136	1.5607	5	ANOM
-167.9688	0.2459	0.3917	1.0671	-0.5592	1.4103	1.6545	2.1062	-0.1479	-0.4419	1.6015	2.2016	0.2487	-1.057	0.1087	1.8057	0.6351	-0.8883	-0.0149	1.3851	2.0696	0.3256	0.6812	1.4442	3.1975	1.8985	0.787	2.0479	1.4811	1.858	1.3481	5	ANOM
-164.0625	0.2784	0.408	1.1219	-0.7465	1.3787	1.734	2.0485	-0.2883	-0.6169	1.6051	2.1444	0.1866	-1.1856	-0.054	1.7159	0.4874	-0.8467	-0.2328	1.0935	1.8441	0.2622	0.4398	1.0519	2.8047	1.6531	0.6906	1.6806	0.9909	1.4682	1.0142	5	ANOM
-160.1563	0.2872	0.4192	1.1205	-0.9229	1.2937	1.7324	1.9264	-0.4529	-0.7692	1.5649	2.0039	0.0719	-1.2549	-0.2117	1.5577	0.2674	-0.8198	-0.4399	0.7519	1.5032	0.1126	0.2028	0.6024	2.2666	1.2606	0.4986	1.2052	0.4299	0.9832	0.5579	5	ANOM
-156.25	0.2606	0.413	1.0644	-1.0817	1.1623	1.6538	1.7453	-0.6147	-0.8873	1.4894	1.7946	-0.0806	-1.2604	-0.352	1.3405	-0.0108	-0.8171	-0.6199	0.3801	1.0639	-0.1269	-0.014	0.1328	1.6197	0.7356	0.2104	0.6563	-0.1462	0.4391	0.0049	5	ANOM
-152.3438	0.1939	0.3927	0.9679	-1.2064	1.0066	1.5171	1.5354	-0.7596	-0.9556	1.3925	1.5431	-0.2464	-1.1998	-0.4575	1.0885	-0.32	-0.8406	-0.7568	0.0234	0.5656	-0.4418	-0.1901	-0.3145	0.9205	0.1102	-0.1604	0.0748	-0.6831	-0.1217	-0.6038	5	ANOM
-148.4375	0.0944	0.3634	0.8559	-1.2837	0.8591	1.3571	1.3263	-0.8614	-0.9604	1.3064	1.2881	-0.3982	-1.0796	-0.5048	0.8315	-0.6232	-0.8904	-0.8327	-0.2816	0.0599	-0.8018	-0.3212	-0.6934	0.2335	-0.563	-0.5829	-0.494	-1.1352	-0.6544	-1.2173	5	ANOM
-144.5313	-0.0149	0.3379	0.7588	-1.2903	0.7636	1.2141	1.1536	-0.8996	-0.8852	1.2632	1.072	-0.5014	-0.8969	-0.4657	0.6074	-0.8757	-0.9491	-0.8316	-0.4843	-0.3978	-1.168	-0.4007	-0.9618	-0.3729	-1.2191	-1.0111	-0.9992	-1.4718	-1.1153	-1.7782	5	ANOM
-140.625	-0.11	0.336	0.7044	-1.211	0.7505	1.1295	1.0528	-0.8633	-0.7246	1.2956	0.933	-0.5343	-0.6667	-0.3183	0.4509	-1.0338	-1.0051	-0.7453	-0.5515	-0.7475	-1.4885	-0.4347	-1.0897	-0.8389	-1.7915	-1.3982	-1.4012	-1.6748	-1.4714	-2.2358	5	ANOM
-136.7188	-0.1654	0.3604	0.7113	-1.0557	0.8379	1.1264	1.0404	-0.7584	-0.4829	1.4136	0.8929	-0.4846	-0.4023	-0.0596	0.3794	-1.0782	-1.0497	-0.5804	-0.4686	-0.9549	-1.7284	-0.4355	-1.07	-1.1229	-2.22	-1.702	-1.6783	-1.7515	-1.7035	-2.5498	5	ANOM
-132.8125	-0.1616	0.4239	0.7878	-0.824	1.0335	1.2185	1.1242	-0.5947	-0.1712	1.6235	0.9655	-0.349	-0.1195	0.3062	0.4048	-0.9845	-1.0708	-0.3464	-0.2385	-0.9909	-1.849	-0.4156	-0.9067	-1.2025	-2.4626	-1.8839	-1.8109	-1.7157	-1.8005	-2.7037	5	ANOM
-128.9063	-0.0932	0.5171	0.9228	-0.5501	1.3067	1.3901	1.2896	-0.4063	0.1765	1.8976	1.133	-0.1472	0.1562	0.7423	0.5093	-0.7624	-1.066	-0.071	0.1044	-0.8584	-1.8422	-0.3847	-0.6344	-1.0864	-2.5015	-1.9303	-1.8087	-1.5946	-1.7716	-2.6917	5	ANOM
-125	0.0266	0.6178	1.0894	-0.2772	1.6112	1.6026	1.5026	-0.2261	0.5172	2.1897	1.36	0.0907	0.3921	1.196	0.663	-0.4374	-1.0403	0.2097	0.506	-0.5857	-1.7122	-0.364	-0.294	-0.8096	-2.3478	-1.8446	-1.6894	-1.4248	-1.6398	-2.5399	5	ANOM
-121.0938	0.1786	0.7087	1.2576	-0.047	1.886	1.8083	1.7271	-0.0876	0.8079	2.4501	1.6039	0.3339	0.5694	1.6087	0.8264	-0.0472	-1.0017	0.4558	0.9083	-0.2154	-1.4751	-0.352	0.0587	-0.418	-2.0308	-1.6448	-1.4821	-1.2346	-1.4314	-2.2792	5	ANOM
-117.1875	0.3287	0.7629	1.3931	0.0993	2.0745	1.9539	1.9161	-0.0212	1.0037	2.6218	1.8165	0.5495	0.664	1.9193	0.961	0.3645	-0.9586	0.6319	1.2443	0.2001	-1.1707	-0.3517	0.3786	0.0319	-1.5995	-1.3654	-1.2156	-1.049	-1.1765	-1.9498	5	ANOM
-113.2813	0.4429	0.7576	1.4692	0.1326	2.1242	1.9922	2.0351	-0.0388	1.0661	2.661	1.9585	0.7062	0.658	2.0744	1.0314	0.754	-0.9173	0.7156	1.464	0.6064	-0.8328	-0.3593	0.6224	0.4775	-1.1078	-1.0478	-0.9248	-0.8801	-0.9002	-1.5987	5	ANOM
-109.375	0.7822	0.426	1.1551	1.3637	1.366	1.6485	1.5717	0.0628	1.4506	1.5213	1.2241	1.036	0.4467	1.8323	-0.46	0.646	-0.9146	0.3951	0.7079	0.1671	-0.7506	-0.8575	0.069	-0.1584	-1.2201	-1.0171	-1.0355	-1.1228	-1.0077	-1.6133	5	ANOM
-105.4688	0.7494	0.2859	1.0777	1.1582	1.0854	1.4212	1.4968	-0.1037	1.2337	1.257	1.1645	1.0599	0.2552	1.6261	-0.5381	0.8911	-0.8741	0.2721	0.6343	0.4322	-0.4432	-0.843	0.1077	0.1589	-0.7611	-0.717	-0.7542	-0.9811	-0.7465	-1.2941	5	ANOM
-101.5625	0.6345	0.1014	0.9401	0.874	0.6771	1.0897	1.338	-0.3049	0.9111	0.8794	1.0194	1.0326	5e-04	1.2698	-0.6639	1.0494	-0.8198	0.0733	0.436	0.6	-0.1785	-0.797	0.0581	0.3841	-0.3715	-0.4557	-0.4939	-0.8369	-0.505	-1.0108	5	ANOM
-97.6563	0.4537	-0.1005	0.7695	0.5525	0.2009	0.7012	1.1257	-0.5018	0.5275	0.4416	0.8193	0.9786	-0.2857	0.8193	-0.7971	1.1213	-0.7411	-0.1647	0.1591	0.6763	0.0393	-0.7157	-0.057	0.5158	-0.0645	-0.2356	-0.2602	-0.6815	-0.2872	-0.7645	5	ANOM
[truncated: 47,512 more rows]
