# Supplementary material for: Dissociating predictability, plausibility and possibility of sentence continuations in reading: evidence from late-positivity ERPs
Source: PeerJ. 2018 Oct 12;6:e5717. doi: 10.7717/peerj.5717 (PMC6187994; doi:10.7717/peerj.5717)
Supplement: Supplemental Information 2 — Data file includes subject averages of EEG amplitude data for 30 scalp channels across 512 time points of all 32 participants for conditions EXP, USP, ANOM-Pos, and ANOM-Impos. Data are organized in long format, i.e. rows represent time points. [file peerj-06-5717-s002.csv]

time	Fp1	Fpz	Fp2	F7	F3	Fz	F4	F8	FC5	FC1	FC2	FC6	T7	C3	Cz	C4	T8	CP5	CP1	CP2	CP6	P7	P3	Pz	P4	P8	POz	O1	Oz	O2	subject	cond
-500	1.5443	3.5992	3.6933	1.7156	2.2805	3.4287	4.3811	3.7907	1.2636	2.1147	3.4531	3.2801	1.4692	0.469	1.2163	2.2614	1.4587	-1.0267	0.064	1.7315	2.2704	-2.556	-0.4577	0.6729	1.9676	2.6005	1.155	0.2792	1.5753	2.1638	2	ANOMP
-496.0938	1.6502	3.5396	3.5093	1.3403	1.7652	3.1721	4.3589	3.7548	0.8358	1.785	3.3803	3.3985	1.2208	0.0887	1.0935	2.4667	1.7559	-1.4558	-0.2076	1.815	2.3358	-2.835	-0.8324	0.6276	1.9548	2.6046	1.1103	0.4182	1.5719	2.1628	2	ANOMP
-492.1875	1.6461	3.3355	3.1821	0.9568	1.3905	2.9493	4.3049	3.6107	0.4893	1.5522	3.3293	3.4169	0.9286	-0.2266	1.0594	2.6601	2.0112	-1.8504	-0.3929	1.9197	2.2623	-3.2229	-1.1915	0.621	1.8883	2.3486	1.0188	0.3404	1.4041	2.0075	2	ANOMP
-488.2813	1.549	3.0314	2.7886	0.6553	1.222	2.7946	4.2389	3.4223	0.2958	1.4482	3.3103	3.3623	0.6639	-0.4188	1.1254	2.8298	2.2334	-2.1401	-0.4664	2.0437	2.0826	-3.6613	-1.4718	0.6532	1.7667	1.8396	0.8847	0.0626	1.0863	1.6803	2	ANOMP
-484.375	1.3911	2.6911	2.4127	0.5125	1.2811	2.7418	4.1886	3.2551	0.3049	1.5072	3.3425	3.2826	0.4949	-0.4191	1.3051	2.9876	2.4356	-2.2442	-0.3792	2.1815	1.8423	-4.0572	-1.6102	0.7292	1.6033	1.1367	0.7444	-0.3458	0.6778	1.2144	2	ANOMP
-480.4688	1.2343	2.3911	2.1352	0.5743	1.5611	2.8043	4.1649	3.1714	0.533	1.7335	3.43	3.2157	0.4555	-0.1816	1.5969	3.1283	2.6362	-2.1042	-0.1148	2.334	1.5923	-4.3279	-1.5496	0.8623	1.4289	0.3124	0.6182	-0.7946	0.2397	0.6582	2	ANOMP
-476.5625	0.9886	2.0705	1.899	0.7868	1.9611	2.9168	4.1255	3.1507	0.9349	2.0797	3.5362	3.1719	0.5311	0.2771	1.9644	3.2389	2.8156	-1.7204	0.3071	2.4853	1.3617	-4.4091	-1.2834	1.0398	1.2576	-0.5333	0.5463	-1.1983	-0.1541	0.0813	2	ANOMP
-472.6563	0.7793	1.8405	1.7977	1.1318	2.4342	3.0856	4.0986	3.2326	1.4655	2.5153	3.6662	3.1863	0.7011	0.9384	2.3782	3.3233	2.9725	-1.1067	0.8652	2.6278	1.1948	-4.2647	-0.8209	1.2598	1.1189	-1.2989	0.555	-1.4746	-0.4272	-0.4406	2	ANOMP
-468.75	0.6218	1.7074	1.8158	1.5343	2.8936	3.2549	4.0518	3.3795	2.048	2.9766	3.7906	3.2376	0.903	1.724	2.7907	3.3676	3.0756	-0.3392	1.4883	2.749	1.0898	-3.9104	-0.2165	1.4948	1.0164	-1.9108	0.6407	-1.5871	-0.5553	-0.8456	2	ANOMP
-464.8438	0.5149	1.6542	1.9102	1.8918	3.2486	3.3799	3.9643	3.5326	2.5855	3.3935	3.8768	3.3007	1.0705	2.5284	3.1394	3.3583	3.0825	0.4727	2.0965	2.8209	1.0348	-3.3935	0.4429	1.7167	0.9526	-2.307	0.79	-1.5321	-0.5272	-1.0893	2	ANOMP
-460.9375	0.4533	1.6589	2.023	2.1172	3.4464	3.4184	3.8127	3.6285	2.9902	3.7044	3.8997	3.3298	1.1364	3.2418	3.3816	3.2773	2.9515	1.2092	2.6024	2.8237	1.0026	-2.8032	1.0513	1.8864	0.9148	-2.4661	0.9697	-1.353	-0.3825	-1.1578	2	ANOMP
-457.0313	0.4143	1.6817	2.0946	2.1425	3.4517	3.3449	3.5774	3.5957	3.203	3.8635	3.8343	3.2763	1.0686	3.7534	3.4726	3.1114	2.6518	1.7521	2.9271	2.7403	0.9429	-2.2379	1.5129	1.9617	0.8839	-2.4001	1.1213	-1.1233	-0.1903	-1.0743	2	ANOMP
-453.125	0.3924	1.693	2.079	1.9537	3.2798	3.1631	3.2599	3.3945	3.1949	3.8578	3.6793	3.1094	0.8611	3.9965	3.4119	2.8558	2.1762	2.0202	3.0258	2.5665	0.8248	-1.7829	1.7541	1.9254	0.8408	-2.1489	1.1932	-0.9302	-0.0172	-0.8718	2	ANOMP
-449.2188	0.3743	1.6674	1.9577	1.5818	2.9723	2.8881	2.8799	3.007	2.9755	3.696	3.4425	2.8013	0.543	3.9403	3.2076	2.5089	1.5343	1.9796	2.8846	2.3115	0.6186	-1.5066	1.7379	1.7642	0.7764	-1.7645	1.1482	-0.8583	0.0597	-0.6081	2	ANOMP
-445.3125	0.3633	1.6014	1.7386	1.0978	2.6002	2.5759	2.4627	2.4635	2.6021	3.4213	3.1553	2.3654	0.1708	3.6074	2.9079	2.108	0.7759	1.6524	2.5343	1.9862	0.3264	-1.4388	1.4707	1.4901	0.6811	-1.3129	0.9566	-0.973	-0.0269	-0.3428	2	ANOMP
-441.4063	0.3611	1.4974	1.4527	0.6093	2.2342	2.2649	2.0549	1.8163	2.1436	3.0847	2.8506	1.8469	-0.1695	3.0696	2.5632	1.677	-0.025	1.1177	2.039	1.6322	-0.0371	-1.556	1.0141	1.1354	0.5708	-0.8583	0.6282	-1.2989	-0.3041	-0.13	2	ANOMP
-437.5	0.3802	1.3721	1.1543	0.2165	1.9433	2.0178	1.7027	1.151	1.684	2.7538	2.5797	1.3023	-0.4073	2.4281	2.241	1.2686	-0.7804	0.4811	1.4905	1.2894	-0.423	-1.8132	0.4538	0.7545	0.4555	-0.4561	0.1985	-1.8255	-0.7562	-0.0028	2	ANOMP
-433.5938	0.4321	1.2489	0.9005	0.0159	1.7727	1.8665	1.4396	0.5523	1.304	2.4794	2.3734	0.8029	-0.4836	1.7943	1.9947	0.9261	-1.3935	-0.1283	0.9824	1.0056	-0.7792	-2.1375	-0.1056	0.4007	0.3698	-0.1436	-0.279	-2.4943	-1.3444	0.0172	2	ANOMP
-429.6875	0.528	1.1549	0.7465	0.0581	1.7398	1.8399	1.3011	0.1095	1.0643	2.3047	2.2668	0.4332	-0.367	1.2771	1.8688	0.6976	-1.7794	-0.5892	0.604	0.8209	-1.0377	-2.4491	-0.5596	0.1385	0.3445	0.0517	-0.7212	-3.2189	-1.9941	-0.0675	2	ANOMP
-425.7813	0.6702	1.1189	0.7424	0.3547	1.8389	1.9403	1.3027	-0.1077	0.9902	2.2513	2.2772	0.2523	-0.0598	0.9568	1.8872	0.6292	-1.866	-0.8133	0.4268	0.7712	-1.1349	-2.6663	-0.8156	0.027	0.4123	0.1239	-1.0465	-3.8986	-2.5981	-0.2259	2	ANOMP
-421.875	0.8365	1.1421	0.883	0.8434	2.0277	2.1296	1.4233	-0.0815	1.0677	2.2975	2.3834	0.2948	0.382	0.8574	2.0247	0.7167	-1.6441	-0.7745	0.4561	0.8594	-1.0486	-2.7638	-0.8437	0.0782	0.5705	0.0664	-1.1984	-4.4461	-3.0875	-0.444	2	ANOMP
-417.9688	1.0227	1.2277	1.1605	1.4403	2.2508	2.3678	1.6402	0.1785	1.2621	2.4175	2.5615	0.5585	0.8883	0.9718	2.2585	0.9636	-1.1254	-0.4883	0.6868	1.0781	-0.7561	-2.7232	-0.6356	0.3101	0.8273	-0.0998	-1.1253	-4.7736	-3.3769	-0.6809	2	ANOMP
-414.0625	1.2033	1.3677	1.5293	2.0222	2.4527	2.5996	1.9058	0.6242	1.5127	2.5675	2.7697	1.016	1.372	1.2468	2.5272	1.3405	-0.3591	-0.0151	1.0643	1.4056	-0.2855	-2.5613	-0.2299	0.6939	1.1636	-0.3617	-0.8147	-4.8399	-3.42	-0.9003	2	ANOMP
-410.1563	1.3486	1.5324	1.9183	2.4681	2.5717	2.7581	2.158	1.1745	1.743	2.686	2.9456	1.5919	1.748	1.5965	2.7638	1.7876	0.5481	0.5283	1.5033	1.784	0.3017	-2.3272	0.2916	1.1848	1.5364	-0.6995	-0.2925	-4.6396	-3.2172	-1.0893	2	ANOMP
-406.25	1.4471	1.6971	2.2599	2.6872	2.5839	2.809	2.3502	1.7379	1.8921	2.7332	3.0403	2.2066	1.9445	1.9237	2.9135	2.2517	1.4984	1.0374	1.9249	2.1656	0.9445	-2.085	0.8444	1.7264	1.9011	-1.0879	0.391	-4.1999	-2.79	-1.2334	2	ANOMP
-402.3438	1.4749	1.8236	2.4721	2.615	2.4573	2.6993	2.4274	2.2126	1.9124	2.6647	3.0056	2.7544	1.9236	2.1428	2.9257	2.657	2.3643	1.4002	2.2346	2.479	1.5448	-1.8847	1.3354	2.2385	2.1976	-1.5083	1.1532	-3.5871	-2.2009	-1.3331	2	ANOMP
-398.4375	1.438	1.873	2.5065	2.2556	2.2123	2.4299	2.3611	2.5201	1.7774	2.466	2.8168	3.1538	1.6899	2.1878	2.7819	2.9439	3.0425	1.5502	2.379	2.6803	2.0223	-1.771	1.6929	2.6629	2.3864	-1.9364	1.9138	-2.8796	-1.5303	-1.3956	2	ANOMP
-394.5313	1.3293	1.8224	2.3277	1.6543	1.8648	2.0081	2.1349	2.5995	1.4899	2.1441	2.4618	3.3313	1.2624	2.0271	2.4794	3.0614	3.4537	1.4527	2.3258	2.7265	2.2992	-1.7641	1.8566	2.9329	2.4133	-2.3501	2.5725	-2.1677	-0.8659	-1.4468	2	ANOMP
-390.625	1.1715	1.6508	1.9399	0.9097	1.4539	1.4659	1.7633	2.4329	1.0777	1.7225	1.9647	3.2516	0.7127	1.6781	2.0579	2.9873	3.5471	1.1249	2.0793	2.6	2.332	-1.8538	1.8232	3.0289	2.268	-2.7279	3.0541	-1.5336	-0.2925	-1.4903	2	ANOMP
-386.7188	0.9693	1.3574	1.3677	0.1287	1.0236	0.8599	1.2736	2.0301	0.5899	1.2472	1.3675	2.9144	0.1049	1.184	1.5576	2.717	3.3231	0.6246	1.6777	2.3078	2.1023	-2.0141	1.6091	2.9292	1.9426	-3.0595	3.3088	-1.0339	0.1341	-1.5425	2	ANOMP
-382.8125	0.7399	0.958	0.679	-0.5625	0.6173	0.2418	0.7099	1.4395	0.0774	0.7635	0.7206	2.3507	-0.477	0.6153	1.0463	2.2745	2.8156	0.0427	1.1852	1.8728	1.6329	-2.2041	1.2604	2.6517	1.4658	-3.3364	3.3082	-0.7033	0.3709	-1.6087	2	ANOMP
-378.9063	0.4955	0.483	-0.0523	-1.0669	0.2636	-0.3201	0.1355	0.732	-0.4007	0.326	0.0956	1.6238	-0.9726	0.0553	0.5826	1.7064	2.0887	-0.5267	0.664	1.3465	0.9661	-2.3747	0.8404	2.2273	0.8783	-3.552	3.065	-0.5427	0.4203	-1.6831	2	ANOMP
-375	0.2496	-0.0311	-0.7382	-1.3285	-0.0111	-0.7691	-0.3917	-0.0152	-0.8004	-0.02	-0.4391	0.8191	-1.3336	-0.4107	0.2241	1.0767	1.2271	-0.9901	0.1943	0.78	0.1739	-2.4807	0.4138	1.712	0.2342	-3.7129	2.616	-0.5311	0.3019	-1.7559	2	ANOMP
-371.0938	0.0055	-0.5245	-1.3017	-1.3275	-0.1864	-1.0713	-0.8207	-0.718	-1.0795	-0.2365	-0.8332	0.0232	-1.5326	-0.7247	0.0069	0.4433	0.3237	-1.2798	-0.1623	0.2422	-0.6558	-2.4929	0.0498	1.1654	-0.4011	-3.8251	2.0282	-0.6139	0.0753	-1.8068	2	ANOMP
-367.1875	-0.2201	-0.9345	-1.6823	-1.1019	-0.2595	-1.1913	-1.1064	-1.3024	-1.2195	-0.3072	-1.0394	-0.6799	-1.572	-0.8379	-0.0462	-0.1211	-0.525	-1.3567	-0.3673	-0.2103	-1.4352	-2.3991	-0.2127	0.6485	-0.9599	-3.8895	1.3788	-0.7352	-0.2022	-1.8125	2	ANOMP
-363.2813	-0.4207	-1.217	-1.8348	-0.7132	-0.2327	-1.1226	-1.2189	-1.7186	-1.2176	-0.2253	-1.0419	-1.2237	-1.4626	-0.7454	0.0632	-0.5655	-1.2513	-1.2204	-0.4017	-0.5253	-2.0752	-2.2047	-0.3334	0.2248	-1.378	-3.9133	0.7532	-0.8302	-0.4516	-1.7475	2	ANOMP
-359.375	-0.5735	-1.3286	-1.757	-0.2447	-0.1048	-0.8772	-1.1479	-1.9283	-1.0767	-0.0012	-0.8485	-1.5577	-1.2386	-0.4563	0.3197	-0.8402	-1.7879	-0.8976	-0.2645	-0.6644	-2.513	-1.9188	-0.3062	-0.0549	-1.6133	-3.8879	0.231	-0.8474	-0.6125	-1.5915	2	ANOMP
-355.4688	-0.6648	-1.2417	-1.4682	0.2115	0.1077	-0.4766	-0.9061	-1.9321	-0.8192	0.3413	-0.4735	-1.6659	-0.9386	-0.0107	0.696	-0.9289	-2.1129	-0.437	0.0249	-0.615	-2.703	-1.565	-0.1393	-0.1611	-1.632	-3.8061	-0.1203	-0.7505	-0.6406	-1.3372	2	ANOMP
-351.5625	-0.6632	-0.9564	-1.0098	0.5906	0.408	0.0431	-0.5057	-1.7336	-0.4632	0.7828	0.0393	-1.5487	-0.5864	0.5453	1.1619	-0.813	-2.2075	0.0989	0.4383	-0.3766	-2.6221	-1.1679	0.1554	-0.0727	-1.4274	-3.647	-0.255	-0.5196	-0.5016	-0.9768	2	ANOMP
-347.6563	-0.556	-0.5079	-0.4457	0.8372	0.767	0.6321	0.0096	-1.3821	-0.0448	1.2813	0.6378	-1.2334	-0.233	1.1506	1.6741	-0.5114	-2.0941	0.6511	0.938	0.0312	-2.2836	-0.7532	0.5376	0.2045	-1.0108	-3.3992	-0.1615	-0.1693	-0.205	-0.5209	2	ANOMP
-343.75	-0.3317	0.0652	0.1574	0.9484	1.1752	1.2521	0.6071	-0.909	0.3996	1.8082	1.2772	-0.7621	0.0977	1.7543	2.2097	-0.0458	-1.8041	1.1592	1.483	0.5731	-1.7205	-0.34	0.9788	0.6451	-0.4264	-3.0479	0.1478	0.2682	0.2275	0.0047	2	ANOMP
-339.8438	0.0071	0.6971	0.7349	0.9315	1.607	1.8553	1.2377	-0.3721	0.834	2.3269	1.9097	-0.1809	0.3695	2.3093	2.7379	0.5486	-1.3797	1.5867	2.0349	1.1994	-0.9874	0.0481	1.4388	1.2045	0.2767	-2.5836	0.6241	0.7407	0.7381	0.5635	2	ANOMP
-335.9375	0.4452	1.3246	1.2443	0.8303	2.0389	2.4178	1.8702	0.1867	1.2308	2.8225	2.5078	0.4541	0.5652	2.7812	3.2466	1.2305	-0.8697	1.9155	2.5636	1.87	-0.1561	0.3962	1.8851	1.8289	1.0342	-2.0117	1.2147	1.1914	1.265	1.1116	2	ANOMP
-332.0313	0.9383	1.8733	1.653	0.6897	2.4408	2.9096	2.4671	0.7223	1.554	3.2682	3.044	1.0929	0.6614	3.1518	3.7216	1.9523	-0.3297	2.1249	3.0455	2.5275	0.697	0.6881	2.2801	2.4545	1.7823	-1.3548	1.8372	1.5607	1.7431	1.6091	2	ANOMP
-328.125	1.4333	2.2914	1.9468	0.5478	2.7783	3.3121	2.9996	1.2029	1.7721	3.6413	3.5103	1.6898	0.6395	3.4062	4.146	2.6692	0.1896	2.2167	3.4449	3.1231	1.4983	0.8981	2.5938	3.0151	2.4473	-0.6454	2.4116	1.7951	2.1094	2.0122	2	ANOMP
-324.2188	1.8733	2.5508	2.1343	0.434	3.0339	3.6278	3.4577	1.6104	1.8665	3.945	3.9084	2.2135	0.502	3.5437	4.5191	3.338	0.6471	2.2055	3.7536	3.6262	2.1889	1.0181	2.8151	3.4564	2.9848	0.0783	2.8678	1.8726	2.3219	2.296	2	ANOMP
-320.3125	2.1911	2.633	2.2271	0.3481	3.1742	3.8393	3.8143	1.9207	1.8224	4.1547	4.2268	2.6338	0.2411	3.564	4.8194	3.9133	1.0037	2.0939	3.9446	3.9953	2.7254	1.0321	2.9235	3.726	3.3526	0.7711	3.1525	1.7829	2.3609	2.4444	2	ANOMP
-316.4063	2.3424	2.5505	2.2546	0.2781	3.1917	3.9531	4.0643	2.1395	1.6399	4.2641	4.4712	2.9369	-0.1195	3.4784	5.0288	4.3639	1.2462	1.9046	4.0065	4.2184	3.0854	0.9409	2.9129	3.8067	3.5458	1.3986	3.2413	1.5598	2.2303	2.4725	2	ANOMP
-312.5	2.2908	2.3283	2.2211	0.1897	3.0639	3.9571	4.1827	2.2579	1.3215	4.2513	4.6221	3.106	-0.5542	3.2793	5.1185	4.6511	1.3634	1.6455	3.9193	4.2769	3.2683	0.7525	2.7963	3.6839	3.5711	1.9246	3.1247	1.2464	1.9656	2.3997	2	ANOMP
-308.5938	2.0321	2.0027	2.138	0.0447	2.7914	3.844	4.1627	2.2754	0.8771	4.1082	4.6565	3.1348	-1.0373	2.9749	5.0585	4.7555	1.3596	1.3305	3.6843	4.1644	3.2958	0.495	2.5838	3.3739	3.4461	2.3508	2.8272	0.9014	1.6175	2.2647	2	ANOMP
-304.6875	1.5877	1.6089	1.9924	-0.1978	2.3727	3.5946	3.9758	2.196	0.3352	3.8044	4.5397	3.0241	-1.5305	2.5618	4.8216	4.6517	1.2521	0.9736	3.2943	3.8862	3.1989	0.2112	2.2957	2.8964	3.2117	2.6696	2.3916	0.5945	1.2475	2.1141	2	ANOMP
-300.7813	0.9974	1.1717	1.7758	-0.5557	1.8123	3.1887	3.6086	2.0145	-0.287	3.3303	4.2387	2.7782	-2.0033	2.0334	4.3751	4.3351	1.0687	0.5783	2.7496	3.4372	3.0154	-0.0622	1.946	2.2885	2.8939	2.9005	1.8663	0.3854	0.9128	1.9763	2	ANOMP
-296.875	0.3286	0.7099	1.4596	-1.0375	1.1142	2.6124	3.0505	1.7351	-0.962	2.671	3.7175	2.4044	-2.4289	1.394	3.7019	3.8064	0.8368	0.1539	2.0633	2.8265	2.7773	-0.276	1.5554	1.5879	2.5264	3.0617	1.3025	0.3073	0.6528	1.8782	2	ANOMP
-292.9688	-0.3582	0.2361	1.0308	-1.62	0.2992	1.8612	2.3086	1.3638	-1.667	1.8241	2.9618	1.9257	-2.7964	0.6421	2.8076	3.0776	0.59	-0.2911	1.2446	2.0684	2.5067	-0.3966	1.1291	0.8235	2.1214	3.1786	0.7332	0.3736	0.4859	1.8307	2	ANOMP
-289.0625	-1.001	-0.2517	0.4899	-2.2685	-0.6142	0.9434	1.4021	0.9098	-2.3804	0.8088	1.9828	1.3673	-3.1123	-0.2113	1.7016	2.1873	0.354	-0.7633	0.3155	1.1694	2.2195	-0.4019	0.6663	0.0195	1.6761	3.2596	0.1803	0.5626	0.3988	1.8047	2	ANOMP
-285.1563	-1.546	-0.7504	-0.1382	-2.9185	-1.5773	-0.0997	0.3789	0.3998	-3.0748	-0.3381	0.8215	0.7685	-3.383	-1.1438	0.441	1.1836	0.1584	-1.2514	-0.6901	0.17	1.9101	-0.2969	0.1644	-0.8049	1.1817	3.3158	-0.359	0.822	0.3569	1.761	2	ANOMP
-281.25	-1.967	-1.2514	-0.8173	-3.5138	-2.5483	-1.2151	-0.6976	-0.1361	-3.7232	-1.5503	-0.4582	0.1701	-3.6295	-2.1266	-0.9106	0.1233	0.0093	-1.7604	-1.7367	-0.906	1.5729	-0.1079	-0.3846	-1.6415	0.6264	3.3317	-0.8962	1.0723	0.3009	1.6563	2	ANOMP
-277.3438	-2.2539	-1.7364	-1.4798	-3.9907	-3.4727	-2.3182	-1.7407	-0.6468	-4.297	-2.759	-1.7475	-0.3824	-3.8608	-3.1041	-2.2662	-0.9217	-0.08	-2.2779	-2.7817	-2.0041	1.1961	0.119	-0.9884	-2.4815	-0.0067	3.2967	-1.4556	1.2386	0.1741	1.4357	2	ANOMP
-273.4375	-2.4192	-2.1692	-2.0439	-4.3016	-4.2767	-3.3266	-2.6648	-1.0933	-4.7667	-3.8681	-2.9435	-0.8421	-4.088	-4.0194	-3.5253	-1.8777	-0.1091	-2.7989	-3.772	-3.0638	0.7701	0.3287	-1.6456	-3.3168	-0.7145	3.1902	-2.0622	1.2482	-0.0887	1.0628	2	ANOMP
-269.5313	-2.4892	-2.5111	-2.432	-4.4122	-4.9005	-4.1441	-3.3804	-1.419	-5.1004	-4.7918	-3.931	-1.1721	-4.2998	-4.8151	-4.5928	-2.6783	-0.0891	-3.2951	-4.6514	-4.0219	0.3033	0.4662	-2.3318	-4.1136	-1.4845	3.0002	-2.7197	1.0457	-0.5056	0.5247	2	ANOMP
-265.625	-2.4964	-2.7226	-2.5935	-4.3213	-5.2983	-4.6976	-3.8339	-1.5999	-5.2695	-5.4497	-4.6275	-1.3606	-4.4751	-5.426	-5.3862	-3.2774	-0.0319	-3.7417	-5.366	-4.8128	-0.1871	0.4896	-3.0196	-4.8515	-2.2674	2.7242	-3.4193	0.6223	-1.0853	-0.1543	2	ANOMP
-261.7188	-2.4689	-2.7645	-2.4892	-4.0438	-5.4314	-4.9413	-3.9914	-1.6143	-5.2514	-5.7934	-4.9757	-1.4037	-4.5733	-5.7954	-5.8487	-3.6367	0.0493	-4.0936	-5.8642	-5.3772	-0.6683	0.3871	-3.6502	-5.4677	-3.0086	2.3774	-4.1193	0.0111	-1.7803	-0.9293	2	ANOMP
-257.8125	-2.4173	-2.6148	-2.1301	-3.6078	-5.288	-4.8554	-3.8548	-1.4608	-5.0317	-5.7975	-4.9603	-1.314	-4.5467	-5.8819	-5.944	-3.747	0.1459	-4.2995	-6.0964	-5.6663	-1.0867	0.1743	-4.1593	-5.9155	-3.6152	1.9971	-4.754	-0.7205	-2.5181	-1.7028	2	ANOMP
-253.9063	-2.3639	-2.2976	-1.5742	-3.0807	-4.9014	-4.4819	-3.4814	-1.1793	-4.6226	-5.4872	-4.6288	-1.1399	-4.362	-5.6797	-5.7037	-3.6399	0.2337	-4.3298	-6.046	-5.6672	-1.4077	-0.1122	-4.4896	-6.1365	-4.033	1.6136	-5.25	-1.4696	-3.2022	-2.3931	2	ANOMP
-250	-2.2914	-1.8389	-0.9004	-2.5094	-4.3139	-3.8813	-2.9489	-0.818	-4.0376	-4.909	-4.0575	-0.9312	-3.9814	-5.1891	-5.1612	-3.3499	0.305	-4.1386	-5.7023	-5.3766	-1.5777	-0.4029	-4.5652	-6.0852	-4.1855	1.2861	-5.525	-2.1246	-3.7166	-2.8943	2	ANOMP
-246.0938	-2.1854	-1.3111	-0.2257	-1.9497	-3.6011	-3.1485	-2.3579	-0.4483	-3.3179	-4.15	-3.3572	-0.7427	-3.4092	-4.4576	-4.4109	-2.9383	0.344	-3.7189	-5.0857	-4.8325	-1.5805	-0.6275	-4.3587	-5.7386	-4.0458	1.0527	-5.5147	-2.5749	-3.9756	-3.1322	2	ANOMP
-242.1875	-2.0345	-0.7945	0.3277	-1.4638	-2.8495	-2.3932	-1.8126	-0.1461	-2.5226	-3.3122	-2.6482	-0.6299	-2.6689	-3.5522	-3.5499	-2.4749	0.3362	-3.0786	-4.251	-4.0978	-1.4121	-0.7204	-3.8665	-5.1033	-3.6205	0.9455	-5.1793	-2.7346	-3.9122	-3.0681	2	ANOMP
-238.2813	-1.8292	-0.3786	0.6661	-1.0997	-2.148	-1.7229	-1.4104	0.0142	-1.7179	-2.4975	-2.0503	-0.6321	-1.8236	-2.5638	-2.6859	-2.0339	0.2634	-2.2651	-3.2782	-3.2544	-1.1061	-0.6432	-3.1187	-4.2336	-2.9608	0.9658	-4.5334	-2.5836	-3.5181	-2.7147	2	ANOMP
-234.375	-1.5667	-0.1329	0.7224	-0.8678	-1.563	-1.2141	-1.2054	-0.0115	-0.961	-1.795	-1.6378	-0.7652	-0.9555	-1.5838	-1.9234	-1.6645	0.1184	-1.3483	-2.2545	-2.3913	-0.7092	-0.3813	-2.1918	-3.2036	-2.1408	1.1058	-3.6253	-2.1255	-2.8337	-2.1184	2	ANOMP
-230.4688	-1.2629	-0.1067	0.4768	-0.7885	-1.1411	-0.9147	-1.2136	-0.2502	-0.3229	-1.2687	-1.4591	-1.0246	-0.1667	-0.7101	-1.3334	-1.4083	-0.1116	-0.4139	-1.2851	-1.6044	-0.2874	0.0418	-1.1862	-2.123	-1.2802	1.3196	-2.5472	-1.4336	-1.9369	-1.3797	2	ANOMP
-226.5625	-0.9539	-0.3126	-0.0373	-0.85	-0.9077	-0.8382	-1.4201	-0.6868	0.1543	-0.9515	-1.5075	-1.3856	0.4417	-0.0291	-0.9649	-1.2836	-0.4313	0.4246	-0.4735	-0.9785	0.0748	0.5596	-0.2296	-1.1183	-0.5042	1.5486	-1.4412	-0.6233	-0.9672	-0.6212	2	ANOMP
-222.6563	-0.6757	-0.7164	-0.7335	-1.0238	-0.8464	-0.9457	-1.762	-1.273	0.448	-0.8422	-1.74	-1.7887	0.7955	0.4071	-0.8324	-1.2855	-0.8294	1.0789	0.0946	-0.566	0.3186	1.0903	0.556	-0.3027	0.0745	1.7317	-0.4368	0.1748	-0.0653	0.0307	2	ANOMP
-218.75	-0.4751	-1.2445	-1.4942	-1.2719	-0.9095	-1.1813	-2.1545	-1.9336	0.5574	-0.8997	-2.0807	-2.1881	0.8486	0.5709	-0.9106	-1.3955	-1.2925	1.4752	0.369	-0.4085	0.3861	1.5428	1.0641	0.2217	0.3745	1.8117	0.3244	0.8317	0.6384	0.4744	2	ANOMP
-214.8438	-0.3873	-1.8092	-2.1932	-1.541	-1.0442	-1.4629	-2.5054	-2.5758	0.5052	-1.0712	-2.4322	-2.5215	0.5939	0.4743	-1.1553	-1.5739	-1.7891	1.563	0.3311	-0.4944	0.2595	1.8418	1.2319	0.3945	0.3436	1.7433	0.7378	1.247	1.035	0.6253	2	ANOMP
-210.9375	-0.4339	-2.3101	-2.7098	-1.7838	-1.1814	-1.7101	-2.742	-3.1105	0.3368	-1.2797	-2.72	-2.7499	0.0917	0.1653	-1.4987	-1.7892	-2.2863	1.3514	0.0077	-0.7972	-0.0621	1.9409	1.0429	0.2085	-0.0092	1.5124	0.76	1.3542	1.0803	0.4675	2	ANOMP
-207.0313	-0.6126	-2.6545	-2.961	-1.9438	-1.2539	-1.8563	-2.8057	-3.453	0.113	-1.4659	-2.8713	-2.8443	-0.5708	-0.2866	-1.8687	-2.0024	-2.7394	0.8983	-0.5342	-1.256	-0.5296	1.8284	0.5441	-0.294	-0.6311	1.1224	0.3888	1.1667	0.7784	0.03	2	ANOMP
-203.125	-0.9023	-2.7898	-2.912	-1.9841	-1.2323	-1.8729	-2.6936	-3.5671	-0.1085	-1.5812	-2.8628	-2.8084	-1.2642	-0.7894	-2.209	-2.1883	-3.1147	0.2911	-1.2026	-1.795	-1.1017	1.5418	-0.1793	-1.0286	-1.4302	0.6083	-0.3053	0.7301	0.1944	-0.6109	2	ANOMP
-199.2188	-1.2482	-2.6851	-2.5779	-1.8757	-1.0827	-1.7438	-2.417	-3.433	-0.2589	-1.5847	-2.6957	-2.6612	-1.8539	-1.2416	-2.4618	-2.3299	-3.3769	-0.3436	-1.8748	-2.3353	-1.6939	1.1628	-0.994	-1.8652	-2.293	0.0311	-1.2025	0.1604	-0.5441	-1.3462	2	ANOMP
-195.3125	-1.5901	-2.3701	-2.0329	-1.605	-0.8189	-1.4988	-2.0389	-3.0918	-0.292	-1.4778	-2.4132	-2.4512	-2.2139	-1.5679	-2.6049	-2.4224	-3.5075	-0.8779	-2.4373	-2.7947	-2.2358	0.789	-1.7427	-2.674	-3.0874	-0.5601	-2.1618	-0.4133	-1.3066	-2.0431	2	ANOMP
-191.4063	-1.8564	-1.897	-1.3873	-1.1838	-0.4677	-1.1838	-1.6314	-2.608	-0.182	-1.2772	-2.0694	-2.2299	-2.2458	-1.6954	-2.6218	-2.4736	-3.5088	-1.1879	-2.7917	-3.1141	-2.6708	0.5315	-2.2965	-3.3108	-3.7192	-1.0895	-3.0193	-0.8621	-1.9378	-2.5956	2	ANOMP
-187.5	-1.9782	-1.3583	-0.7617	-0.6382	-0.0702	-0.8551	-1.2676	-2.0799	0.0818	-1.0153	-1.7338	-2.0524	-1.9058	-1.5916	-2.5268	-2.4874	-3.3919	-1.1898	-2.8635	-3.2522	-2.9533	0.4759	-2.534	-3.6752	-4.0974	-1.5083	-3.6331	-1.0702	-2.3241	-2.9068	2	ANOMP
-183.5938	-1.9154	-0.8511	-0.2807	-0.0128	0.3145	-0.5729	-1.0136	-1.6077	0.4783	-0.7306	-1.4635	-1.9609	-1.208	-1.2632	-2.339	-2.482	-3.2016	-0.8495	-2.6364	-3.1988	-3.0749	0.6837	-2.4024	-3.7068	-4.192	-1.7842	-3.9078	-0.9811	-2.3906	-2.9372	2	ANOMP
-179.6875	-1.6404	-0.4561	-0.0301	0.6415	0.647	-0.3741	-0.9004	-1.2827	0.9677	-0.4593	-1.291	-1.9796	-0.2092	-0.7432	-2.0915	-2.4602	-2.9747	-0.182	-2.1226	-2.9613	-3.0367	1.1631	-1.8931	-3.3855	-4.0083	-1.9079	-3.7922	-0.5824	-2.1194	-2.6872	2	ANOMP
-175.7813	-1.1642	-0.2279	-0.0551	1.2728	0.8927	-0.2772	-0.9317	-1.1652	1.5008	-0.2287	-1.2303	-2.109	0.977	-0.0932	-1.8084	-2.4289	-2.7629	0.7405	-1.3882	-2.5775	-2.8692	1.8737	-1.0668	-2.7643	-3.5845	-1.8873	-3.3009	0.0707	-1.5537	-2.2084	2	ANOMP
-171.875	-0.5264	-0.1895	-0.3348	1.8393	1.0342	-0.2701	-1.0751	-1.2768	2.023	-0.0515	-1.2507	-2.3237	2.2211	0.6053	-1.5112	-2.3836	-2.6038	1.8096	-0.5323	-2.0978	-2.6139	2.734	-0.0384	-1.924	-3.0011	-1.7545	-2.515	0.8786	-0.7784	-1.5812	2	ANOMP
-167.9688	0.204	-0.3198	-0.8189	2.2953	1.0727	-0.3322	-1.2748	-1.6033	2.479	0.0707	-1.3241	-2.5884	3.3745	1.2668	-1.2146	-2.3233	-2.5266	2.873	0.3368	-1.5863	-2.3299	3.6187	1.0469	-0.9924	-2.3508	-1.5629	-1.5547	1.7089	0.07	-0.914	2	ANOMP
-164.0625	0.9515	-0.5579	-1.3945	2.6315	1.0389	-0.4066	-1.4611	-2.0671	2.8358	0.1575	-1.3847	-2.8427	4.3295	1.8243	-0.9278	-2.2352	-2.5372	3.8117	1.1105	-1.0956	-2.0511	4.4168	2.0463	-0.0905	-1.7145	-1.3523	-0.5534	2.4382	0.8681	-0.299	2	ANOMP
-160.1563	1.6343	-0.8251	-1.9304	2.8425	0.9673	-0.4526	-1.5614	-2.5786	3.0718	0.2385	-1.3813	-3.0318	4.9949	2.2303	-0.6406	-2.1117	-2.6238	4.5152	1.7021	-0.6766	-1.8158	5.0221	2.8266	0.6604	-1.1786	-1.1776	0.335	2.9436	1.4928	0.1725	2	ANOMP
-156.25	2.1827	-1.0311	-2.3164	2.9459	0.8995	-0.4216	-1.5342	-3.0246	3.1815	0.3325	-1.2747	-3.1077	5.3395	2.4631	-0.3559	-1.9558	-2.7535	4.9024	2.0568	-0.3638	-1.6555	5.3593	3.2926	1.1701	-0.797	-1.0798	0.9947	3.1607	1.8594	0.4453	2	ANOMP
-152.3438	2.5486	-1.1083	-2.4517	2.9687	0.8786	-0.2907	-1.352	-3.3068	3.1861	0.4603	-1.0513	-3.0443	5.3667	2.5278	-0.0674	-1.7655	-2.8857	4.9652	2.1627	-0.176	-1.5708	5.399	3.4098	1.3917	-0.6049	-1.0826	1.3382	3.0592	1.9253	0.495	2	ANOMP
-148.4375	2.714	-0.9911	-2.2801	2.9409	0.9364	-0.0579	-1.0167	-3.3433	3.119	0.6363	-0.7091	-2.834	5.1427	2.4699	0.231	-1.547	-2.9616	4.7417	2.0549	-0.1006	-1.5567	5.1737	3.2026	1.3282	-0.592	-1.1842	1.3497	2.6782	1.7088	0.3416	2	ANOMP
-144.5313	2.6886	-0.6758	-1.8029	2.8925	1.0798	0.2606	-0.5726	-3.103	3.0174	0.8578	-0.29	-2.4874	4.7449	2.3453	0.5363	-1.3086	-2.945	4.3096	1.8027	-0.1172	-1.6021	4.7534	2.7429	1.0267	-0.7361	-1.3758	1.0469	2.0898	1.2616	0.0244	2	ANOMP
-140.625	2.5249	-0.1839	-1.0704	2.8443	1.3086	0.6212	-0.0757	-2.588	2.9161	1.1135	0.1631	-2.0443	4.2661	2.2121	0.8426	-1.0617	-2.7988	3.7839	1.4865	-0.1903	-1.6739	4.234	2.1473	0.5673	-0.9886	-1.6195	0.5032	1.4142	0.6753	-0.3893	2	ANOMP
-136.7188	2.2677	0.4264	-0.1751	2.8059	1.5933	0.9771	0.4077	-1.8577	2.8433	1.3744	0.5897	-1.5496	3.792	2.1243	1.131	-0.822	-2.5179	3.2755	1.2024	-0.2844	-1.7467	3.7287	1.5451	0.0495	-1.2977	-1.8761	-0.1734	0.7557	0.055	-0.834	2	ANOMP
-132.8125	1.9874	1.0655	0.7602	2.7675	1.8942	1.2749	0.8086	-1.0136	2.8055	1.6072	0.9418	-1.0599	3.3774	2.119	1.3888	-0.6011	-2.115	2.8796	1.0227	-0.3553	-1.7964	3.3359	1.0504	-0.4271	-1.603	-2.0926	-0.8693	0.2254	-0.5003	-1.2368	2	ANOMP
-128.9063	1.733	1.6524	1.6058	2.7093	2.1623	1.4637	1.0793	-0.163	2.7911	1.7803	1.1731	-0.6249	3.0561	2.1965	1.5876	-0.408	-1.6319	2.6589	0.9921	-0.3766	-1.8014	3.1196	0.746	-0.774	-1.8567	-2.2183	-1.47	-0.1033	-0.9097	-1.5531	2	ANOMP
-125	1.5546	2.0983	2.2555	2.604	2.3483	1.5246	1.1933	0.5842	2.784	1.8719	1.2603	-0.2827	2.8327	2.3487	1.7172	-0.2533	-1.1129	2.6324	1.1261	-0.3363	-1.743	3.1125	0.6869	-0.9343	-2.007	-2.2136	-1.879	-0.1818	-1.1175	-1.7322	2	ANOMP
-121.0938	1.4633	2.3358	2.6205	2.419	2.4002	1.4303	1.1439	1.1223	2.7383	1.8488	1.2022	-0.0659	2.6733	2.5143	1.7535	-0.1464	-0.6297	2.768	1.3861	-0.2363	-1.6255	3.2912	0.8551	-0.8961	-2.042	-2.0598	-2.0428	-0.0174	-1.1075	-1.7672	2	ANOMP
-117.1875	1.4533	2.3358	2.6655	2.139	2.2889	1.2015	0.9539	1.4023	2.6246	1.7063	1.014	0.0273	2.5483	2.6443	1.6885	-0.0945	-0.2335	2.9992	1.7218	-0.0875	-1.4455	3.6125	1.2044	-0.6668	-1.9433	-1.7473	-1.9378	0.3514	-0.8912	-1.644	2	ANOMP
-113.2813	1.4921	2.1002	2.3993	1.754	2.002	0.8546	0.6577	1.4029	2.4033	1.445	0.7278	-0.0015	2.4064	2.6699	1.5185	-0.102	0.029	3.2411	2.0505	0.0806	-1.2149	3.9937	1.6476	-0.2949	-1.7189	-1.2954	-1.5909	0.8651	-0.5031	-1.3822	2	ANOMP
-109.375	1.5355	1.663	1.8746	1.2675	1.5455	0.4281	0.2999	1.1614	2.058	1.0747	0.3731	-0.1287	2.2224	2.539	1.2501	-0.168	0.1331	3.3983	2.2965	0.2378	-0.9571	4.3428	2.0879	0.1554	-1.3917	-0.7458	-1.045	1.4361	-0.0034	-1.0031	2	ANOMP
-105.4688	1.5443	1.0867	1.1802	0.7156	0.9536	-0.0301	-0.0676	0.7364	1.5911	0.6228	-0.005	-0.3181	1.9855	2.229	0.8982	-0.2842	0.0931	3.3989	2.3971	0.3609	-0.6808	4.5996	2.4398	0.6223	-0.9849	-0.1489	-0.3718	2.0011	0.5578	-0.5331	2	ANOMP
-101.5625	1.4765	0.4521	0.4111	0.1422	0.2645	-0.486	-0.4117	0.2354	1.0296	0.1169	-0.3772	-0.5302	1.7064	1.7368	0.4897	-0.4389	-0.0616	3.208	2.3199	0.43	-0.403	4.6943	2.6319	1.0389	-0.5227	0.4346	0.3503	2.4907	1.115	-0.0047	2	ANOMP
-97.6563	1.3149	-0.1589	-0.3179	-0.3925	-0.452	-0.8988	-0.6989	-0.2449	0.4099	-0.4072	-0.7138	-0.7237	1.4117	1.1084	0.0544	-0.6111	-0.275	2.8196	2.0621	0.4453	-0.1427	4.6096	2.6398	1.3723	-0.0455	0.9449	1.05	2.8592	1.6303	0.5438	2	ANOMP
-93.75	1.0661	-0.6808	-0.9198	-0.8432	-1.142	-1.2376	-0.9182	-0.6124	-0.212	-0.9172	-0.9975	-0.8606	1.138	0.3946	-0.3749	-0.7699	-0.4694	2.2746	1.664	0.4184	0.0998	4.3503	2.4679	1.5979	0.417	1.338	1.6638	3.0854	2.0666	1.0707	2	ANOMP
-89.8438	0.7505	-1.052	-1.3254	-1.1482	-1.7433	-1.4932	-1.0601	-0.8011	-0.7732	-1.3772	-1.2169	-0.9193	0.9242	-0.3116	-0.7549	-0.8792	-0.5819	1.6402	1.1852	0.3753	0.3286	3.9471	2.1585	1.7242	0.8414	1.5855	2.155	3.1648	2.4059	1.5407	2	ANOMP
-85.9375	0.4065	-1.2523	-1.5057	-1.2828	-2.2011	-1.6547	-1.1398	-0.784	-1.2279	-1.7656	-1.3728	-0.8784	0.7914	-0.9419	-1.0678	-0.9089	-0.5472	0.9949	0.6986	0.3419	0.5426	3.4375	1.7732	1.7689	1.2005	1.6796	2.4916	3.1151	2.6344	1.916	2	ANOMP
-82.0313	0.0858	-1.2773	-1.4589	-1.2378	-2.4973	-1.7297	-1.1623	-0.5727	-1.5373	-2.0587	-1.466	-0.7315	0.7414	-1.4244	-1.289	-0.832	-0.3272	0.418	0.2755	0.355	0.7595	2.8812	1.3776	1.767	1.4905	1.6464	2.6753	2.9595	2.7544	2.1741	2	ANOMP
-78.125	-0.1773	-1.1554	-1.2282	-1.0341	-2.6236	-1.7404	-1.1492	-0.2208	-1.6973	-2.2618	-1.5028	-0.4921	0.7608	-1.7232	-1.4178	-0.6464	0.079	-0.0376	-0.032	0.4306	0.9833	2.3087	1.0201	1.7426	1.7067	1.5208	2.7153	2.7226	2.7656	2.2947	2	ANOMP
-74.2188	-0.3482	-0.9295	-0.871	-0.7069	-2.6014	-1.7057	-1.117	0.2057	-1.7132	-2.3784	-1.4963	-0.1868	0.8149	-1.8341	-1.4643	-0.3549	0.65	-0.3448	-0.206	0.5715	1.2236	1.7528	0.736	1.7104	1.8458	1.3636	2.6288	2.4392	2.6791	2.2694	2	ANOMP
-70.3125	-0.4332	-0.667	-0.466	-0.3263	-2.4764	-1.6563	-1.0926	0.6176	-1.6401	-2.4347	-1.4744	0.1413	0.8461	-1.7941	-1.4606	8e-04	1.3225	-0.5223	-0.2623	0.749	1.4729	1.2159	0.5166	1.6754	1.9026	1.2205	2.4394	2.1279	2.5041	2.1163	2	ANOMP
-66.4063	-0.4395	-0.4214	-0.0948	0.0412	-2.2939	-1.6182	-1.0895	0.9289	-1.5207	-2.4584	-1.455	0.4526	0.8149	-1.6647	-1.4443	0.3689	2.0156	-0.6117	-0.2373	0.9384	1.7154	0.7053	0.3448	1.6279	1.8995	1.1486	2.1688	1.8142	2.2584	1.8669	2	ANOMP
-62.5	-0.411	-0.2573	0.1711	0.324	-2.1261	-1.6316	-1.1336	1.081	-1.4217	-2.4881	-1.4753	0.6941	0.6808	-1.5313	-1.4609	0.6723	2.6434	-0.682	-0.2132	1.0737	1.9214	0.2056	0.1663	1.5314	1.8242	1.1733	1.8397	1.5076	1.9644	1.5566	2	ANOMP
-58.5938	-0.4004	-0.2211	0.2736	0.4647	-2.0292	-1.721	-1.2479	1.0329	-1.4042	-2.5612	-1.5653	0.8116	0.4177	-1.4813	-1.559	0.8317	3.1109	-0.8089	-0.2582	1.0994	2.0589	-0.2932	-0.0743	1.3564	1.6898	1.2983	1.466	1.217	1.6363	1.2397	2	ANOMP
-54.6875	-0.4542	-0.3248	0.1836	0.4372	-2.0448	-1.8979	-1.4448	0.7904	-1.5017	-2.7081	-1.7491	0.7829	0.0377	-1.5719	-1.7665	0.793	3.369	-1.0426	-0.4314	0.9662	2.097	-0.7869	-0.4187	1.0764	1.5067	1.5133	1.0672	0.9595	1.3056	0.9697	2	ANOMP
-50.7813	-0.6126	-0.5814	-0.106	0.2256	-2.1989	-2.1757	-1.7332	0.3795	-1.7307	-2.939	-2.0438	0.5782	-0.4326	-1.8535	-2.1068	0.5114	3.3668	-1.4236	-0.7785	0.6384	1.9979	-1.2704	-0.889	0.6723	1.2739	1.7742	0.6557	0.7317	0.9916	0.78	2	ANOMP
-46.875	-0.8901	-0.9589	-0.5654	-0.135	-2.4739	-2.5369	-2.1057	-0.138	-2.0732	-3.2522	-2.4438	0.2126	-0.9376	-2.311	-2.5631	-0.0136	3.1187	-1.9436	-1.2992	0.1184	1.7561	-1.7147	-1.479	0.1517	1.0051	2.0417	0.255	0.5354	0.7216	0.705	2	ANOMP
-42.9688	-1.2779	-1.4248	-1.1539	-0.5972	-2.8461	-2.9572	-2.5492	-0.699	-2.4898	-3.6268	-2.9335	-0.2909	-1.4192	-2.9107	-3.1109	-0.752	2.6571	-2.5708	-1.9576	-0.5706	1.3695	-2.0963	-2.1562	-0.4568	0.7086	2.2533	-0.1228	0.3682	0.5119	0.751	2	ANOMP
-39.0625	-1.7379	-1.9154	-1.7939	-1.0916	-3.2523	-3.3979	-3.0267	-1.229	-2.9185	-4.0168	-3.4685	-0.8821	-1.8192	-3.5769	-3.6903	-1.6239	2.044	-3.2376	-2.6901	-1.3594	0.8664	-2.375	-2.8512	-1.1011	0.3986	2.3739	-0.4559	0.2314	0.3725	0.9041	2	ANOMP
-35.1563	-2.2123	-2.3717	-2.4232	-1.5435	-3.6273	-3.8066	-3.5023	-1.6702	-3.286	-4.3756	-3.9991	-1.4984	-2.0923	-4.2182	-4.2428	-2.5289	1.3621	-3.8645	-3.4039	-2.1656	0.2933	-2.54	-3.4856	-1.7155	0.1042	2.3771	-0.7197	0.1164	0.3106	1.1428	2	ANOMP
-31.25	-2.6329	-2.7429	-2.962	-1.881	-3.898	-4.1291	-3.9217	-1.9802	-3.5304	-4.6418	-4.4522	-2.0784	-2.2073	-4.7376	-4.6928	-3.3595	0.7015	-4.3626	-4.0014	-2.8863	-0.2836	-2.5707	-3.9818	-2.2261	-0.152	2.2596	-0.8947	0.0239	0.3263	1.4228	2	ANOMP
-27.3438	-2.9339	-2.9833	-3.3573	-2.0594	-4.0077	-4.3219	-4.2401	-2.153	-3.6026	-4.7709	-4.7744	-2.5612	-2.1701	-5.0547	-4.9799	-3.9986	0.1212	-4.6717	-4.4017	-3.4291	-0.8089	-2.476	-4.2784	-2.5696	-0.348	2.0411	-0.9593	-0.0552	0.4066	1.71	2	ANOMP
-23.4375	-3.0667	-3.0673	-3.5714	-2.0466	-3.923	-4.3535	-4.4267	-2.1977	-3.4817	-4.7262	-4.9141	-2.9071	-2.0048	-5.1257	-5.0621	-4.3708	-0.3104	-4.7539	-4.5451	-3.7194	-1.2124	-2.2894	-4.3368	-2.6936	-0.4508	1.7596	-0.9078	-0.1136	0.5419	1.9578	2	ANOMP
-19.5313	-3.0057	-3.0045	-3.5929	-1.8519	-3.6402	-4.2138	-4.4539	-2.1586	-3.1751	-4.5003	-4.8513	-3.0949	-1.7639	-4.9385	-4.9249	-4.4405	-0.5869	-4.6023	-4.4079	-3.7191	-1.4514	-2.0429	-4.1515	-2.5771	-0.4505	1.4636	-0.7368	-0.1546	0.7172	2.1532	2	ANOMP
-15.625	-2.6829	-2.7423	-3.3626	-1.4716	-3.1567	-3.8922	-4.3079	-2.0446	-2.7129	-4.0931	-4.5735	-3.1184	-1.4873	-4.5113	-4.5659	-4.197	-0.6991	-4.242	-4.0064	-3.4219	-1.5024	-1.7763	-3.7437	-2.2293	-0.3364	1.1983	-0.4547	-0.1643	0.9206	2.2741	2	ANOMP
-11.7188	-2.337	-2.497	-3.1023	-1.0507	-2.5977	-3.4876	-4.0695	-1.9905	-2.1964	-3.5884	-4.1582	-3.0424	-1.257	-3.9341	-4.0574	-3.7192	-0.6957	-3.7423	-3.4029	-2.8791	-1.3808	-1.5404	-3.1815	-1.6871	-0.1155	0.9911	-0.0825	-0.1371	1.1322	2.3275	2	ANOMP
-7.8125	-1.8823	-2.2061	-2.7439	-0.5985	-1.993	-3.0104	-3.7448	-1.9796	-1.6754	-3.025	-3.6347	-2.8952	-1.0961	-3.2751	-3.4478	-3.0833	-0.6091	-3.1683	-2.6707	-2.1688	-1.1192	-1.3563	-2.5293	-1.0186	0.1867	0.8608	0.3453	-0.0724	1.3394	2.316	2	ANOMP
-3.9063	-1.391	-1.9173	-2.3526	-0.1785	-1.4161	-2.5254	-3.3829	-2.0352	-1.2167	-2.4625	-3.0747	-2.7127	-1.0317	-2.6169	-2.8096	-2.3964	-0.4866	-2.5926	-1.8964	-1.3813	-0.7661	-1.2325	-1.8574	-0.2961	0.5361	0.7971	0.7903	0.0345	1.5263	2.2528	2	ANOMP
0	-0.9292	-1.6829	-1.9945	0.1503	-0.938	-2.0916	-3.0436	-2.1665	-0.8804	-1.9731	-2.5603	-2.5571	-1.063	-2.0419	-2.2196	-1.7658	-0.3722	-2.0733	-1.1764	-0.6256	-0.4055	-1.1757	-1.2456	0.392	0.8817	0.7677	1.1997	0.1714	1.6681	2.146	2	ANOMP
3.9063	-0.5485	-1.5236	-1.7214	0.3622	-0.6092	-1.7504	-2.7604	-2.3496	-0.6917	-1.6062	-2.146	-2.4459	-1.163	-1.5919	-1.7296	-1.2795	-0.2922	-1.6558	-0.567	0.0094	-0.0911	-1.1582	-0.7312	0.9776	1.1823	0.7239	1.5385	0.3251	1.7531	2.0066	2	ANOMP
7.8125	-0.2789	-1.4558	-1.5598	0.4512	-0.4414	-1.5276	-2.5632	-2.5505	-0.6457	-1.379	-1.8675	-2.3931	-1.2883	-1.2922	-1.3806	-0.983	-0.2582	-1.3529	-0.1142	0.4653	0.1204	-1.1597	-0.3421	1.4067	1.3951	0.6242	1.765	0.4779	1.7659	1.8344	2	ANOMP
11.7188	-0.1348	-1.4629	-1.5289	0.4359	-0.4273	-1.4185	-2.4504	-2.7283	-0.7123	-1.2875	-1.7316	-2.3846	-1.3911	-1.1176	-1.1821	-0.8795	-0.2691	-1.1501	0.1818	0.7125	0.2008	-1.1625	-0.0818	1.6589	1.4936	0.4246	1.8653	0.602	1.6981	1.6228	2	ANOMP
15.625	-0.0901	-1.5101	-1.6029	0.3656	-0.5145	-1.3982	-2.3926	-2.8299	-0.8301	-1.2934	-1.7094	-2.3824	-1.4264	-1.0179	-1.1049	-0.9267	-0.2944	-1.0211	0.3465	0.7765	0.1486	-1.1479	0.0773	1.7423	1.472	0.1049	1.835	0.6798	1.5578	1.3782	2	ANOMP
19.5313	-0.1123	-1.5492	-1.7382	0.2934	-0.6361	-1.406	-2.3492	-2.8146	-0.9235	-1.3375	-1.7422	-2.3415	-1.3523	-0.9351	-1.0984	-1.0464	-0.3066	-0.9183	0.4311	0.7106	0.002	-1.115	0.1676	1.7014	1.3517	-0.3211	1.7003	0.6964	1.3575	1.1147	2	ANOMP
23.4375	-0.1454	-1.5248	-1.8751	0.2803	-0.708	-1.3779	-2.2567	-2.6502	-0.9242	-1.3468	-1.7522	-2.2102	-1.1617	-0.7938	-1.0965	-1.1358	-0.2716	-0.8076	0.4999	0.6006	-0.1786	-1.0825	0.2413	1.5945	1.1798	-0.8161	1.5066	0.6601	1.1406	0.8628	2	ANOMP
27.3438	-0.141	-1.3923	-1.9514	0.3653	-0.6655	-1.2591	-2.0598	-2.3371	-0.7773	-1.2575	-1.6678	-1.9484	-0.8605	-0.5438	-1.029	-1.1027	-0.1685	-0.6476	0.6118	0.5356	-0.3286	-1.0688	0.3288	1.4995	1.0217	-1.3142	1.3103	0.5882	0.9419	0.6528	2	ANOMP
31.25	-0.066	-1.1248	-1.9001	0.5703	-0.4567	-0.9985	-1.7161	-1.8771	-0.4567	-1.0131	-1.4253	-1.534	-0.488	-0.1538	-0.8371	-0.8633	0.0178	-0.4314	0.8205	0.6094	-0.3711	-1.1019	0.4613	1.4857	0.9411	-1.7367	1.1778	0.5014	0.8213	0.541	2	ANOMP
35.1563	0.1021	-0.7167	-1.6951	0.8803	-0.0686	-0.5797	-1.2098	-1.3102	0.0277	-0.5987	-0.9947	-0.974	-0.1011	0.3718	-0.4965	-0.3902	0.2853	-0.1595	1.153	0.8762	-0.2467	-1.2082	0.6507	1.607	1.0098	-1.9998	1.1666	0.4439	0.8206	0.5672	2	ANOMP
39.0625	0.3602	-0.1892	-1.3157	1.2678	0.4839	-0.0129	-0.5554	-0.679	0.639	-0.0275	-0.3791	-0.2902	0.2433	0.9968	0.006	0.3205	0.6165	0.1461	1.5986	1.3606	0.0801	-1.395	0.8951	1.8995	1.283	-2.0329	1.321	0.4457	0.9775	0.7841	2	ANOMP
42.9688	0.6861	0.4074	-0.7829	1.6631	1.1361	0.6606	0.208	-0.038	1.2968	0.6516	0.3862	0.4557	0.4811	1.6509	0.6338	1.2158	0.9875	0.4489	2.1277	2.0453	0.6161	-1.6479	1.1691	2.3504	1.7645	-1.7958	1.6525	0.5361	1.3022	1.1969	2	ANOMP
46.875	1.0483	1.0052	-0.1532	2.0009	1.812	1.3653	1.0133	0.546	1.914	1.3657	1.219	1.2029	0.5702	2.2524	1.3272	2.2073	1.3646	0.7086	2.6818	2.865	1.3208	-1.9432	1.4394	2.9201	2.4373	-1.2867	2.1366	0.7164	1.7694	1.7922	2	ANOMP
50.7813	1.3952	1.5296	0.4974	2.2034	2.4083	2.0159	1.7583	1.0223	2.3946	2.0057	2.0253	1.8723	0.4808	2.7099	1.9929	3.1736	1.7021	0.8761	3.1768	3.7256	2.1345	-2.2363	1.6651	3.5357	3.238	-0.5417	2.7091	0.972	2.3188	2.5097	2	ANOMP
54.6875	1.6883	1.9133	1.0861	2.2278	2.8464	2.5365	2.3764	1.3523	2.6683	2.4919	2.7128	2.4041	0.2383	2.9537	2.5435	4.013	1.969	0.9374	3.5443	4.5206	2.9726	-2.4682	1.8082	4.1101	4.0805	0.3683	3.2897	1.2639	2.8706	3.2622	2	ANOMP
58.5938	1.8915	2.1089	1.5349	2.049	3.0539	2.8515	2.7908	1.5092	2.6896	2.74	3.1865	2.7429	-0.128	2.9306	2.8897	4.6155	2.1346	0.8724	3.7143	5.1375	3.7401	-2.5869	1.8369	4.5407	4.8442	1.3389	3.7691	1.5201	3.3163	3.9347	2	ANOMP
62.5	1.9833	2.0952	1.7724	1.6803	2.9945	2.9228	2.9521	1.491	2.449	2.71	3.389	2.8654	-0.5486	2.6406	2.966	4.9205	2.1834	0.6905	3.6436	5.4856	4.3451	-2.5513	1.7326	4.7401	5.4198	2.2589	4.0453	1.6845	3.5481	4.3985	2	ANOMP
66.4063	1.9605	1.8824	1.779	1.1762	2.6842	2.7537	2.8624	1.3239	1.9886	2.3991	3.3062	2.7719	-0.9376	2.109	2.7507	4.9039	2.1075	0.4202	3.3171	5.5097	4.7267	-2.3435	1.4954	4.6554	5.7145	3.018	4.0282	1.6848	3.4809	4.5519	2	ANOMP
70.3125	1.8336	1.5192	1.5608	0.6225	2.1742	2.3762	2.5468	1.0445	1.383	1.8466	2.9625	2.4969	-1.2058	1.404	2.2569	4.5883	1.9218	0.1071	2.7621	5.2034	4.8467	-1.9629	1.1391	4.2654	5.6651	3.5299	3.6807	1.4736	3.0647	4.3213	2	ANOMP
74.2188	1.6255	1.073	1.1596	0.1006	1.5348	1.8543	2.0686	0.702	0.7318	1.1322	2.4162	2.0844	-1.2914	0.619	1.5382	4.0345	1.6437	-0.2061	2.0333	4.5978	4.6961	-1.4541	0.6954	3.5898	5.2608	3.7305	2.9957	1.0211	2.2859	3.6838	2	ANOMP
78.125	1.3665	0.6271	0.658	-0.2847	0.8777	1.2884	1.5158	0.3654	0.1408	0.3607	1.7615	1.5998	-1.1461	-0.1357	0.6854	3.3367	1.3171	-0.4633	1.2174	3.7762	4.3158	-0.875	0.2176	2.7026	4.5498	3.6077	2.031	0.3464	1.1969	2.6766	2	ANOMP
82.0313	1.0874	0.2636	0.1565	-0.4557	0.2998	0.7643	0.9899	0.0913	-0.2932	-0.349	1.1018	1.1101	-0.772	-0.7566	-0.1762	2.6033	0.9737	-0.6286	0.4177	2.8547	3.7617	-0.3004	-0.2452	1.7079	3.6208	3.183	0.8869	-0.5077	-0.1078	1.3963	2	ANOMP
85.9375	0.8252	0.0564	-0.2495	-0.376	-0.108	0.3696	0.5758	-0.0671	-0.4904	-0.8968	0.549	0.6879	-0.2023	-1.1582	-0.9303	1.9411	0.6659	-0.6626	-0.267	1.9556	3.1264	0.1925	-0.6368	0.7339	2.5948	2.5096	-0.2965	-1.4618	-1.4894	-0.019	2	ANOMP
89.8438	0.5946	0.0389	-0.4764	-0.0441	-0.2917	0.1684	0.3408	-0.0777	-0.431	-1.2037	0.1753	0.3779	0.4839	-1.2851	-1.4715	1.4411	0.4378	-0.5758	-0.7451	1.2037	2.4883	0.5268	-0.9124	-0.0893	1.6123	1.6677	-1.3684	-2.4205	-2.7956	-1.4072	2	ANOMP
93.75	0.4277	0.2139	-0.472	0.5009	-0.233	0.1878	0.3239	0.0754	-0.121	-1.225	0.0415	0.2198	1.1845	-1.1176	-1.7128	1.1705	0.3259	-0.3595	-0.9414	0.7075	1.9426	0.6587	-1.0243	-0.6493	0.8173	0.7521	-2.1828	-3.283	-3.875	-2.6078	2	ANOMP
97.6563	0.3311	0.5624	-0.231	1.1793	0.0555	0.4168	0.5224	0.3839	0.3836	-0.9678	0.1568	0.2294	1.7855	-0.6872	-1.6212	1.157	0.3512	-0.0536	-0.8354	0.5334	1.5498	0.5596	-0.9659	-0.8596	0.3076	-0.1539	-2.6243	-3.9671	-4.6122	-3.4943	2	ANOMP
101.5625	0.3183	1.0233	0.2149	1.8953	0.522	0.8121	0.9021	0.8154	1.0021	-0.4668	0.4984	0.3991	2.1914	-0.0432	-1.1928	1.3992	0.5271	0.3086	-0.4214	0.7075	1.3583	0.2431	-0.7218	-0.6799	0.1623	-0.9661	-2.6222	-4.3936	-4.9244	-3.974	2	ANOMP
105.4688	0.3908	1.5183	0.7924	2.5372	1.0864	1.3078	1.3952	1.3223	1.6377	0.2013	1.009	0.711	2.3264	0.7299	-0.484	1.8592	0.8421	0.6774	0.2586	1.21	1.3789	-0.2557	-0.3224	-0.1255	0.3798	-1.6329	-2.1753	-4.5424	-4.7969	-4.0334	2	ANOMP
109.375	0.5502	1.9689	1.4024	3.0115	1.6639	1.8203	1.9233	1.8404	2.1927	0.9382	1.6147	1.1223	2.1577	1.5437	0.416	2.4761	1.2609	1.0105	1.1274	1.9756	1.5989	-0.8857	0.1982	0.742	0.9292	-2.1267	-1.3315	-4.4149	-4.2669	-3.7065	2	ANOMP
113.2813	0.7886	2.3067	1.9496	3.2662	2.1798	2.2824	2.4099	2.3164	2.5974	1.6578	2.2293	1.5963	1.7155	2.3153	1.4144	3.1895	1.7562	1.2752	2.099	2.9209	1.9823	-1.5604	0.8004	1.8298	1.7189	-2.4333	-0.1881	-4.0389	-3.4203	-3.0806	2	ANOMP
117.1875	1.0899	2.4811	2.3402	3.27	2.5711	2.6237	2.7886	2.6907	2.8124	2.2741	2.775	2.0819	1.058	2.9653	2.3901	3.9108	2.2675	1.4452	3.0752	3.9265	2.4679	-2.2172	1.421	3.0104	2.6339	-2.5689	1.1113	-3.4808	-2.3791	-2.285	2	ANOMP
121.0938	1.4327	2.4796	2.5124	3.0503	2.7958	2.8165	3.0208	2.9342	2.8283	2.73	3.2028	2.5348	0.2952	3.4531	3.2504	4.5742	2.7459	1.5167	3.953	4.8844	2.992	-2.7894	2.0119	4.1557	3.5423	-2.5623	2.4178	-2.8143	-1.2769	-1.4497	2	ANOMP
125	1.7818	2.3124	2.4546	2.6562	2.853	2.8493	3.0893	3.0251	2.6786	3.0022	3.4737	2.9238	-0.4576	3.7528	3.9157	5.1239	3.1362	1.4871	4.6677	5.6972	3.4873	-3.2279	2.5154	5.151	4.3239	-2.4483	3.5932	-2.1146	-0.2384	-0.6975	2	ANOMP
128.9063	2.0958	2.0258	2.1824	2.1697	2.7533	2.7428	3.0177	2.9748	2.4165	3.0894	3.5859	3.2141	-1.0942	3.8668	4.3416	5.5111	3.4028	1.3717	5.158	6.2781	3.8945	-3.5125	2.8944	5.8976	4.8917	-2.2604	4.5185	-1.448	0.6331	-0.114	2	ANOMP
132.8125	2.3302	1.6721	1.7593	1.6747	2.5352	2.5384	2.8471	2.8117	2.1083	3.0213	3.5622	3.396	-1.5267	3.8149	4.5172	5.7173	3.524	1.1899	5.3999	6.5975	4.1751	-3.6363	3.1257	6.3495	5.1892	-2.0261	5.1228	-0.863	1.2819	0.2585	2	ANOMP
136.7188	2.4393	1.3255	1.2727	1.245	2.2448	2.2862	2.633	2.5757	1.8124	2.8428	3.44	3.4644	-1.717	3.6278	4.4669	5.7401	3.4937	0.9527	5.4002	6.6403	4.3048	-3.6247	3.196	6.4867	5.2083	-1.7633	5.3907	-0.3802	1.6928	0.4313	2	ANOMP
140.625	2.3871	1.0339	0.8124	0.9278	1.9227	2.029	2.4277	2.3179	1.5715	2.6007	3.259	3.4266	-1.6848	3.3393	4.231	5.5911	3.3246	0.6792	5.1811	6.4325	4.2783	-3.5069	3.1113	6.3382	4.978	-1.4773	5.3397	-0.0093	1.8875	0.4485	2	ANOMP
144.5313	2.1605	0.8317	0.4583	0.74	1.6167	1.8099	2.2793	2.0851	1.4024	2.3441	3.0668	3.3013	-1.4876	2.9809	3.8676	5.2995	3.0406	0.3771	4.7927	6.0297	4.1173	-3.3247	2.8891	5.9635	4.5864	-1.167	5.0457	0.2673	1.9309	0.4038	2	ANOMP
148.4375	1.7558	0.7346	0.2611	0.6672	1.3439	1.6496	2.2108	1.9148	1.299	2.1013	2.889	3.1066	-1.2255	2.5737	3.4391	4.9061	2.6746	0.0461	4.293	5.5031	3.8526	-3.1232	2.5582	5.4432	4.1098	-0.8261	4.5972	0.4801	1.8944	0.3822	2	ANOMP
152.3438	1.2043	0.7299	0.2402	0.6775	1.1273	1.5499	2.2274	1.822	1.2261	1.8897	2.7543	2.8669	-0.9983	2.1384	3.0063	4.4614	2.27	-0.3004	3.7452	4.9353	3.5304	-2.9241	2.1635	4.8742	3.647	-0.4533	4.105	0.6654	1.8566	0.4763	2	ANOMP
156.25	0.5577	0.7821	0.3686	0.7153	0.9677	1.5021	2.3096	1.8129	1.1427	1.7169	2.659	2.6098	-0.9042	1.6912	2.6104	4.0111	1.8534	-0.6626	3.2049	4.4056	3.1939	-2.7432	1.7438	4.3351	3.2811	-0.0373	3.6585	0.8532	1.8869	0.7391	2	ANOMP
160.1563	-0.106	0.8483	0.6068	0.7365	0.8677	1.494	2.4246	1.8723	1.0177	1.5825	2.6115	2.3579	-1.0073	1.2537	2.2941	3.6086	1.4659	-1.022	2.7305	3.9775	2.8951	-2.5825	1.3538	3.9064	3.0792	0.4102	3.3428	1.0789	2.0269	1.1972	2	ANOMP
164.0625	-0.7067	0.8877	0.8718	0.709	0.8177	1.5034	2.5364	1.9717	0.8215	1.4825	2.5959	2.1285	-1.3205	0.8449	2.0691	3.2892	1.1246	-1.3526	2.353	3.6931	2.672	-2.4319	1.0301	3.6245	3.0636	0.8714	3.1972	1.3476	2.2875	1.8241	2	ANOMP
167.9688	-1.1629	0.8733	1.1018	0.6365	0.8227	1.5221	2.6102	2.0773	0.5658	1.4144	2.6028	1.946	-1.8067	0.5018	1.9497	3.0855	0.8578	-1.6264	2.108	3.5719	2.5426	-2.2669	0.8188	3.517	3.2205	1.3252	3.2341	1.6614	2.6513	2.5616	2	ANOMP
171.875	-1.4057	0.7961	1.2327	0.5331	0.8861	1.5462	2.6305	2.1632	0.2736	1.3928	2.6262	1.8132	-2.3833	0.2609	1.9338	3.0126	0.6656	-1.7961	2.0065	3.6134	2.5204	-2.0672	0.7416	3.566	3.517	1.733	3.4263	2.0086	3.0772	3.3207	2	ANOMP
175.7813	-1.4089	0.6617	1.2377	0.4487	0.9992	1.5787	2.5861	2.2095	-0.0039	1.4153	2.6656	1.7426	-2.9508	0.1559	2.0032	3.0601	0.5631	-1.8298	2.0427	3.7772	2.5954	-1.8222	0.8135	3.7298	3.8851	2.0536	3.7232	2.3604	3.4959	3.9932	2	ANOMP
179.6875	-1.1692	0.4983	1.1099	0.4259	1.1695	1.6253	2.4858	2.2029	-0.2085	1.4994	2.7115	1.7229	-3.3917	0.2124	2.1441	3.1973	0.5403	-1.7039	2.1918	4.0087	2.7258	-1.5232	1.0207	3.9489	4.2348	2.2546	4.0516	2.6826	3.8431	4.4816	2	ANOMP
183.5938	-0.7235	0.3471	0.8924	0.5147	1.4008	1.7046	2.3652	2.1573	-0.2735	1.6525	2.7734	1.7604	-3.6167	0.4593	2.3304	3.3942	0.6115	-1.3995	2.4393	4.2512	2.8864	-1.1763	1.3513	4.1695	4.5042	2.3146	4.3403	2.9382	4.0606	4.7141	2	ANOMP
187.5	-0.1535	0.2396	0.6186	0.7297	1.6602	1.8128	2.2396	2.0854	-0.1717	1.8688	2.8365	1.8316	-3.5836	0.8706	2.5216	3.5855	0.7559	-0.9401	2.7255	4.4312	3.0233	-0.8038	1.7551	4.3139	4.6167	2.2252	4.516	3.0907	4.0994	4.6485	2	ANOMP
191.4063	0.4471	0.1952	0.3555	1.0615	1.9452	1.939	2.1402	2.0067	0.1133	2.125	2.8915	1.9241	-3.2967	1.4143	2.681	3.7198	0.9684	-0.3601	3.0136	4.495	3.097	-0.4338	2.1876	4.332	4.5417	1.9971	4.5341	3.1264	3.9444	4.2897	2	ANOMP
195.3125	0.9758	0.2208	0.1455	1.4678	2.2027	2.0578	2.0689	1.9442	0.5452	2.3813	2.9072	2.0129	-2.8105	2.0237	2.7654	3.7361	1.2259	0.278	3.2449	4.39	3.0708	-0.095	2.5857	4.1907	4.2598	1.6671	4.3697	3.0276	3.6044	3.6828	2	ANOMP
199.2188	1.3399	0.2924	0.0227	1.8693	2.4011	2.1362	2.0174	1.9045	1.0699	2.5916	2.8587	2.0751	-2.2264	2.6171	2.7326	3.6008	1.5043	0.8977	3.3727	4.104	2.9286	0.1784	2.8973	3.8792	3.797	1.2867	4.0263	2.8036	3.1203	2.9125	2	ANOMP
203.125	1.4671	0.3702	-0.0207	2.1897	2.4977	2.1209	1.9633	1.8879	1.5946	2.6907	2.6972	2.0823	-1.6567	3.0918	2.5379	3.2855	1.769	1.4224	3.3543	3.6387	2.6751	0.3693	3.0663	3.4045	3.203	0.9152	3.5297	2.4707	2.5431	2.0747	2	ANOMP
207.0313	1.3243	0.4049	-0.006	2.3356	2.4523	1.9706	1.8568	1.8807	2.0174	2.6185	2.3887	2.0126	-1.2133	3.3603	2.1588	2.7901	1.9737	1.7746	3.1571	3.0184	2.3342	0.4653	3.061	2.7979	2.5395	0.6186	2.925	2.0686	1.9359	1.2832	2	ANOMP
210.9375	0.9255	0.3417	0.0127	2.25	2.2398	1.6518	1.6586	1.857	2.2518	2.3322	1.9093	1.8438	-0.972	3.3503	1.5776	2.1383	2.0887	1.9027	2.774	2.2903	1.9329	0.4765	2.8679	2.1104	1.8833	0.4474	2.2688	1.6311	1.3659	0.6282	2	ANOMP
214.8438	0.3249	0.1399	-0.0285	1.9168	1.8555	1.1524	1.3261	1.7876	2.2324	1.8116	1.2462	1.5701	-0.9701	3.0271	0.8051	1.3751	2.0787	1.7839	2.2096	1.5084	1.5323	0.4096	2.4873	1.3873	1.3045	0.4374	1.6144	1.1992	0.8822	0.1763	2	ANOMP
218.75	-0.4101	-0.2214	-0.1904	1.3531	1.3017	0.4724	0.8318	1.6376	1.9274	1.0597	0.4118	1.1788	-1.1945	2.3834	-0.1368	0.5483	1.9206	1.4208	1.4827	0.7265	1.1623	0.2909	1.941	0.6779	0.8426	0.5936	1.0044	0.8061	0.5103	-0.0525	2	ANOMP
222.6563	-1.1885	-0.7373	-0.5101	0.6234	0.6108	-0.3466	0.1708	1.3923	1.3446	0.1119	-0.5578	0.6779	-1.5755	1.4581	-1.2015	-0.2877	1.6134	0.8442	0.6336	-0.0081	0.8595	0.1387	1.2694	0.0195	0.5173	0.8939	0.4585	0.4757	0.2581	-0.069	2	ANOMP
226.5625	-1.9242	-1.3736	-0.9976	-0.1735	-0.1786	-1.2554	-0.6311	1.0373	0.5402	-0.9631	-1.616	0.0879	-2.0248	0.3293	-2.3278	-1.0789	1.1715	0.1242	-0.287	-0.665	0.6433	-0.0232	0.5213	-0.5718	0.3348	1.2983	-0.0065	0.2245	0.1063	0.076	2	ANOMP
230.4688	-2.5529	-2.0836	-1.6407	-0.9347	-1.0211	-2.196	-1.5317	0.5767	-0.4079	-2.1	-2.696	-0.5734	-2.4442	-0.9069	-3.4559	-1.7945	0.6278	-0.6726	-1.2307	-1.235	0.5026	-0.1888	-0.2568	-1.0849	0.2386	1.7327	-0.4109	0.0407	0.0238	0.2966	2	ANOMP
234.375	-3.0401	-2.8051	-2.396	-1.5594	-1.8695	-3.1019	-2.4789	0.0314	-1.4045	-3.219	-3.7419	-1.2793	-2.7583	-2.1547	-4.5274	-2.4267	0.0293	-1.4804	-2.1535	-1.7428	0.4111	-0.3554	-1.0209	-1.544	0.1726	2.1286	-0.7812	-0.0908	-0.0441	0.5125	2	ANOMP
238.2813	-3.3864	-3.4801	-3.1898	-1.9788	-2.6839	-3.9288	-3.4082	-0.5668	-2.3445	-4.2522	-4.7	-1.9999	-2.9089	-3.3141	-5.4974	-2.9774	-0.5638	-2.2317	-3.0067	-2.2028	0.3298	-0.5197	-1.724	-1.9627	0.0795	2.428	-1.1381	-0.1721	-0.1278	0.6463	2	ANOMP
242.1875	-3.6257	-4.0701	-3.9673	-2.1719	-3.4414	-4.6482	-4.2745	-1.1824	-3.1632	-5.1584	-5.54	-2.7106	-2.912	-4.3229	-6.3487	-3.4805	-1.105	-2.8979	-3.7785	-2.6616	0.2011	-0.6947	-2.3565	-2.3783	-0.1049	2.5705	-1.5131	-0.2408	-0.2753	0.6307	2	ANOMP
246.0938	-3.8057	-4.5589	-4.6573	-2.1569	-4.1289	-5.2576	-5.037	-1.7855	-3.8057	-5.9172	-6.2538	-3.3856	-2.807	-5.1379	-7.0699	-3.968	-1.5444	-3.4436	-4.4523	-3.1597	-0.0164	-0.8791	-2.899	-2.8158	-0.4292	2.5486	-1.9137	-0.3014	-0.4872	0.4519	2	ANOMP
250	-3.9942	-4.9448	-5.2245	-2.006	-4.7448	-5.7804	-5.6848	-2.3483	-4.2617	-6.5412	-6.8547	-4.014	-2.6723	-5.7613	-7.6834	-4.4802	-1.8541	-3.8876	-5.0351	-3.7163	-0.363	-1.07	-3.3493	-3.2868	-0.9089	2.3571	-2.3409	-0.363	-0.7575	0.1166	2	ANOMP
253.9063	-4.2426	-5.2664	-5.6598	-1.8175	-5.3027	-6.2519	-6.2357	-2.8618	-4.557	-7.0634	-7.3813	-4.5956	-2.6008	-6.2172	-8.2206	-5.043	-2.0332	-4.2436	-5.5367	-4.3503	-0.8552	-1.2554	-3.7215	-3.7946	-1.5374	2.0349	-2.7743	-0.4208	-1.0597	-0.3318	2	ANOMP
257.8125	-4.5848	-5.5592	-5.982	-1.686	-5.8167	-6.726	-6.7192	-3.3271	-4.7398	-7.5287	-7.8728	-5.1302	-2.6723	-6.5601	-8.7253	-5.6727	-2.1091	-4.5476	-5.9801	-5.05	-1.4767	-1.415	-4.0237	-4.3236	-2.2708	1.6314	-3.184	-0.4643	-1.3487	-0.8234	2	ANOMP
261.7188	-5.0326	-5.8751	-6.2323	-1.7057	-6.3052	-7.2344	-7.1789	-3.7524	-4.8676	-7.9922	-8.3775	-5.6237	-2.937	-6.8472	-9.2299	-6.3699	-2.1188	-4.8248	-6.3867	-5.7847	-2.2008	-1.5241	-4.2709	-4.8496	-3.0467	1.203	-3.5306	-0.4839	-1.5803	-1.2893	2	ANOMP
265.625	-5.5698	-6.2461	-6.4551	-1.9272	-6.7798	-7.8091	-7.6436	-4.1565	-5.0129	-8.4812	-8.9178	-6.0915	-3.4005	-7.1382	-9.7634	-7.1039	-2.1197	-5.0983	-6.7682	-6.5094	-2.9699	-1.5544	-4.4731	-5.3405	-3.797	0.8089	-3.7778	-0.4593	-1.7144	-1.659	2	ANOMP
269.5313	-6.1439	-6.6889	-6.7092	-2.3569	-7.2395	-8.4444	-8.1451	-4.5555	-5.2145	-9.0197	-9.5044	-6.5443	-4.022	-7.4635	-10.3356	-7.8342	-2.1688	-5.3736	-7.1354	-7.1691	-3.7189	-1.4804	-4.6371	-5.7583	-4.4467	0.4924	-3.9025	-0.3802	-1.7159	-1.8812	2	ANOMP
273.4375	-6.7123	-7.2029	-7.0257	-2.9585	-7.6861	-9.1235	-8.6892	-4.9615	-5.5079	-9.5956	-10.1247	-6.989	-4.7192	-7.8401	-10.939	-8.5158	-2.3185	-5.6458	-7.4857	-7.7206	-4.3855	-1.3013	-4.7687	-6.0768	-4.9514	0.2683	-3.9015	-0.2436	-1.5906	-1.9465	2	ANOMP
277.3438	-7.2051	-7.752	-7.4229	-3.6519	-8.1039	-9.8013	-9.2545	-5.3699	-5.8826	-10.1822	-10.745	-7.4274	-5.3926	-8.2554	-11.5437	-9.1036	-2.5969	-5.8961	-7.8067	-8.1272	-4.9189	-1.0154	-4.864	-6.289	-5.2661	0.1442	-3.78	-0.0571	-1.3472	-1.855	2	ANOMP
281.25	-7.591	-8.3061	-7.8914	-4.3422	-8.483	-10.4241	-9.8136	-5.7783	-6.3179	-10.7375	-11.3228	-7.8609	-5.9448	-8.6794	-12.1209	-9.567	-3.0204	-6.1076	-8.097	-8.3813	-5.2911	-0.6557	-4.9318	-6.3911	-5.4045	0.0971	-3.5728	0.1595	-1.0275	-1.6472	2	ANOMP
285.1563	-7.8376	-8.8083	-8.3992	-4.9313	-8.8058	-10.9382	-10.3176	-6.168	-6.7682	-11.2153	-11.8132	-8.2756	-6.3045	-9.0754	-12.6299	-9.8924	-3.5725	-6.2548	-8.3404	-8.491	-5.4971	-0.2541	-4.979	-6.4146	-5.3867	0.0861	-3.3293	0.3836	-0.6809	-1.3812	2	ANOMP
289.0625	-7.9545	-9.2164	-8.9004	-5.34	-9.0652	-11.3044	-10.727	-6.513	-7.1807	-11.5747	-12.1744	-8.6681	-6.4314	-9.4016	-13.0431	-10.0967	-4.2169	-6.3361	-8.5323	-8.4941	-5.5677	0.1315	-5.0134	-6.3846	-5.2674	0.0761	-3.0931	0.5904	-0.3572	-1.1081	2	ANOMP
292.9688	-7.9651	-9.502	-9.356	-5.5313	-9.2552	-11.5076	-11.0107	-6.798	-7.5157	-11.7965	-12.3907	-9.0262	-6.3458	-9.6322	-13.3474	-10.2074	-4.91	-6.3579	-8.6823	-8.4522	-5.5502	0.4615	-5.054	-6.3546	-5.1155	0.0305	-2.9175	0.7598	-0.1066	-0.8856	2	ANOMP
296.875	-7.9101	-9.6551	-9.7104	-5.5007	-9.3752	-11.5501	-11.1532	-7.008	-7.7239	-11.8672	-12.4588	-9.3337	-6.092	-9.756	-13.5449	-10.273	-5.5869	-6.3311	-8.7942	-8.4228	-5.5102	0.6928	-5.114	-6.3608	-4.9936	-0.0795	-2.8312	0.8798	0.0516	-0.745	2	ANOMP
300.7813	-7.8435	-9.6898	-9.9476	-5.2916	-9.4355	-11.4691	-11.1679	-7.1371	-7.7992	-11.8168	-12.4116	-9.5934	-5.7655	-9.7894	-13.6528	-10.347	-6.1997	-6.2983	-8.8957	-8.4725	-5.5142	0.8025	-5.2118	-6.4393	-4.9683	-0.2704	-2.8534	0.9476	0.1063	-0.7015	2	ANOMP
304.6875	-7.8217	-9.6429	-10.0657	-4.9872	-9.4536	-11.3235	-11.0879	-7.2058	-7.7542	-11.6887	-12.2972	-9.809	-5.4611	-9.7682	-13.7078	-10.482	-6.7279	-6.2958	-9.0139	-8.6494	-5.628	0.7781	-5.3681	-6.6168	-5.0877	-0.5479	-2.9872	0.9626	0.0613	-0.7559	2	ANOMP
308.5938	-7.8742	-9.5554	-10.0807	-4.6716	-9.4436	-11.1641	-10.9654	-7.229	-7.616	-11.5362	-12.171	-9.9927	-5.2611	-9.7388	-13.7534	-10.7183	-7.1529	-6.3695	-9.1764	-8.9775	-5.8949	0.6362	-5.5874	-6.9018	-5.3695	-0.9079	-3.2122	0.9376	-0.0569	-0.8815	2	ANOMP
312.5	-8.0217	-9.4711	-10.0295	-4.4247	-9.4167	-11.061	-10.8504	-7.2346	-7.4304	-11.4156	-12.086	-10.1527	-5.2248	-9.7601	-13.8253	-11.0683	-7.4847	-6.5401	-9.4039	-9.4606	-6.3405	0.3993	-5.8781	-7.278	-5.8139	-1.3392	-3.4972	0.8851	-0.2181	-1.059	2	ANOMP
316.4063	-8.2545	-9.4301	-9.9492	-4.3063	-9.392	-11.0507	-10.7957	-7.2518	-7.2451	-11.3765	-12.08	-10.3068	-5.357	-9.8716	-13.9499	-11.5224	-7.7469	-6.8242	-9.7029	-10.0697	-6.9571	0.1146	-6.2259	-7.7202	-6.4005	-1.8264	-3.8056	0.8123	-0.3897	-1.2581	2	ANOMP
320.3125	-8.5535	-9.4548	-9.8814	-4.3485	-9.3836	-11.1629	-10.8323	-7.2965	-7.106	-11.4493	-12.1816	-10.4665	-5.6355	-10.1076	-14.1471	-12.0495	-7.9829	-7.2189	-10.0757	-10.7569	-7.7124	-0.1894	-6.6287	-8.1968	-7.0845	-2.3748	-4.1134	0.7145	-0.56	-1.4672	2	ANOMP
324.2188	-8.8723	-9.5461	-9.8532	-4.5335	-9.398	-11.3854	-10.9673	-7.3821	-7.0467	-11.6375	-12.3816	-10.6415	-5.9861	-10.4619	-14.4015	-12.607	-8.2191	-7.6858	-10.507	-11.4575	-8.5592	-0.4769	-7.0562	-8.668	-7.8189	-2.9698	-4.394	0.5932	-0.7144	-1.6878	2	ANOMP
328.125	-9.1651	-9.6889	-9.8767	-4.8219	-9.4483	-11.6976	-11.1901	-7.4999	-7.0876	-11.9303	-12.6532	-10.8224	-6.327	-10.9141	-14.6987	-13.1355	-8.4844	-8.1798	-10.9685	-12.1116	-9.4339	-0.7247	-7.4802	-9.1021	-8.5536	-3.6089	-4.6412	0.4329	-0.8666	-1.9281	2	ANOMP
332.0313	-9.3873	-9.8579	-9.9401	-5.1441	-9.5342	-12.0497	-11.4592	-7.6258	-7.2142	-12.2881	-12.9522	-11.0046	-6.5636	-11.4132	-14.9984	-13.5714	-8.7754	-8.6489	-11.417	-12.655	-10.2567	-0.9182	-7.8768	-9.463	-9.2345	-4.2861	-4.8565	0.2232	-1.0369	-2.204	2	ANOMP
335.9375	-9.5029	-10.0179	-10.0289	-5.4291	-9.6611	-12.3904	-11.7342	-7.7371	-7.411	-12.6681	-13.231	-11.1652	-6.6373	-11.8988	-15.2615	-13.8895	-9.0835	-9.0383	-11.8182	-13.0469	-10.9805	-1.0719	-8.2231	-9.7461	-9.8277	-4.9854	-5.064	-0.0518	-1.2494	-2.5384	2	ANOMP
339.8438	-9.4967	-10.1367	-10.107	-5.6222	-9.8336	-12.6797	-11.9604	-7.8002	-7.6423	-13.0243	-13.4441	-11.2865	-6.513	-12.3069	-15.4521	-14.0583	-9.3647	-9.3051	-12.1364	-13.2706	-11.5461	-1.1975	-8.5031	-9.9436	-10.3064	-5.6873	-5.2765	-0.3886	-1.5256	-2.9478	2	ANOMP
343.75	-9.3773	-10.1911	-10.1389	-5.6741	-10.0392	-12.8729	-12.1048	-7.7821	-7.8623	-13.3125	-13.5622	-11.3521	-6.1923	-12.5819	-15.5509	-14.0839	-9.5785	-9.4276	-12.3482	-13.3325	-11.9361	-1.3144	-8.7156	-10.0661	-10.6695	-6.3517	-5.5184	-0.7824	-1.8837	-3.4297	2	ANOMP
347.6563	-9.171	-10.1767	-10.1082	-5.5872	-10.2811	-12.9666	-12.1523	-7.6771	-8.0429	-13.5118	-13.5785	-11.3515	-5.7386	-12.7026	-15.5521	-14.0002	-9.6772	-9.4183	-12.4464	-13.2713	-12.1449	-1.4388	-8.8724	-10.1455	-10.9177	-6.9579	-5.8159	-1.2161	-2.3269	-3.9747	2	ANOMP
351.5625	-8.9117	-10.0954	-10.0032	-5.3853	-10.5436	-12.9672	-12.1011	-7.4883	-8.161	-13.6162	-13.5085	-11.2884	-5.2273	-12.6669	-15.4746	-13.852	-9.6316	-9.3058	-12.4532	-13.1319	-12.2042	-1.5919	-8.9881	-10.2043	-11.0783	-7.4586	-6.1722	-1.6568	-2.8375	-4.5584	2	ANOMP
355.4688	-8.6582	-9.9689	-9.8317	-5.11	-10.8002	-12.8976	-11.9789	-7.2355	-8.2032	-13.6384	-13.39	-11.1768	-4.7545	-12.506	-15.3437	-13.7005	-9.4307	-9.1404	-12.3942	-12.9772	-12.1558	-1.7822	-9.0984	-10.2802	-11.1805	-7.8295	-6.5975	-2.0764	-3.3941	-5.1362	2	ANOMP
359.375	-8.4598	-9.8311	-9.6176	-4.8347	-11.0355	-12.8022	-11.8367	-6.9646	-8.1848	-13.6125	-13.2741	-11.0577	-4.418	-12.2763	-15.2146	-13.6152	-9.0979	-8.997	-12.3164	-12.8763	-12.0661	-2.0132	-9.2418	-10.4124	-11.2677	-8.0717	-7.0865	-2.4543	-3.9731	-5.6853	2	ANOMP
363.2813	-8.361	-9.7042	-9.3926	-4.6185	-11.2298	-12.7191	-11.7236	-6.7246	-8.1235	-13.565	-13.2103	-10.9596	-4.288	-12.0538	-15.1284	-13.6433	-8.681	-8.9326	-12.2751	-12.8806	-12.0005	-2.2794	-9.4518	-10.6236	-11.3808	-8.1954	-7.6384	-2.7743	-4.5412	-6.1734	2	ANOMP
367.1875	-8.3845	-9.6114	-9.2004	-4.5032	-11.3552	-12.6819	-11.6814	-6.5618	-8.0526	-13.5384	-13.2463	-10.9212	-4.392	-11.8997	-15.1262	-13.823	-8.245	-9.0048	-12.3054	-13.026	-12.0171	-2.5741	-9.7515	-10.9308	-11.5517	-8.2314	-8.2362	-3.0364	-5.0784	-6.5768	2	ANOMP
371.0938	-8.537	-9.5695	-9.0748	-4.515	-11.3983	-12.7144	-11.7489	-6.5199	-7.9964	-13.5522	-13.4019	-10.9749	-4.7233	-11.8741	-15.2306	-14.1605	-7.8694	-9.2417	-12.4523	-13.3278	-12.1608	-2.8816	-10.1584	-11.3371	-11.8099	-8.2276	-8.8693	-3.2539	-5.5747	-6.9062	2	ANOMP
375	-8.7967	-9.5773	-9.0364	-4.6466	-11.3511	-12.8185	-11.9323	-6.619	-7.9804	-13.62	-13.6772	-11.1396	-5.213	-11.9988	-15.4409	-14.6352	-7.6216	-9.6326	-12.7126	-13.7706	-12.4511	-3.1869	-10.6587	-11.838	-12.1677	-8.2454	-9.524	-3.448	-6.0225	-7.1715	2	ANOMP
378.9063	-9.1201	-9.622	-9.0954	-4.8607	-11.2139	-12.9851	-12.2176	-6.8555	-8.007	-13.7328	-14.0532	-11.4087	-5.7789	-12.2647	-15.7356	-15.1942	-7.5507	-10.1367	-13.0773	-14.316	-12.8764	-3.4722	-11.2221	-12.3977	-12.6049	-8.3295	-10.1712	-3.6464	-6.4328	-7.3875	2	ANOMP
382.8125	-9.4532	-9.6826	-9.2442	-5.1069	-11.0083	-13.1857	-12.5664	-7.2011	-8.0707	-13.8696	-14.4744	-11.7524	-6.3033	-12.6241	-16.0724	-15.7742	-7.6725	-10.6886	-13.5054	-14.9072	-13.4008	-3.7204	-11.804	-12.9746	-13.108	-8.5083	-10.7987	-3.8752	-6.8072	-7.5806	2	ANOMP
386.7188	-9.7295	-9.7414	-9.4504	-5.3207	-10.757	-13.3876	-12.9295	-7.613	-8.1464	-14.0034	-14.8844	-12.1287	-6.6751	-13.016	-16.3943	-16.3017	-7.9619	-11.2054	-13.9392	-15.4741	-13.9664	-3.9141	-12.3421	-13.5227	-13.6199	-8.7901	-11.3662	-4.1339	-7.1503	-7.7662	2	ANOMP
390.625	-9.8901	-9.7701	-9.6823	-5.4463	-10.4945	-13.5576	-13.247	-8.023	-8.202	-14.0928	-15.2219	-12.4749	-6.8014	-13.3541	-16.6381	-16.6942	-8.3644	-11.5923	-14.3104	-15.9428	-14.4914	-4.031	-12.7677	-13.984	-14.0905	-9.1433	-11.8437	-4.4196	-7.4497	-7.9418	2	ANOMP
394.5313	-9.8829	-9.7492	-9.8876	-5.4422	-10.2498	-13.661	-13.4604	-8.3658	-8.1973	-14.1106	-15.4247	-12.724	-6.6267	-13.5588	-16.7521	-16.8883	-8.7897	-11.7739	-14.5557	-16.2506	-14.8955	-4.0544	-13.0274	-14.2999	-14.4502	-9.5079	-12.184	-4.6986	-7.6837	-8.0872	2	ANOMP
398.4375	-9.7042	-9.6773	-10.0332	-5.296	-10.0586	-13.6885	-13.5411	-8.5871	-8.1085	-14.0412	-15.4716	-12.8296	-6.1448	-13.5782	-16.7003	-16.8539	-9.1566	-11.7126	-14.6264	-16.3525	-15.1092	-3.9819	-13.0868	-14.4336	-14.6452	-9.8142	-12.3553	-4.938	-7.83	-8.1815	2	ANOMP
402.3438	-9.3442	-9.5467	-10.0864	-5.0241	-9.9355	-13.6291	-13.4642	-8.6415	-7.9185	-13.8731	-15.3378	-12.7465	-5.3936	-13.3882	-16.4703	-16.577	-9.3666	-11.4014	-14.4976	-16.2269	-15.083	-3.8069	-12.9199	-14.3586	-14.632	-9.9786	-12.3259	-5.0868	-7.8519	-8.184	2	ANOMP
406.25	-8.8529	-9.3829	-10.0332	-4.6628	-9.8905	-13.496	-13.2436	-8.5277	-7.6385	-13.6306	-15.0472	-12.4709	-4.4711	-13.0126	-16.0802	-16.0914	-9.366	-10.8751	-14.1845	-15.8819	-14.8074	-3.5457	-12.5549	-14.0743	-14.3933	-9.9423	-12.0853	-5.1105	-7.73	-8.0603	2	ANOMP
410.1563	-8.2879	-9.1911	-9.8757	-4.2803	-9.9167	-13.3129	-12.9148	-8.2527	-7.2904	-13.3337	-14.6391	-12.0202	-3.4917	-12.5019	-15.5696	-15.437	-9.1297	-10.2076	-13.7176	-15.3513	-14.2899	-3.2207	-12.0362	-13.598	-13.937	-9.6623	-11.6384	-4.9836	-7.4487	-7.7947	2	ANOMP
414.0625	-7.7242	-9.0054	-9.6332	-3.9397	-9.9905	-13.0947	-12.5186	-7.8621	-6.926	-13.0256	-14.1647	-11.4409	-2.5855	-11.9476	-15.0034	-14.6933	-8.6716	-9.5089	-13.1682	-14.6944	-13.5874	-2.8663	-11.4343	-12.9824	-13.302	-9.1379	-11.0178	-4.7136	-7.0256	-7.3803	2	ANOMP
417.9688	-7.242	-8.8364	-9.3392	-3.7007	-10.0889	-12.8801	-12.122	-7.4193	-6.5989	-12.7428	-13.6919	-10.8024	-1.8858	-11.4397	-14.4412	-13.9374	-8.0513	-8.8754	-12.6104	-13.981	-12.7727	-2.5304	-10.8309	-12.2821	-12.5467	-8.4095	-10.2781	-4.3258	-6.4822	-6.8456	2	ANOMP
421.875	-6.911	-8.7167	-9.0364	-3.6216	-10.1917	-12.6979	-11.7836	-7.0027	-6.3729	-12.5318	-13.2903	-10.1827	-1.4905	-11.0732	-13.9621	-13.2502	-7.3566	-8.4095	-12.1257	-13.2913	-11.9355	-2.26	-10.3093	-11.578	-11.7483	-7.5661	-9.4897	-3.8724	-5.8837	-6.2459	2	ANOMP
425.7813	-6.7773	-8.6517	-8.7732	-3.7147	-10.2742	-12.571	-11.5504	-6.6733	-6.2885	-12.4175	-13.0003	-9.6627	-1.4523	-10.9113	-13.6146	-12.692	-6.6822	-8.1751	-11.7764	-12.6888	-11.1586	-2.0907	-9.9343	-10.9286	-10.9858	-6.6954	-8.724	-3.408	-5.285	-5.6372	2	ANOMP
429.6875	-6.8564	-8.6576	-8.5835	-3.9932	-10.3352	-12.5169	-11.4601	-6.4974	-6.3839	-12.4228	-12.8632	-9.3049	-1.7808	-10.9829	-13.4331	-12.3061	-6.1269	-8.1998	-11.6035	-12.2241	-10.5102	-2.0522	-9.7415	-10.3977	-10.3267	-5.9058	-8.05	-3.0014	-4.7522	-5.09	2	ANOMP
433.5938	-7.142	-8.7345	-8.506	-4.4219	-10.3783	-12.5432	-11.5245	-6.5055	-6.6639	-12.5415	-12.8888	-9.1487	-2.4308	-11.2741	-13.4287	-12.1011	-5.7613	-8.4561	-11.6123	-11.9197	-10.0339	-2.146	-9.7321	-10.0133	-9.8124	-5.277	-7.5156	-2.6946	-4.3416	-4.6562	2	ANOMP
437.5	-7.5926	-8.8839	-8.5504	-4.9638	-10.4177	-12.6569	-11.7395	-6.7093	-7.1101	-12.7728	-13.0657	-9.2087	-3.3158	-11.7279	-13.5824	-12.0692	-5.6144	-8.8829	-11.7729	-11.781	-9.7414	-2.3566	-9.874	-9.7827	-9.4617	-4.8651	-7.1487	-2.5121	-4.0722	-4.365	2	ANOMP
441.4063	-8.1476	-9.0883	-8.7098	-5.5594	-10.4858	-12.8507	-12.0764	-7.0818	-7.6732	-13.0809	-13.3613	-9.4618	-4.3176	-12.2591	-13.8462	-12.1711	-5.6819	-9.3786	-12.026	-11.771	-9.5977	-2.6385	-10.1009	-9.6821	-9.2511	-4.6701	-6.9325	-2.4446	-3.9453	-4.2112	2	ANOMP
445.3125	-8.7373	-9.3423	-8.9651	-6.1528	-10.6036	-13.111	-12.4973	-7.5833	-8.2942	-13.44	-13.7322	-9.8659	-5.308	-12.7682	-14.169	-12.347	-5.9229	-9.8345	-12.3007	-11.8431	-9.5549	-2.9388	-10.3262	-9.6686	-9.1352	-4.6442	-6.8359	-2.4555	-3.9206	-4.1647	2	ANOMP
449.2188	-9.2951	-9.6214	-9.2835	-6.6969	-10.7908	-13.4219	-12.9507	-8.1474	-8.9001	-13.8053	-14.1282	-10.3581	-6.1758	-13.151	-14.4849	-12.5436	-6.2619	-10.1429	-12.5073	-11.9391	-9.5408	-3.1847	-10.4652	-9.679	-9.0499	-4.7183	-6.7925	-2.4914	-3.9403	-4.1556	2	ANOMP
453.125	-9.7664	-9.9058	-9.6154	-7.1513	-11.0545	-13.7563	-13.3876	-8.7074	-9.4226	-14.1415	-14.4907	-10.8637	-6.822	-13.3335	-14.7268	-12.7011	-6.61	-10.2267	-12.581	-11.9941	-9.4827	-3.3179	-10.4359	-9.6421	-8.9161	-4.7801	-6.7275	-2.4846	-3.9366	-4.1056	2	ANOMP
457.0313	-10.1035	-10.1654	-9.9132	-7.4922	-11.3736	-14.0785	-13.7611	-9.1927	-9.8029	-14.4087	-14.7722	-11.3102	-7.1905	-13.2663	-14.8509	-12.7764	-6.8897	-10.0395	-12.4645	-11.9556	-9.3211	-3.285	-10.1899	-9.5043	-8.6714	-4.7367	-6.5753	-2.378	-3.8287	-3.9378	2	ANOMP
460.9375	-10.2789	-10.3801	-10.1267	-7.71	-11.7152	-14.3576	-14.0295	-9.5411	-10.0014	-14.5678	-14.9338	-11.6312	-7.2639	-12.9354	-14.8137	-12.7386	-7.0294	-9.5679	-12.1273	-11.786	-9.0133	-3.0585	-9.6984	-9.2158	-8.2667	-4.5008	-6.2743	-2.1308	-3.5628	-3.5925	2	ANOMP
464.8438	-10.2957	-10.5133	-10.2304	-7.8063	-12.032	-14.5507	-14.1595	-9.7155	-9.9939	-14.5928	-14.9463	-11.7906	-7.062	-12.3654	-14.6056	-12.578	-6.9969	-8.8548	-11.5785	-11.4716	-8.5539	-2.6391	-8.979	-8.7558	-7.6974	-4.037	-5.8012	-1.7389	-3.1147	-3.0468	2	ANOMP
468.75	-10.1535	-10.5429	-10.1982	-7.7916	-12.253	-14.6147	-14.1361	-9.7021	-9.7835	-14.4593	-14.7916	-11.7527	-6.6398	-11.6032	-14.2215	-12.2952	-6.7891	-7.9633	-10.8495	-11.005	-7.958	-2.055	-8.0743	-8.1293	-6.9577	-3.3561	-5.1503	-1.2199	-2.4912	-2.314	2	ANOMP
472.6563	-9.8682	-10.4389	-10.0148	-7.6713	-12.3189	-14.5169	-13.9382	-9.4905	-9.387	-14.1522	-14.4644	-11.5149	-6.0651	-10.711	-13.6781	-11.9049	-6.4344	-6.9717	-9.9798	-10.4122	-7.2664	-1.3491	-7.0434	-7.3577	-6.1042	-2.5108	-4.3431	-0.6196	-1.7316	-1.4443	2	ANOMP
476.5625	-9.457	-10.1901	-9.6942	-7.4575	-12.1695	-14.2238	-13.5707	-9.1062	-8.8295	-13.6572	-13.9675	-11.0856	-5.4039	-9.7516	-12.9987	-11.4211	-5.9794	-5.9592	-9.0285	-9.7222	-6.5358	-0.591	-5.9659	-6.484	-5.1974	-1.6014	-3.4375	0.0017	-0.9028	-0.5243	2	ANOMP
480.4688	-8.9335	-9.7804	-9.2457	-7.1522	-11.7711	-13.7154	-13.0342	-8.5696	-8.1429	-12.9825	-13.3066	-10.484	-4.7205	-8.7782	-12.2046	-10.8608	-5.4754	-4.9864	-8.0464	-8.9656	-5.8217	0.1612	-4.9068	-5.5568	-4.3002	-0.7373	-2.4934	0.5757	-0.0831	0.3547	2	ANOMP
484.375	-8.3242	-9.2211	-8.6957	-6.7616	-11.1042	-12.9966	-12.3442	-7.9246	-7.3629	-12.135	-12.5078	-9.7496	-4.0605	-7.8301	-11.3259	-10.2358	-4.9822	-4.1026	-7.0757	-8.1775	-5.1749	0.8412	-3.9268	-4.628	-3.4814	-0.0317	-1.5803	1.0495	0.6481	1.0897	2	ANOMP
488.2813	-7.6385	-8.5161	-8.0664	-6.2841	-10.1898	-12.0704	-11.5148	-7.1996	-6.5154	-11.1368	-11.5791	-8.9109	-3.4473	-6.9226	-10.3853	-9.5445	-4.5322	-3.3239	-6.1445	-7.375	-4.6186	1.4068	-3.0599	-3.7411	-2.7852	0.4421	-0.7503	1.3914	1.2294	1.6128	2	ANOMP
492.1875	-6.8995	-7.6983	-7.3898	-5.7338	-9.0727	-10.9751	-10.5707	-6.438	-5.6326	-10.0246	-10.5588	-8.0181	-2.8839	-6.0597	-9.4068	-8.7955	-4.1419	-2.6492	-5.2704	-6.5797	-4.1627	1.8284	-2.3252	-2.9271	-2.2361	0.633	-0.0475	1.5929	1.6222	1.885	2	ANOMP
496.0938	-6.1379	-6.8111	-6.682	-5.1228	-7.8317	-9.7647	-9.5542	-5.679	-4.7392	-8.8443	-9.4722	-7.1071	-2.3617	-5.2388	-8.4046	-7.9939	-3.8116	-2.0558	-4.4557	-5.7963	-3.7992	2.0981	-1.7249	-2.2068	-1.8345	0.5521	0.5085	1.6632	1.82	1.9035	2	ANOMP
500	-5.3804	-5.8992	-5.9714	-4.4728	-6.5505	-8.5054	-8.5017	-4.9446	-3.8654	-7.6475	-8.3653	-6.224	-1.8555	-4.4576	-7.4059	-7.1383	-3.521	-1.527	-3.7001	-5.0294	-3.4967	2.2275	-1.2406	-1.583	-1.5558	0.2558	0.9147	1.6445	1.85	1.7235	2	ANOMP
503.9063	-4.6723	-5.0154	-5.2764	-3.8141	-5.3323	-7.2616	-7.4623	-4.2677	-3.0435	-6.5031	-7.2785	-5.4077	-1.3592	-3.7107	-6.4309	-6.252	-3.2454	-1.0358	-3.0001	-4.2813	-3.223	2.2418	-0.8493	-1.0524	-1.3545	-0.1692	1.191	1.5726	1.7531	1.4041	2	ANOMP
507.8125	-4.0442	-4.2173	-4.6207	-3.1885	-4.2523	-6.1085	-6.4842	-3.6752	-2.2992	-5.4568	-6.2541	-4.694	-0.8586	-3.0113	-5.5046	-5.3589	-2.9604	-0.5776	-2.3589	-3.5563	-2.9524	2.1737	-0.5262	-0.598	-1.1889	-0.6092	1.3728	1.4939	1.5906	1.0453	2	ANOMP
511.7188	-3.5367	-3.5492	-4.0282	-2.6285	-3.3973	-5.1154	-5.6167	-3.1758	-1.6592	-4.5681	-5.3428	-4.114	-0.3648	-2.3763	-4.6515	-4.497	-2.661	-0.1539	-1.7745	-2.8638	-2.663	2.0662	-0.2574	-0.2055	-1.0183	-0.9648	1.4916	1.4382	1.4231	0.731	2	ANOMP
515.625	-3.1748	-3.0523	-3.5195	-2.1697	-2.798	-4.3285	-4.9017	-2.7952	-1.1567	-3.8706	-4.5797	-3.6852	0.1052	-1.8288	-3.904	-3.7145	-2.346	0.2267	-1.2614	-2.2275	-2.3474	1.9506	-0.0218	0.1389	-0.807	-1.1579	1.586	1.4214	1.3	0.5322	2	ANOMP
519.5313	-2.9635	-2.7436	-3.1207	-1.8353	-2.4667	-3.771	-4.3654	-2.5358	-0.8048	-3.3775	-3.986	-3.4109	0.517	-1.3882	-3.2765	-3.0477	-2.0454	0.5417	-0.832	-1.6638	-2.0174	1.8518	0.1826	0.4482	-0.5502	-1.1398	1.6866	1.447	1.255	0.4922	2	ANOMP
523.4375	-2.8964	-2.6233	-2.851	-1.6332	-2.377	-3.4494	-4.0114	-2.3955	-0.6039	-3.0828	-3.5707	-3.2787	0.8417	-1.0635	-2.7812	-2.5336	-1.7869	0.7833	-0.4854	-1.1872	-1.6983	1.7978	0.3679	0.7385	-0.2449	-0.9151	1.815	1.5117	1.2997	0.6207	2	ANOMP
527.3438	-2.9426	-2.6714	-2.7154	-1.5507	-2.4683	-3.3294	-3.8264	-2.3549	-0.5351	-2.9528	-3.3219	-3.2568	1.0499	-0.8522	-2.4168	-2.1874	-1.6069	0.9439	-0.2248	-0.8166	-1.4064	1.7928	0.5341	1.0142	0.0876	-0.5158	1.9907	1.6004	1.4384	0.8969	2	ANOMP
531.25	-3.0648	-2.8504	-2.7114	-1.5635	-2.668	-3.3672	-3.7817	-2.389	-0.5673	-2.9387	-3.2085	-3.3059	1.1127	-0.7294	-2.1703	-2.0058	-1.5216	1.0267	-0.0357	-0.5513	-1.1699	1.8418	0.6901	1.2832	0.4192	-0.0148	2.2141	1.7026	1.6481	1.2685	2	ANOMP
535.1563	-3.2192	-3.1086	-2.8151	-1.6341	-2.8792	-3.4979	-3.8229	-2.4565	-0.6554	-2.9775	-3.1778	-3.369	1.0233	-0.6676	-2.0121	-1.9664	-1.546	1.048	0.0943	-0.3881	-1.0017	1.9268	0.8407	1.5414	0.7242	0.5071	2.4753	1.8151	1.9044	1.6803	2	ANOMP
539.0625	-3.3617	-3.3829	-2.9939	-1.7241	-3.0267	-3.6454	-3.8929	-2.5165	-0.7467	-3.0087	-3.1841	-3.399	0.7895	-0.6163	-1.9065	-2.0208	-1.6479	1.033	0.2018	-0.2994	-0.9024	2.0337	0.9901	1.7982	0.9767	0.9696	2.771	1.9364	2.1781	2.0691	2	ANOMP
542.9688	-3.4685	-3.6198	-3.2007	-1.7903	-3.0423	-3.7591	-3.9373	-2.5196	-0.796	-2.9818	-3.1747	-3.354	0.4289	-0.5407	-1.8253	-2.1208	-1.7979	1.0024	0.2974	-0.2694	-0.863	2.12	1.1332	2.0364	1.1573	1.3102	3.0722	2.0676	2.4419	2.3822	2	ANOMP
546.875	-3.521	-3.7661	-3.3882	-1.8097	-2.8936	-3.7804	-3.9173	-2.4383	-0.7704	-2.86	-3.1091	-3.2077	-0.0255	-0.4194	-1.7378	-2.2077	-1.9372	0.9705	0.4036	-0.2663	-0.8586	2.1568	1.2669	2.2489	1.2655	1.4846	3.3566	2.2126	2.6656	2.5822	2	ANOMP
550.7813	-3.5301	-3.8051	-3.511	-1.7732	-2.5889	-3.6938	-3.8007	-2.2499	-0.6614	-2.6453	-2.9682	-2.9574	-0.5364	-0.2422	-1.6268	-2.2449	-2.0138	0.9427	0.5265	-0.2616	-0.8746	2.1059	1.3729	2.4229	1.3001	1.4899	3.5875	2.3554	2.8297	2.6582	2	ANOMP
554.6875	-3.5195	-3.7245	-3.5423	-1.6882	-2.1677	-3.5063	-3.5951	-1.9655	-0.4832	-2.3528	-2.7557	-2.6212	-1.0695	-0.031	-1.4999	-2.2042	-1.98	0.9046	0.644	-0.2416	-0.8821	1.9315	1.4273	2.5367	1.2776	1.3411	3.7344	2.4804	2.9066	2.6013	2	ANOMP
558.5938	-3.5167	-3.5417	-3.4645	-1.5672	-1.7005	-3.2516	-3.3267	-1.6065	-0.271	-2.0368	-2.4978	-2.244	-1.5773	0.1724	-1.3665	-2.0783	-1.8091	0.8342	0.7468	-0.2025	-0.8699	1.6156	1.4076	2.5764	1.2136	1.0864	3.7747	2.5545	2.8888	2.4422	2	ANOMP
562.5	-3.5517	-3.3036	-3.3089	-1.4653	-1.283	-2.9847	-3.0448	-1.2265	-0.0879	-1.7568	-2.2453	-1.8865	-2.053	0.3099	-1.2684	-1.8952	-1.5172	0.6942	0.793	-0.1494	-0.8355	1.1475	1.2807	2.522	1.1186	0.7733	3.6716	2.5282	2.7463	2.1928	2	ANOMP
566.4063	-3.6532	-3.0533	-3.0923	-1.4094	-1.0002	-2.7701	-2.8045	-0.8818	0.0124	-1.5859	-2.0438	-1.6056	-2.4614	0.3284	-1.2306	-1.6799	-1.1282	0.4564	0.7546	-0.0941	-0.7752	0.5559	1.0341	2.3717	1.0195	0.473	3.4307	2.3648	2.4878	1.8963	2	ANOMP
570.3125	-3.8285	-2.8523	-2.8807	-1.4472	-0.9417	-2.6697	-2.6698	-0.6408	-0.0323	-1.5862	-1.9547	-1.4509	-2.8042	0.1699	-1.3003	-1.4789	-0.7166	0.0999	0.6024	-0.06	-0.7005	-0.12	0.6626	2.1257	0.9286	0.2283	3.0541	2.0301	2.1	1.5728	2	ANOMP
574.2188	-4.0679	-2.7536	-2.7132	-1.6022	-1.1517	-2.7279	-2.6792	-0.5533	-0.2667	-1.7993	-2.0091	-1.4559	-3.0742	-0.1838	-1.4959	-1.3364	-0.3454	-0.3708	0.3261	-0.06	-0.6255	-0.82	0.1844	1.8107	0.8548	0.0939	2.5647	1.5195	1.6031	1.2528	2	ANOMP
578.125	-4.351	-2.7848	-2.6495	-1.8835	-1.6405	-2.9722	-2.8648	-0.6596	-0.6967	-2.2381	-2.2372	-1.6271	-3.2748	-0.7394	-1.8315	-1.2858	-0.0985	-0.9358	-0.0676	-0.1175	-0.553	-1.4663	-0.3718	1.442	0.8111	0.0927	1.9985	0.8514	1.0213	0.961	2	ANOMP
582.0313	-4.6382	-2.9614	-2.711	-2.2807	-2.3764	-3.3951	-3.2207	-0.9574	-1.3032	-2.8859	-2.6213	-1.9418	-3.407	-1.4604	-2.2981	-1.3355	-0.0163	-1.5536	-0.5554	-0.2328	-0.4896	-1.9866	-0.9502	1.0542	0.7926	0.2367	1.415	0.0723	0.3991	0.7144	2	ANOMP
585.9375	-4.8967	-3.2717	-2.9064	-2.7622	-3.2955	-3.9654	-3.7204	-1.429	-2.0398	-3.6931	-3.1478	-2.359	-3.4767	-2.2863	-2.8778	-1.4839	-0.1291	-2.1658	-1.1032	-0.4044	-0.4305	-2.3194	-1.5056	0.6801	0.8086	0.5183	0.8597	-0.7368	-0.2194	0.5222	2	ANOMP
589.8438	-5.0926	-3.6739	-3.2117	-3.2838	-4.2964	-4.6257	-4.3145	-2.0155	-2.8295	-4.5853	-3.7569	-2.8087	-3.4833	-3.1379	-3.5187	-1.7092	-0.4163	-2.7092	-1.6623	-0.6272	-0.3683	-2.4279	-1.9852	0.3498	0.8489	0.9142	0.3882	-1.4839	-0.7691	0.4044	2	ANOMP
593.75	-5.1976	-4.1095	-3.5742	-3.775	-5.2583	-5.2988	-4.927	-2.6361	-3.5801	-5.4722	-4.3869	-3.2231	-3.4176	-3.9197	-4.1762	-1.9717	-0.8182	-3.1161	-2.1798	-0.8741	-0.2852	-2.296	-2.3359	0.0835	0.9139	1.3955	0.0369	-2.0708	-1.2016	0.3663	2	ANOMP
597.6563	-5.2092	-4.5192	-3.9457	-4.1885	-6.0873	-5.9247	-5.5029	-3.2165	-4.2054	-6.275	-4.9872	-3.5509	-3.2817	-4.5638	-4.799	-2.2402	-1.2629	-3.3601	-2.6245	-1.1394	-0.1874	-1.9644	-2.5481	-0.1199	0.983	1.9064	-0.179	-2.443	-1.475	0.406	2	ANOMP
601.5625	-5.1285	-4.8423	-4.2595	-4.4597	-6.6886	-6.4341	-5.9817	-3.6746	-4.6267	-6.9175	-5.5028	-3.7465	-3.0717	-5.0001	-5.3453	-2.4739	-1.6554	-3.4139	-2.967	-1.3981	-0.0636	-1.4863	-2.6118	-0.2605	1.0505	2.3939	-0.2565	-2.5474	-1.5712	0.5172	2	ANOMP
605.4688	-4.976	-5.0298	-4.4632	-4.5491	-7.0105	-6.7879	-6.3261	-3.954	-4.7992	-7.3462	-5.9047	-3.7996	-2.7973	-5.2013	-5.7765	-2.6602	-1.9141	-3.2889	-3.1926	-1.6469	0.0614	-0.9388	-2.5462	-0.3624	1.0917	2.7933	-0.2165	-2.3924	-1.4931	0.6716	2	ANOMP
609.375	-4.7635	-5.0598	-4.5251	-4.4303	-7.0323	-6.9597	-6.5173	-4.0252	-4.6942	-7.5375	-6.1716	-3.7215	-2.4561	-5.1607	-6.0709	-2.782	-1.9841	-3.0114	-3.3045	-1.87	0.1776	-0.4113	-2.3787	-0.4393	1.0911	3.0458	-0.0897	-2.0168	-1.2675	0.8522	2	ANOMP
613.2813	-4.5223	-4.9292	-4.4514	-4.1097	-6.7855	-6.9616	-6.5679	-3.8952	-4.3298	-7.4981	-6.316	-3.5577	-2.0686	-4.9088	-6.2278	-2.8658	-1.8485	-2.6326	-3.3164	-2.075	0.242	0.0143	-2.1512	-0.5099	1.0336	3.1008	0.0841	-1.5068	-0.9444	1.0172	2	ANOMP
617.1875	-4.2548	-4.6629	-4.257	-3.596	-6.3105	-6.8166	-6.4986	-3.6033	-3.7442	-7.2506	-6.346	-3.3577	-1.6498	-4.4863	-6.2484	-2.9189	-1.5272	-2.2014	-3.2382	-2.2469	0.2276	0.2906	-1.8956	-0.583	0.9192	2.9208	0.2747	-0.9468	-0.5787	1.131	2	ANOMP
621.0938	-3.9701	-4.3164	-3.9998	-2.945	-5.6952	-6.5669	-6.3639	-3.2174	-3.012	-6.8509	-6.305	-3.1849	-1.2233	-3.9485	-6.1468	-2.9786	-1.0894	-1.7692	-3.0873	-2.3966	0.1004	0.3884	-1.6452	-0.6521	0.732	2.4874	0.45	-0.4433	-0.2353	1.155	2	ANOMP
625	-3.6717	-3.9392	-3.7395	-2.2047	-5.0142	-6.2629	-6.1998	-2.8133	-2.201	-6.3443	-6.2078	-3.0896	-0.8061	-3.3532	-5.9459	-3.0614	-0.6222	-1.3676	-2.8764	-2.5088	-0.1474	0.3293	-1.4006	-0.6999	0.4892	1.8133	0.6066	-0.0686	0.0488	1.0678	2	ANOMP
628.9063	-3.3457	-3.5964	-3.5217	-1.4325	-4.342	-5.9438	-6.0439	-2.463	-1.3851	-5.7897	-6.0832	-3.1068	-0.4176	-2.746	-5.6574	-3.1805	-0.2232	-1.0098	-2.6048	-2.5778	-0.5152	0.1571	-1.1609	-0.6977	0.2158	0.9374	0.7532	0.1454	0.2416	0.8707	2	ANOMP
632.8125	-2.9948	-3.3379	-3.4014	-0.6935	-3.7442	-5.6447	-5.9254	-2.2233	-0.6373	-5.2393	-5.9447	-3.244	-0.0648	-2.1563	-5.314	-3.342	0.0165	-0.6989	-2.2732	-2.5944	-0.9824	-0.0544	-0.9131	-0.6186	-0.0727	-0.0811	0.8985	0.1839	0.3363	0.5716	2	ANOMP
636.7188	-2.6242	-3.1967	-3.3945	-0.0441	-3.253	-5.3897	-5.8529	-2.1296	-0.0092	-4.7237	-5.801	-3.4871	0.242	-1.6151	-4.9346	-3.5308	0.0446	-0.4239	-1.8876	-2.5538	-1.513	-0.2388	-0.6368	-0.4386	-0.3452	-1.1648	1.0641	0.0882	0.3531	0.2035	2	ANOMP
640.625	-2.251	-3.1861	-3.4951	0.4803	-2.888	-5.1879	-5.8204	-2.1777	0.4721	-4.2756	-5.6516	-3.7915	0.5052	-1.1294	-4.5421	-3.722	-0.1597	-0.167	-1.4526	-2.4519	-2.0561	-0.3238	-0.3143	-0.1493	-0.5783	-2.2198	1.2653	-0.0749	0.3294	-0.1859	2	ANOMP
644.5313	-1.9104	-3.2948	-3.6726	0.8509	-2.6511	-5.0341	-5.8129	-2.3396	0.779	-3.9075	-5.4966	-4.1102	0.7208	-0.7119	-4.1634	-3.8927	-0.5672	0.0792	-0.9932	-2.2988	-2.563	-0.2775	0.0357	0.2245	-0.7639	-3.1729	1.501	-0.2374	0.295	-0.5609	2	ANOMP
648.4375	-1.6335	-3.4904	-3.872	1.0584	-2.5155	-4.9154	-5.8029	-2.5577	0.9196	-3.6218	-5.3316	-4.3846	0.8945	-0.3713	-3.8234	-4.0095	-1.1179	0.3149	-0.5407	-2.1144	-2.9917	-0.0988	0.4088	0.6545	-0.8964	-3.9536	1.756	-0.3261	0.2875	-0.8653	2	ANOMP
652.3438	-1.4698	-3.7211	-4.0376	1.1128	-2.4586	-4.8141	-5.7617	-2.7646	0.9083	-3.4218	-5.151	-4.5615	1.017	-0.1157	-3.5428	-4.0552	-1.7129	0.5242	-0.1351	-1.9213	-3.3149	0.1875	0.7632	1.0807	-0.9864	-4.5286	1.9991	-0.3036	0.3275	-1.0697	2	ANOMP
656.25	-1.4448	-3.9448	-4.112	1.0365	-2.4511	-4.706	-5.6636	-2.8908	0.7652	-3.2931	-4.956	-4.6059	1.0864	0.0449	-3.3359	-4.0145	-2.2529	0.6899	0.1774	-1.7419	-3.513	0.5331	1.0569	1.4426	-1.0445	-4.8867	2.1991	-0.1536	0.4213	-1.1628	2	ANOMP
660.1563	-1.576	-4.0961	-4.062	0.8609	-2.4586	-4.5704	-5.4942	-2.8827	0.5296	-3.2187	-4.7485	-4.4965	1.0883	0.1024	-3.2115	-3.8939	-2.651	0.7792	0.3674	-1.6063	-3.5986	0.8606	1.2501	1.6864	-1.097	-5.0486	2.3147	0.1014	0.5513	-1.1565	2	ANOMP
664.0625	-1.8564	-4.1464	-3.8704	0.6281	-2.4539	-4.3907	-5.2457	-2.7105	0.2374	-3.1803	-4.5263	-4.2431	1.0105	0.0515	-3.1543	-3.6924	-2.8425	0.7708	0.4171	-1.5216	-3.5796	1.1146	1.3054	1.7754	-1.1599	-5.0576	2.3194	0.4086	0.6922	-1.0712	2	ANOMP
667.9688	-2.2482	-4.067	-3.551	0.3731	-2.4158	-4.1607	-4.9151	-2.3686	-0.0626	-3.1459	-4.285	-3.8656	0.8374	-0.0929	-3.1437	-3.428	-2.8038	0.6564	0.3321	-1.4872	-3.4946	1.2396	1.2229	1.7048	-1.2424	-4.9689	2.205	0.7004	0.8103	-0.9518	2	ANOMP
671.875	-2.6951	-3.8539	-3.1385	0.1387	-2.3152	-3.8607	-4.5126	-1.8799	-0.3295	-3.0853	-4.0157	-3.3962	0.5742	-0.2935	-3.1312	-3.1092	-2.5432	0.4546	0.1533	-1.4741	-3.3521	1.2184	1.026	1.5123	-1.3261	-4.8383	2	0.9261	0.8766	-0.8268	2	ANOMP
675.7813	-3.1085	-3.5154	-2.6795	-0.0403	-2.1286	-3.4866	-4.0461	-1.2977	-0.4985	-2.9568	-3.696	-2.874	0.2389	-0.4994	-3.0653	-2.7364	-2.0991	0.2111	-0.047	-1.4406	-3.1705	1.0718	0.7713	1.2626	-1.3852	-4.7004	1.7566	1.0426	0.8931	-0.7153	2	ANOMP
679.6875	-3.4101	-3.0914	-2.2273	-0.135	-1.8445	-3.0369	-3.5326	-0.6805	-0.5326	-2.7278	-3.3082	-2.3312	-0.1376	-0.646	-2.8849	-2.3074	-1.5432	-0.0129	-0.1879	-1.3216	-2.9489	0.8421	0.5404	1.0492	-1.3742	-4.5733	1.5469	1.0454	0.8684	-0.64	2	ANOMP
683.5938	-3.5273	-2.6111	-1.8382	-0.1378	-1.453	-2.5235	-2.9892	-0.0915	-0.3923	-2.3725	-2.8416	-1.7965	-0.5155	-0.6676	-2.5509	-1.8139	-0.9522	-0.1508	-0.1832	-1.0688	-2.6767	0.5931	0.4138	0.9664	-1.2508	-4.4473	1.4497	0.9582	0.8313	-0.5703	2	ANOMP
687.5	-3.4039	-2.127	-1.5423	-0.0482	-0.9558	-1.9613	-2.4307	0.4007	-0.0651	-1.884	-2.28	-1.2837	-0.8283	-0.5066	-2.0287	-1.2411	-0.3863	-0.1286	0.0421	-0.6278	-2.3221	0.4003	0.4773	1.1035	-0.9617	-4.2914	1.5407	0.8379	0.8397	-0.4825	2	ANOMP
691.4063	-3.0242	-1.6761	-1.3582	0.1315	-0.3773	-1.3791	-1.8792	0.7604	0.4396	-1.2718	-1.6366	-0.794	-1.0261	-0.1307	-1.3196	-0.5795	0.1059	0.0892	0.523	0.0212	-1.8611	0.315	0.7782	1.5151	-0.4814	-4.0554	1.8647	0.7601	0.9406	-0.3297	2	ANOMP
695.3125	-2.4167	-1.3004	-1.282	0.3684	0.2414	-0.811	-1.3542	0.9629	1.0802	-0.58	-0.931	-0.3296	-1.0717	0.4512	-0.4653	0.1511	0.4928	0.5174	1.243	0.8644	-1.2805	0.3731	1.3269	2.1976	0.1992	-3.6948	2.4291	0.7876	1.1775	-0.0709	2	ANOMP
699.2188	-1.647	-1.0276	-1.2885	0.6343	0.8442	-0.3019	-0.882	1.0132	1.7861	0.1353	-0.2082	0.1138	-0.942	1.1928	0.4663	0.9383	0.7762	1.1202	2.1552	1.8509	-0.5746	0.5803	2.0848	3.106	1.0489	-3.1733	3.205	0.9829	1.5716	0.3219	2	ANOMP
703.125	-0.8142	-0.8698	-1.3439	0.884	1.3664	0.1009	-0.4879	0.9273	2.464	0.7882	0.474	0.5335	-0.6542	1.9956	1.3791	1.7355	0.9728	1.8192	3.1455	2.8962	0.2314	0.9043	2.9688	4.1389	2.0036	-2.4717	4.1022	1.352	2.1138	0.8453	2	ANOMP
707.0313	-0.0345	-0.827	-1.4123	1.0787	1.7255	0.3556	-0.202	0.7501	3.0011	1.2978	1.0456	0.9194	-0.2539	2.7478	2.1601	2.477	1.1056	2.5171	4.0802	3.8859	1.0892	1.2865	3.8585	5.1548	2.967	-1.6139	5.0113	1.8811	2.7559	1.4719	2	ANOMP
710.9375	0.5708	-0.8892	-1.4582	1.1822	1.8633	0.424	-0.0467	0.516	3.304	1.5813	1.444	1.2529	0.1814	3.3206	2.7047	3.0973	1.2021	3.0874	4.8136	4.6962	1.9358	1.6581	4.6182	6.0045	3.8361	-0.6461	5.8016	2.5095	3.4275	2.1416	2	ANOMP
714.8438	0.9049	-1.0358	-1.4623	1.1662	1.7355	0.2918	-0.0432	0.2689	3.2905	1.5741	1.6081	1.5044	0.558	3.5984	2.9251	3.5245	1.2862	3.4264	5.219	5.2147	2.6867	1.9471	5.126	6.546	4.5008	0.3592	6.3463	3.1429	4.0272	2.7707	2	ANOMP
718.75	0.9099	-1.2364	-1.4179	1.0206	1.3261	-0.0369	-0.202	0.0407	2.923	1.2553	1.5068	1.6413	0.783	3.5071	2.7713	3.7076	1.3681	3.4589	5.2108	5.3684	3.2767	2.1065	5.2948	6.6823	4.8726	1.3155	6.5519	3.6842	4.4684	3.2619	2	ANOMP
722.6563	0.5655	-1.472	-1.3392	0.7381	0.653	-0.5532	-0.5264	-0.1568	2.2093	0.6253	1.1293	1.6263	0.7792	3.014	2.2344	3.607	1.4393	3.1514	4.7558	5.1153	3.6436	2.1065	5.0766	6.3635	4.8945	2.1355	6.36	4.0342	4.6634	3.5369	2	ANOMP
726.5625	-0.0798	-1.7129	-1.2445	0.3515	-0.2186	-1.2022	-0.9929	-0.3121	1.2146	-0.2593	0.5078	1.4516	0.512	2.1656	1.3622	3.2311	1.504	2.5386	3.8955	4.4825	3.7626	1.9681	4.4988	5.6157	4.5711	2.7589	5.7903	4.1332	4.5738	3.5422	2	ANOMP
730.4688	-0.9489	-1.9301	-1.1679	-0.1144	-1.2052	-1.9332	-1.5757	-0.4311	0.0468	-1.3103	-0.3063	1.1101	-0.0158	1.0484	0.2463	2.6158	1.5462	1.7039	2.7277	3.5459	3.6442	1.7221	3.636	4.5279	3.9445	3.1549	4.8919	3.9636	4.1959	3.265	2	ANOMP
734.375	-1.9182	-2.132	-1.1429	-0.6138	-2.212	-2.6882	-2.237	-0.5405	-1.1626	-2.4359	-1.2432	0.6188	-0.7539	-0.2022	-1.0074	1.8308	1.5537	0.7602	1.3896	2.4172	3.3279	1.4328	2.6035	3.2329	3.107	3.3267	3.7825	3.5361	3.5691	2.7282	2	ANOMP
738.2813	-2.8501	-2.2995	-1.1973	-1.1	-3.1308	-3.4044	-2.9176	-0.6524	-2.2626	-3.5115	-2.2075	0.0269	-1.6014	-1.4266	-2.2643	0.9676	1.5337	-0.1448	0.0452	1.2322	2.8954	1.1659	1.551	1.8992	2.1726	3.3274	2.5988	2.9298	2.7766	2.0169	2	ANOMP
742.1875	-3.6195	-2.442	-1.3398	-1.5332	-3.8802	-4.0326	-3.5714	-0.7905	-3.1257	-4.4447	-3.1182	-0.6174	-2.4351	-2.481	-3.3987	0.1251	1.49	-0.8873	-1.141	0.1409	2.4279	0.984	0.6123	0.6904	1.2839	3.2299	1.4832	2.2336	1.9309	1.2357	2	ANOMP
746.0938	-4.1217	-2.5667	-1.5695	-1.8797	-4.4055	-4.5372	-4.1442	-0.9596	-3.6617	-5.1575	-3.8947	-1.2427	-3.1355	-3.2476	-4.3196	-0.6077	1.4409	-1.3676	-2.057	-0.7431	2.0251	0.9256	-0.1006	-0.2599	0.5573	3.1258	0.5641	1.5595	1.1463	0.5091	2	ANOMP
750	-4.3095	-2.6876	-1.8735	-2.1213	-4.692	-4.9044	-4.5964	-1.1618	-3.842	-5.6165	-4.4944	-1.7881	-3.5933	-3.6741	-4.9762	-1.1649	1.4025	-1.5529	-2.631	-1.3441	1.7486	0.9871	-0.5296	-0.8771	0.0833	3.0936	-0.0818	1.0048	0.5234	-0.0512	2	ANOMP
753.9063	-4.1764	-2.8114	-2.2248	-2.2607	-4.7595	-5.1326	-4.9007	-1.3899	-3.6814	-5.8247	-4.8863	-2.2068	-3.752	-3.7635	-5.3481	-1.5174	1.3843	-1.4467	-2.8579	-1.6391	1.6436	1.1603	-0.6715	-1.1402	-0.1036	3.1999	-0.4162	0.6398	0.1416	-0.3593	2	ANOMP
757.8125	-3.7826	-2.9483	-2.586	-2.3082	-4.6608	-5.2557	-5.0532	-1.633	-3.2657	-5.8253	-5.0832	-2.4693	-3.6064	-3.5785	-5.4806	-1.6805	1.3887	-1.1317	-2.7942	-1.6641	1.6973	1.3846	-0.5746	-1.1008	-0.0236	3.4674	-0.4712	0.4992	0.0153	-0.3856	2	ANOMP
761.7188	-3.2207	-3.1001	-2.921	-2.2932	-4.4664	-5.2863	-5.0676	-1.8611	-2.7051	-5.6828	-5.1119	-2.5756	-3.1964	-3.2316	-5.4237	-1.6936	1.4087	-0.7092	-2.5417	-1.491	1.8748	1.6009	-0.3346	-0.8527	0.2645	3.878	-0.3075	0.5654	0.1309	-0.1418	2	ANOMP
765.625	-2.6232	-3.2658	-3.2004	-2.2444	-4.262	-5.2751	-4.9726	-2.0674	-2.1395	-5.474	-5.0307	-2.5518	-2.6251	-2.8497	-5.2681	-1.6311	1.4175	-0.3167	-2.2248	-1.2347	2.0898	1.7446	-0.0715	-0.5277	0.6433	4.3555	-0.0375	0.7823	0.4197	0.2975	2	ANOMP
769.5313	-2.1098	-3.4298	-3.4001	-2.1966	-4.0992	-5.2391	-4.8029	-2.2321	-1.6754	-5.2693	-4.886	-2.4459	-2.0148	-2.5507	-5.0859	-1.5689	1.3853	-0.0608	-1.9551	-0.9988	2.2626	1.7681	0.1119	-0.2468	1.0023	4.8283	0.2341	1.0745	0.7938	0.8341	2	ANOMP
773.4375	-1.7889	-3.5826	-3.5085	-2.1644	-4.0214	-5.1994	-4.6045	-2.3461	-1.4045	-5.1215	-4.7325	-2.3206	-1.4945	-2.4191	-4.9381	-1.5786	1.2825	-0.0192	-1.8185	-0.8822	2.3029	1.6434	0.1304	-0.1215	1.2233	5.1874	0.4063	1.3423	1.1447	1.3407	2	ANOMP
777.3438	-1.7239	-3.7064	-3.5292	-2.1594	-4.027	-5.1644	-4.4157	-2.4074	-1.3651	-5.0484	-4.6044	-2.2231	-1.1695	-2.4841	-4.8562	-1.7024	1.085	-0.2192	-1.8598	-0.9453	2.1498	1.3815	-0.0484	-0.2015	1.2264	5.348	0.4119	1.5048	1.3803	1.7038	2	ANOMP
781.25	-1.9254	-3.7823	-3.4689	-2.1766	-4.0848	-5.121	-4.2629	-2.4165	-1.5273	-5.0356	-4.5116	-2.1971	-1.0936	-2.7226	-4.834	-1.9577	0.7996	-0.6276	-2.0607	-1.1906	1.7814	1.0143	-0.4081	-0.4905	0.9817	5.2546	0.2291	1.5039	1.4388	1.8416	2	ANOMP
785.1563	-2.3429	-3.7967	-3.3395	-2.1991	-4.148	-5.0416	-4.1504	-2.3815	-1.8267	-5.0393	-4.4522	-2.2621	-1.2711	-3.0526	-4.8378	-2.307	0.4359	-1.1595	-2.3551	-1.5819	1.2239	0.605	-0.8812	-0.9349	0.5067	4.8958	-0.1184	1.3145	1.2994	1.7128	2	ANOMP
789.0625	-2.8917	-3.7436	-3.1689	-2.2053	-4.1523	-4.9104	-4.0817	-2.3133	-2.1598	-5.0012	-4.3978	-2.4077	-1.6505	-3.3582	-4.8153	-2.6952	0.029	-1.6976	-2.6489	-2.0394	0.537	0.2225	-1.3762	-1.4405	-0.1289	4.3058	-0.5678	0.9576	0.9744	1.3278	2	ANOMP
792.9688	-3.4429	-3.6173	-2.9689	-2.1553	-4.033	-4.6935	-4.0248	-2.219	-2.416	-4.8581	-4.3072	-2.6002	-2.1292	-3.5238	-4.7009	-3.0439	-0.3547	-2.1126	-2.8289	-2.4575	-0.1717	-0.0638	-1.7743	-1.888	-0.8095	3.5727	-1.0315	0.4857	0.52	0.7597	2	ANOMP
796.875	-3.8676	-3.4258	-2.7579	-2.0319	-3.7514	-4.3726	-3.9445	-2.1055	-2.4945	-4.5559	-4.1369	-2.7868	-2.5751	-3.4447	-4.4462	-3.2667	-0.6575	-2.2979	-2.8035	-2.7372	-0.7927	-0.2035	-1.9802	-2.169	-1.423	2.8036	-1.4143	-0.0202	0.0284	0.1019	2	ANOMP
800.7813	-4.0667	-3.1761	-2.5464	-1.8191	-3.3055	-3.9472	-3.8136	-1.9708	-2.341	-4.0787	-3.8653	-2.9102	-2.8717	-3.0619	-4.0171	-3.2945	-0.8272	-2.182	-2.5157	-2.7906	-1.2267	-0.1625	-1.9249	-2.2018	-1.8539	2.1177	-1.6422	-0.4793	-0.4087	-0.5303	2	ANOMP
804.6875	-3.9676	-2.8889	-2.3392	-1.5169	-2.7114	-3.4251	-3.6014	-1.8155	-1.9401	-3.4284	-3.4707	-2.9168	-2.9245	-2.3785	-3.4268	-3.0911	-0.8238	-1.7504	-1.9623	-2.5778	-1.3908	0.0571	-1.5902	-1.9527	-2.0167	1.6199	-1.6556	-0.8083	-0.7178	-1.03	2	ANOMP
808.5938	-3.5701	-2.5826	-2.146	-1.1388	-2.0277	-2.8419	-3.2964	-1.6486	-1.3351	-2.6584	-2.9688	-2.7818	-2.6845	-1.4604	-2.7106	-2.6649	-0.6432	-1.0498	-1.191	-2.1053	-1.2633	0.4278	-1.0121	-1.4427	-1.8974	1.3717	-1.4525	-0.9564	-0.8428	-1.3237	2	ANOMP
812.5	-2.9223	-2.2798	-1.9682	-0.7191	-1.3342	-2.2435	-2.9054	-1.4583	-0.5998	-1.8393	-2.3972	-2.5002	-2.1717	-0.4182	-1.9459	-2.0502	-0.3035	-0.1789	-0.2982	-1.43	-0.8624	0.9025	-0.2718	-0.7418	-1.5145	1.3902	-1.064	-0.9011	-0.7581	-1.3778	2	ANOMP
816.4063	-2.1285	-1.9973	-1.8076	-0.2985	-0.7148	-1.6797	-2.4592	-1.259	0.1471	-1.0675	-1.8103	-2.0946	-1.4561	0.5943	-1.2246	-1.3302	0.1465	0.7374	0.5849	-0.6506	-0.2611	1.42	0.5119	0.0395	-0.952	1.6464	-0.554	-0.6599	-0.4912	-1.2128	2	ANOMP
820.3125	-1.3245	-1.757	-1.6723	0.0737	-0.2452	-1.2094	-2.0051	-1.048	0.8055	-0.4347	-1.2769	-1.6212	-0.6539	1.4259	-0.6306	-0.6067	0.6356	1.5602	1.3296	0.124	0.4398	1.9178	1.2179	0.7773	-0.3036	2.0611	-0.0075	-0.2733	-0.1016	-0.8868	2	ANOMP
824.2188	-0.6542	-1.5736	-1.5645	0.3565	0.0233	-0.881	-1.5979	-0.8477	1.2677	-0.0206	-0.8653	-1.1465	0.0945	1.9437	-0.259	0.0236	1.0915	2.1549	1.8124	0.765	1.1133	2.3387	1.7269	1.347	0.2955	2.5208	0.4791	0.1845	0.3419	-0.489	2	ANOMP
828.125	-0.2335	-1.4504	-1.4907	0.519	0.067	-0.7279	-1.2886	-0.6621	1.4846	0.1294	-0.6241	-0.7309	0.6552	2.0656	-0.1484	0.4767	1.4528	2.4417	1.9618	1.1844	1.6564	2.6418	1.9576	1.6682	0.7348	2.9214	0.8322	0.6389	0.7456	-0.1247	2	ANOMP
832.0313	-0.1439	-1.3989	-1.4542	0.54	-0.0989	-0.7594	-1.1226	-0.5099	1.4305	0.001	-0.5832	-0.4374	0.9242	1.7721	-0.3093	0.6951	1.6725	2.3764	1.7577	1.3259	1.9861	2.8003	1.8735	1.7023	0.952	3.1624	1.0013	1.0136	1.0434	0.1244	2	ANOMP
835.9375	-0.3929	-1.4086	-1.4564	0.4309	-0.4286	-0.9635	-1.1161	-0.3921	1.1383	-0.3668	-0.7347	-0.2884	0.8558	1.1106	-0.709	0.6761	1.7428	1.9836	1.2374	1.1906	2.0714	2.8156	1.4951	1.4614	0.9136	3.1902	0.9797	1.2651	1.19	0.2078	2	ANOMP
839.8438	-0.9335	-1.4811	-1.4964	0.2115	-0.8555	-1.2985	-1.2661	-0.3158	0.6715	-0.9112	-1.0478	-0.2852	0.462	0.1849	-1.279	0.4511	1.6865	1.3261	0.4905	0.82	1.9164	2.6968	0.8838	1.0076	0.6505	2.9908	0.7928	1.3614	1.165	0.1147	2	ANOMP
843.75	-1.6529	-1.5948	-1.5607	-0.0753	-1.2998	-1.7116	-1.5261	-0.2727	0.1227	-1.535	-1.4491	-0.3971	-0.1811	-0.8551	-1.9178	0.0923	1.5521	0.5174	-0.3564	0.305	1.5895	2.47	0.1438	0.4476	0.2348	2.6002	0.4941	1.317	1.0006	-0.1209	2	ANOMP
847.6563	-2.4107	-1.7364	-1.6373	-0.3769	-1.6902	-2.1257	-1.842	-0.2487	-0.4114	-2.1303	-1.8607	-0.5724	-0.9526	-1.8566	-2.5131	-0.3142	1.4112	-0.3173	-1.1629	-0.2472	1.1761	2.1684	-0.6052	-0.1002	-0.2274	2.083	0.1625	1.1617	0.7459	-0.4362	2	ANOMP
851.5625	-3.0457	-1.8739	-1.7035	-0.6282	-1.9608	-2.4726	-2.137	-0.2143	-0.8395	-2.6003	-2.185	-0.7362	-1.6883	-2.6591	-2.9587	-0.6624	1.3293	-1.0498	-1.7948	-0.7147	0.7792	1.8415	-1.2421	-0.5246	-0.6224	1.5449	-0.1218	0.9517	0.4722	-0.7325	2	ANOMP
855.4688	-3.4235	-1.9829	-1.7326	-0.7828	-2.0692	-2.6804	-2.3311	-0.1471	-1.0935	-2.865	-2.3447	-0.8227	-2.2461	-3.1444	-3.1703	-0.8664	1.3703	-1.5695	-2.1514	-1.0019	0.4939	1.525	-1.6693	-0.733	-0.8545	1.0714	-0.2897	0.7495	0.25	-0.9278	2	ANOMP
859.375	-3.4595	-2.0295	-1.7004	-0.795	-2.0058	-2.6976	-2.3582	-0.0062	-1.1339	-2.8715	-2.2863	-0.7787	-2.4939	-3.2491	-3.1049	-0.8717	1.5631	-1.7998	-2.1798	-1.0416	0.3879	1.2609	-1.8252	-0.6833	-0.8561	0.7399	-0.2968	0.6117	0.1447	-0.9575	2	ANOMP
863.2813	-3.122	-1.9826	-1.5854	-0.6494	-1.7727	-2.5019	-2.1826	0.2251	-0.9514	-2.6115	-1.9844	-0.5756	-2.357	-2.9604	-2.7618	-0.6586	1.9018	-1.7217	-1.8785	-0.8203	0.4811	1.0853	-1.6977	-0.3752	-0.6186	0.5936	-0.1387	0.5736	0.1859	-0.7843	2	ANOMP
867.1875	-2.446	-1.8186	-1.3689	-0.3447	-1.3948	-2.0947	-1.7867	0.5585	-0.5698	-2.105	-1.4553	-0.2165	-1.8136	-2.3226	-2.1709	-0.2452	2.3596	-1.337	-1.2932	-0.3638	0.7658	1.0281	-1.3049	0.1401	-0.1633	0.6414	0.1647	0.657	0.38	-0.419	2	ANOMP
871.0938	-1.5385	-1.5292	-1.0457	0.0903	-0.9117	-1.5085	-1.2067	0.9879	-0.0304	-1.4137	-0.7635	0.2685	-0.9186	-1.4263	-1.4265	0.3073	2.8646	-0.7095	-0.5207	0.2531	1.172	1.1031	-0.7249	0.7726	0.4148	0.8471	0.5553	0.8382	0.6963	0.0766	2	ANOMP
875	-0.5314	-1.1151	-0.6223	0.6075	-0.3664	-0.7994	-0.502	1.4951	0.6093	-0.6228	0.0125	0.8238	0.2217	-0.3904	-0.6199	0.9189	3.3481	0.0814	0.324	0.9315	1.6261	1.3115	-0.0452	1.4192	1.0245	1.153	0.9707	1.0904	1.0716	0.6194	2	ANOMP
878.9063	0.4221	-0.5967	-0.1257	1.1447	0.1914	-0.0529	0.2421	2.0335	1.2865	0.1775	0.7653	1.3723	1.4589	0.6531	0.1291	1.4992	3.7253	0.9311	1.1186	1.5575	2.037	1.6287	0.6313	1.9676	1.5473	1.4777	1.326	1.3426	1.4331	1.116	2	ANOMP
882.8125	1.1824	-0.0195	0.4071	1.6375	0.7267	0.6493	0.9293	2.5451	1.9374	0.8935	1.3893	1.8488	2.6292	1.5853	0.7176	1.9601	3.94	1.7308	1.749	2.0315	2.3267	2.0209	1.1985	2.3267	1.892	1.7611	1.5563	1.5386	1.7053	1.4675	2	ANOMP
886.7188	1.6515	0.5621	0.9299	2.0259	1.197	1.2159	1.4614	2.9673	2.504	1.4419	1.7972	2.1923	3.5777	2.3037	1.0616	2.2367	3.9565	2.383	2.1343	2.2712	2.4376	2.4331	1.5757	2.4382	1.988	1.9389	1.6078	1.6132	1.82	1.6085	2	ANOMP
890.625	1.779	1.0808	1.373	2.2653	1.5633	1.5771	1.7614	3.2379	2.934	1.765	1.9215	2.3585	4.1839	2.7456	1.1129	2.2861	3.7715	2.8055	2.223	2.2344	2.3451	2.7981	1.7063	2.277	1.8211	1.9883	1.4697	1.5245	1.7413	1.5097	2	ANOMP
894.5313	1.579	1.4721	1.6868	2.3265	1.7958	1.6853	1.7883	3.3073	3.1927	1.83	1.7509	2.3285	4.3745	2.8793	0.8679	2.1136	3.414	2.9549	2.0193	1.9262	2.0701	3.0512	1.5788	1.8745	1.4142	1.9139	1.151	1.2582	1.4631	1.1816	2	ANOMP
898.4375	1.1211	1.6786	1.8146	2.22	1.8842	1.5312	1.5286	3.1445	3.2536	1.6441	1.2993	2.1201	4.1442	2.7134	0.3613	1.7433	2.9462	2.8127	1.5515	1.3834	1.6567	3.1365	1.2023	1.2873	0.8408	1.7449	0.6938	0.8273	1.0084	0.68	2	ANOMP
902.3438	0.4993	1.6561	1.7221	1.9606	1.8023	1.1206	1.0143	2.747	3.1043	1.2291	0.6262	1.7594	3.538	2.2878	-0.3406	1.2358	2.4331	2.3977	0.8952	0.6859	1.1729	3.0165	0.6354	0.6004	0.1864	1.5249	0.165	0.2811	0.4466	0.0975	2	ANOMP
906.25	-0.1695	1.3924	1.3958	1.5893	1.5517	0.5106	0.298	2.1445	2.7505	0.641	-0.18	1.2888	2.6567	1.6584	-1.1449	0.6545	1.9393	1.7558	0.1377	-0.076	0.6892	2.6828	-0.054	-0.0946	-0.4411	1.3024	-0.3593	-0.3183	-0.1497	-0.4743	2	ANOMP
910.1563	-0.7826	0.9099	0.8402	1.1562	1.1455	-0.2276	-0.5339	1.3889	2.218	-0.0428	-1.0282	0.7607	1.6217	0.9134	-1.9481	0.0789	1.525	0.9671	-0.6273	-0.8028	0.2704	2.1653	-0.7746	-0.6921	-0.958	1.1242	-0.8037	-0.8814	-0.6891	-0.9412	2	ANOMP
914.0625	-1.2657	0.2474	0.0996	0.715	0.6167	-1.0094	-1.392	0.5526	1.5505	-0.7503	-1.8175	0.2238	0.5817	0.1234	-2.6537	-0.4342	1.2212	0.1202	-1.301	-1.4022	-0.0389	1.5259	-1.434	-1.1183	-1.2905	1.0149	-1.0931	-1.3239	-1.0891	-1.2268	2	ANOMP
917.9688	-1.5792	-0.5223	-0.7695	0.3084	0.0102	-1.7441	-2.1998	-0.2815	0.8121	-1.3993	-2.4666	-0.2802	-0.3461	-0.6276	-3.1771	-0.8314	1.0365	-0.6764	-1.8089	-1.8044	-0.2236	0.8606	-1.9443	-1.323	-1.4002	0.9839	-1.1903	-1.5668	-1.2856	-1.2859	2	ANOMP
921.875	-1.7301	-1.3214	-1.6842	-0.0338	-0.6233	-2.3663	-2.8789	-1.0374	0.0649	-1.9347	-2.93	-0.7287	-1.0651	-1.2716	-3.4756	-1.0999	0.9556	-1.3361	-2.1004	-1.9766	-0.2858	0.2646	-2.2402	-1.2852	-1.2999	1.0142	-1.065	-1.5677	-1.2466	-1.1225	2	ANOMP
925.7813	-1.7664	-2.0689	-2.561	-0.3025	-1.2252	-2.8251	-3.3995	-1.648	-0.6257	-2.3115	-3.1919	-1.1087	-1.5226	-1.766	-3.5349	-1.2349	0.9362	-1.7848	-2.1548	-1.9185	-0.2633	-0.1541	-2.2834	-1.0108	-1.033	1.083	-0.7343	-1.3052	-0.9709	-0.7725	2	ANOMP
929.6875	-1.7351	-2.6833	-3.3223	-0.4938	-1.7339	-3.0963	-3.747	-2.0786	-1.1851	-2.5084	-3.2688	-1.4162	-1.7114	-2.0729	-3.3662	-1.2617	0.9487	-1.9679	-1.9785	-1.6503	-0.2002	-0.3185	-2.0609	-0.5446	-0.653	1.1555	-0.2256	-0.8002	-0.4847	-0.2956	2	ANOMP
933.5938	-1.7092	-3.1154	-3.8901	-0.621	-2.1105	-3.1904	-3.9304	-2.3108	-1.571	-2.5356	-3.201	-1.6565	-1.6623	-2.1882	-3.0265	-1.2183	0.9521	-1.8758	-1.6032	-1.2338	-0.1342	-0.1875	-1.6043	0.057	-0.2339	1.2002	0.4028	-0.103	0.1456	0.2272	2	ANOMP
937.5	-1.7298	-3.3336	-4.2207	-0.7028	-2.3286	-3.1341	-3.9829	-2.349	-1.7535	-2.4231	-3.0428	-1.8315	-1.433	-2.1182	-2.5753	-1.1377	0.9265	-1.522	-1.0907	-0.7375	-0.0986	0.2381	-0.9587	0.7226	0.1498	1.2027	1.0872	0.7114	0.85	0.7197	2	ANOMP
941.4063	-1.8245	-3.3401	-4.3004	-0.7557	-2.3833	-2.9788	-3.9457	-2.2405	-1.742	-2.214	-2.8582	-1.9556	-1.1014	-1.8966	-2.0874	-1.0624	0.865	-0.9717	-0.5092	-0.2347	-0.1239	0.8965	-0.2127	1.3785	0.4508	1.1549	1.745	1.5417	1.5397	1.1138	2	ANOMP
945.3125	-1.9798	-3.1629	-4.1301	-0.7853	-2.2955	-2.7785	-3.8561	-2.0233	-1.5529	-1.9637	-2.6922	-2.0184	-0.7386	-1.5688	-1.6259	-1.0083	0.7859	-0.3026	0.0711	0.2175	-0.2042	1.6968	0.5438	1.9564	0.6392	1.0696	2.3135	2.2932	2.1375	1.376	2	ANOMP
949.2188	-2.1679	-2.8423	-3.752	-0.7903	-2.1067	-2.5835	-3.7479	-1.744	-1.2467	-1.7275	-2.5766	-2.0277	-0.4055	-1.1844	-1.2546	-0.987	0.7165	0.3855	0.5811	0.5662	-0.3211	2.5081	1.2076	2.3995	0.7048	0.9702	2.7335	2.8782	2.5788	1.4872	2	ANOMP
953.125	-2.331	-2.4386	-3.2195	-0.7635	-1.8717	-2.4304	-3.6354	-1.4496	-0.881	-1.5406	-2.5185	-1.9684	-0.1361	-0.8044	-0.9953	-0.9833	0.6921	0.9892	0.9636	0.7912	-0.4424	3.2012	1.7007	2.6764	0.6698	0.8877	2.9628	3.2332	2.8319	1.4691	2	ANOMP
957.0313	-2.4235	-2.0086	-2.6051	-0.6916	-1.6492	-2.3372	-3.5261	-1.1721	-0.5254	-1.4381	-2.5041	-1.8396	0.062	-0.4744	-0.8634	-0.9814	0.7509	1.4242	1.1836	0.8837	-0.533	3.6593	1.9444	2.7751	0.5705	0.8527	2.9897	3.3301	2.8781	1.3597	2	ANOMP
960.9375	-2.4032	-1.6058	-1.9917	-0.5557	-1.492	-2.3119	-3.417	-0.9343	-0.242	-1.4334	-2.5188	-1.6437	0.1905	-0.2447	-0.8531	-0.9542	0.9168	1.6196	1.2171	0.8622	-0.5577	3.794	1.9023	2.6979	0.4489	0.8842	2.8138	3.1636	2.7278	1.2038	2	ANOMP
964.8438	-2.2535	-1.2773	-1.447	-0.3647	-1.4448	-2.3479	-3.3011	-0.7408	-0.0804	-1.5262	-2.5328	-1.3877	0.2727	-0.1432	-0.9409	-0.8839	1.1934	1.5467	1.0705	0.7525	-0.4974	3.5687	1.5726	2.4582	0.343	0.9914	2.4603	2.7657	2.4175	1.0472	2	ANOMP
968.75	-1.9967	-1.0473	-1.0232	-0.1122	-1.5267	-2.4216	-3.1692	-0.5877	-0.0598	-1.7031	-2.5241	-1.0834	0.3352	-0.1801	-1.1065	-0.7489	1.5653	1.2092	0.7611	0.595	-0.3442	3.01	0.9838	2.0976	0.2823	1.1696	1.9728	2.1945	1.9975	0.9353	2	ANOMP
972.6563	-1.6689	-0.9339	-0.7679	0.1606	-1.742	-2.5238	-3.0382	-0.4693	-0.187	-1.9478	-2.4919	-0.7643	0.388	-0.3554	-1.3212	-0.5655	1.9968	0.6508	0.3246	0.4172	-0.1108	2.1821	0.2066	1.6498	0.2776	1.3949	1.4063	1.5204	1.5159	0.8832	2	ANOMP
976.5625	-1.3432	-0.9364	-0.6954	0.4256	-2.0695	-2.6407	-2.9164	-0.3824	-0.4351	-2.2397	-2.445	-0.4649	0.4292	-0.651	-1.5737	-0.343	2.4343	-0.0654	-0.196	0.2459	0.1761	1.1928	-0.684	1.1623	0.3314	1.6449	0.8157	0.8254	1.0372	0.8975	2	ANOMP
980.4688	-1.0935	-1.0523	-0.7982	0.6309	-2.4817	-2.7685	-2.8342	-0.3258	-0.7748	-2.5618	-2.4172	-0.224	0.4477	-1.0394	-1.8534	-0.1258	2.819	-0.857	-0.7607	0.0856	0.4645	0.1637	-1.5906	0.6726	0.4167	1.8783	0.256	0.1764	0.6006	0.9578	2	ANOMP
984.375	-0.9957	-1.262	-1.0548	0.7262	-2.9358	-2.9251	-2.8326	-0.318	-1.1626	-2.9084	-2.4432	-0.0862	0.3992	-1.4904	-2.1774	0.0295	3.085	-1.6442	-1.3285	-0.071	0.7111	-0.7929	-2.4252	0.2067	0.5114	2.068	-0.2312	-0.3721	0.2384	1.0413	2	ANOMP
988.2813	-1.0935	-1.5486	-1.4207	0.6809	-3.3842	-3.116	-2.9329	-0.3696	-1.546	-3.2681	-2.5641	-0.0802	0.2545	-1.9701	-2.5465	0.0886	3.1871	-2.3551	-1.8645	-0.2325	0.8726	-1.5782	-3.1112	-0.2018	0.5742	2.1946	-0.6015	-0.778	-0.0194	1.1253	2	ANOMP
992.1875	-1.407	-1.8914	-1.8535	0.4806	-3.787	-3.3607	-3.1632	-0.4949	-1.8907	-3.6428	-2.8107	-0.2262	-0.0239	-2.4441	-2.9699	-5e-04	3.095	-2.9361	-2.3479	-0.4203	0.9136	-2.1329	-3.6002	-0.5358	0.5876	2.2542	-0.8306	-1.0208	-0.1622	1.1875	2	ANOMP
996.0938	-1.9226	-2.2658	-2.3042	0.1312	-4.1183	-3.6663	-3.5295	-0.7155	-2.1764	-4.0328	-3.1894	-0.5299	-0.4545	-2.8929	-3.4518	-0.2549	2.7893	-3.3686	-2.7623	-0.656	0.8117	-2.4479	-3.8746	-0.7896	0.5345	2.2424	-0.9143	-1.1008	-0.1884	1.2294	2	ANOMP
1000	-2.5851	-2.6564	-2.7392	-0.3344	-4.3595	-4.0351	-4.0145	-1.0318	-2.3832	-4.4284	-3.6919	-0.9799	-1.0395	-3.2997	-3.9781	-0.6767	2.29	-3.6523	-3.1023	-0.9472	0.5767	-2.5535	-3.9496	-0.9533	0.4151	2.183	-0.8493	-1.0258	-0.1009	1.2563	2	ANOMP
1003.9063	-3.3264	-3.0451	-3.131	-0.8644	-4.5108	-4.4613	-4.5864	-1.4411	-2.5214	-4.8297	-4.2819	-1.5493	-1.7445	-3.6597	-4.5299	-1.2405	1.6312	-3.8161	-3.371	-1.2928	0.2223	-2.5097	-3.8602	-1.0421	0.2395	2.093	-0.6562	-0.8214	0.0916	1.2913	2	ANOMP
1007.8125	-4.0642	-3.4167	-3.4682	-1.3922	-4.5836	-4.9122	-5.1929	-1.9258	-2.6017	-5.2193	-4.9128	-2.194	-2.5211	-3.9726	-5.0721	-1.8983	0.8584	-3.9039	-3.5764	-1.6769	-0.2105	-2.39	-3.6681	-1.0536	0.0367	1.9877	-0.3659	-0.5186	0.3688	1.3585	2	ANOMP
1011.7188	-4.7229	-3.7579	-3.7557	-1.841	-4.5936	-5.3597	-5.7761	-2.4521	-2.6517	-5.5806	-5.5178	-2.8646	-3.2948	-4.2382	-5.5646	-2.5883	0.0409	-3.9564	-3.722	-2.0731	-0.6849	-2.2719	-3.4268	-1.0043	-0.167	1.8808	-0.0097	-0.1511	0.7175	1.4822	2	ANOMP
1015.625	-5.2435	-4.0654	-4.0057	-2.166	-4.5705	-5.7629	-6.2854	-2.9802	-2.6917	-5.8906	-6.0378	-3.5077	-3.9942	-4.4657	-5.9628	-3.2395	-0.7629	-4.0145	-3.8182	-2.4463	-1.1499	-2.2057	-3.2018	-0.908	-0.347	1.7702	0.3785	0.252	1.1025	1.6678	2	ANOMP
1019.5313	-5.5842	-4.3267	-4.2401	-2.3178	-4.5298	-6.0791	-6.6567	-3.4577	-2.7348	-6.1206	-6.4179	-4.0677	-4.5373	-4.6457	-6.2284	-3.7789	-1.476	-4.0933	-3.8551	-2.7525	-1.5617	-2.2182	-3.0162	-0.7699	-0.4752	1.6502	0.7585	0.6539	1.4963	1.9016	2	ANOMP
1023.4375	-5.7504	-4.5404	-4.4645	-2.2891	-4.4861	-6.2766	-6.8686	-3.849	-2.7942	-6.2537	-6.6247	-4.4934	-4.8711	-4.7744	-6.3415	-4.1477	-2.051	-4.192	-3.8307	-2.9525	-1.8824	-2.3025	-2.8918	-0.6049	-0.542	1.4964	1.1003	1.0145	1.8575	2.1541	2	ANOMP
1027.3438	-5.7607	-4.7001	-4.6917	-2.0913	-4.4408	-6.3313	-6.897	-4.1105	-2.8595	-6.2703	-6.645	-4.7612	-4.962	-4.8341	-6.2862	-4.3174	-2.4438	-4.2929	-3.7392	-3.0172	-2.0977	-2.4329	-2.819	-0.4183	-0.5449	1.2817	1.3775	1.2979	2.1472	2.37	2	ANOMP
1031.25	-5.6557	-4.8064	-4.9054	-1.7669	-4.3839	-6.2332	-6.7582	-4.2193	-2.912	-6.1565	-6.4875	-4.8399	-4.8033	-4.8022	-6.0749	-4.2661	-2.6363	-4.3523	-3.5629	-2.9297	-2.1946	-2.5547	-2.7571	-0.2121	-0.5061	0.9861	1.5844	1.4786	2.3328	2.49	2	ANOMP
1035.1563	-5.4795	-4.8358	-5.0804	-1.3594	-4.2889	-5.9732	-6.4551	-4.1693	-2.9145	-5.904	-6.17	-4.7199	-4.4183	-4.6516	-5.7162	-4.003	-2.6132	-4.3179	-3.2879	-2.6866	-2.1733	-2.6129	-2.6627	0.0204	-0.4217	0.5992	1.7232	1.5367	2.3916	2.4682	2	ANOMP
1039.0625	-5.2842	-4.7842	-5.1795	-0.926	-4.1298	-5.5685	-6.0286	-3.9646	-2.8354	-5.5237	-5.726	-4.4134	-3.8517	-4.3601	-5.2446	-3.5558	-2.4004	-4.1483	-2.9014	-2.2981	-2.0505	-2.5688	-2.4918	0.2864	-0.3127	0.1208	1.8047	1.4576	2.3144	2.2747	2	ANOMP
1042.9688	-5.0951	-4.6314	-5.1617	-0.5194	-3.8677	-5.0313	-5.502	-3.6262	-2.6351	-5.0115	-5.1875	-3.9343	-3.1676	-3.9129	-4.6849	-2.9592	-2.02	-3.8029	-2.4042	-1.786	-1.8421	-2.396	-2.1977	0.5954	-0.1867	-0.4208	1.8594	1.2567	2.1216	1.9119	2	ANOMP
1046.875	-4.9314	-4.372	-4.9929	-0.1769	-3.4889	-4.3907	-4.9089	-3.1887	-2.2932	-4.3922	-4.5857	-3.3231	-2.4426	-3.311	-4.0731	-2.2649	-1.5244	-3.2817	-1.7979	-1.1803	-1.5664	-2.1104	-1.7615	0.951	-0.0405	-0.9876	1.9219	0.9592	1.8422	1.4207	2	ANOMP
1050.7813	-4.7814	-3.9945	-4.6448	0.0868	-2.9858	-3.6701	-4.2776	-2.6874	-1.8026	-3.689	-3.9413	-2.6174	-1.7439	-2.5635	-3.4299	-1.5186	-0.9619	-2.5911	-1.1054	-0.5116	-1.2402	-1.7341	-1.1846	1.366	0.1401	-1.5089	2.0325	0.6104	1.5428	0.8782	2	ANOMP
1054.6875	-4.6245	-3.5051	-4.1254	0.26	-2.3627	-2.9076	-3.6245	-2.1718	-1.182	-2.9297	-3.2757	-1.8737	-1.1345	-1.711	-2.7806	-0.7549	-0.3938	-1.7861	-0.361	0.184	-0.8739	-1.3341	-0.504	1.8348	0.3651	-1.9226	2.2013	0.2623	1.2772	0.3782	2	ANOMP
1058.5938	-4.4257	-2.9183	-3.4585	0.3681	-1.6602	-2.1269	-2.9651	-1.6712	-0.4682	-2.1434	-2.595	-1.1331	-0.6564	-0.8022	-2.1337	-0.0136	0.1331	-0.9311	0.4008	0.8784	-0.4833	-0.9635	0.2229	2.3454	0.6589	-2.1639	2.4575	-0.0171	1.1103	0.0319	2	ANOMP
1062.5	-4.1535	-2.2611	-2.7007	0.4284	-0.928	-1.3691	-2.3154	-1.2202	0.2727	-1.3662	-1.9072	-0.4465	-0.3436	0.0962	-1.4946	0.6842	0.5734	-0.1176	1.118	1.5444	-0.068	-0.6844	0.9251	2.8632	1.0342	-2.1779	2.7866	-0.1774	1.0906	-0.0753	2	ANOMP
1066.4063	-3.781	-1.5767	-1.917	0.4715	-0.2273	-0.6572	-1.6854	-0.8415	0.9765	-0.6381	-1.2247	0.1529	-0.2023	0.9149	-0.8784	1.3267	0.9028	0.5711	1.7486	2.1587	0.3583	-0.5338	1.5226	3.3595	1.4905	-1.9386	3.1697	-0.1824	1.2394	0.1116	2	ANOMP
1070.3125	-3.3032	-0.9183	-1.186	0.5206	0.3692	-0.0207	-1.087	-0.538	1.5636	0.0053	-0.5563	0.6344	-0.2233	1.5859	-0.2949	1.897	1.1075	1.0564	2.2408	2.6984	0.7892	-0.5297	1.9466	3.7917	2.0026	-1.4551	3.55	-0.0258	1.5384	0.585	2	ANOMP
1074.2188	-2.7276	-0.3245	-0.5779	0.5912	0.8123	0.5168	-0.5382	-0.3068	1.9655	0.5422	0.0818	1.0013	-0.3814	2.0596	0.2451	2.3926	1.2	1.2902	2.5565	3.1522	1.2154	-0.6466	2.146	4.1092	2.542	-0.7595	3.87	0.2736	1.9409	1.2994	2	ANOMP
1078.125	-2.0867	0.1539	-0.1451	0.6803	1.0602	0.9484	-0.0504	-0.1265	2.1421	0.9438	0.6628	1.251	-0.6442	2.2999	0.7135	2.7986	1.1996	1.2549	2.6718	3.4981	1.617	-0.8494	2.0994	4.2714	3.0598	0.0721	4.0678	0.6564	2.3663	2.1422	2	ANOMP
1082.0313	-1.4285	0.4983	0.0999	0.7853	1.1089	1.2671	0.3621	0.0235	2.0815	1.2094	1.1678	1.4066	-0.9661	2.2993	1.1004	3.1223	1.1459	0.9642	2.5924	3.7212	1.9776	-1.0738	1.8163	4.2476	3.4948	0.9558	4.0791	1.047	2.7131	2.9766	2	ANOMP
1085.9375	-0.8067	0.6958	0.1668	0.8953	0.9777	1.4821	0.6971	0.1735	1.7952	1.34	1.5772	1.501	-1.308	2.0774	1.3741	3.3498	1.0828	0.4674	2.3305	3.8219	2.2808	-1.2607	1.3351	4.0264	3.7923	1.7908	3.8666	1.3526	2.8819	3.6422	2	ANOMP
1089.8438	-0.2782	0.7705	0.1077	0.9893	0.728	1.6174	0.9536	0.3613	1.343	1.3491	1.8762	1.5713	-1.6208	1.6778	1.5257	3.4839	1.0556	-0.1592	1.9271	3.7903	2.5117	-1.3516	0.7235	3.6198	3.9089	2.4849	3.4175	1.4936	2.8003	4.0132	2	ANOMP
1093.75	0.1124	0.7467	-0.0154	1.0487	0.4148	1.6856	1.1324	0.5963	0.7911	1.271	2.065	1.6457	-1.8739	1.1653	1.5413	3.5158	1.0987	-0.8223	1.4321	3.6397	2.6586	-1.3222	0.0623	3.0617	3.8258	2.9611	2.7538	1.4073	2.4191	3.9938	2	ANOMP
1097.6563	0.338	0.6667	-0.1279	1.065	0.1242	1.7243	1.248	0.8939	0.2318	1.1291	2.14	1.7501	-2.0483	0.6084	1.4276	3.4651	1.2418	-1.4361	0.9046	3.3778	2.7179	-1.1616	-0.5709	2.3992	3.547	3.1736	1.9294	1.0623	1.7416	3.5507	2	ANOMP
1101.5625	0.3852	0.5833	-0.1676	1.0322	-0.078	1.7403	1.3102	1.2423	-0.2598	0.9607	2.1172	1.891	-2.1305	0.0774	1.1947	3.3336	1.4884	-1.9264	0.4043	3.0375	2.6951	-0.9013	-1.1068	1.7114	3.1086	3.1083	1.0235	0.4795	0.8194	2.716	2	ANOMP
1105.4688	0.2677	0.5314	-0.0951	0.954	-0.1517	1.7515	1.3221	1.6148	-0.6129	0.7882	2.0072	2.0573	-2.1273	-0.3613	0.8697	3.1317	1.8296	-2.2358	-0.022	2.6456	2.6039	-0.5925	-1.4893	1.057	2.563	2.7821	0.1403	-0.288	-0.2456	1.5866	2	ANOMP
1109.375	0.0102	0.5196	0.093	0.844	-0.0848	1.7509	1.2871	1.971	-0.7904	0.6294	1.8222	2.2279	-2.053	-0.6719	0.4797	2.8873	2.234	-2.3495	-0.3326	2.2412	2.4551	-0.3038	-1.6949	0.5139	1.9767	2.2408	-0.6265	-1.1499	-1.3381	0.3053	2	ANOMP
1113.2813	-0.3435	0.5571	0.3668	0.7159	0.0989	1.7253	1.1971	2.2579	-0.7835	0.4844	1.5759	2.3679	-1.9373	-0.8269	0.0616	2.6123	2.6571	-2.2708	-0.5101	1.8631	2.2726	-0.0969	-1.7231	0.1332	1.4255	1.5527	-1.1897	-2.0024	-2.315	-0.9615	2	ANOMP
1117.1875	-0.7507	0.6161	0.6652	0.5931	0.3561	1.6449	1.0374	2.4251	-0.6201	0.3478	1.2725	2.4369	-1.8089	-0.8341	-0.3543	2.3276	3.0493	-2.0361	-0.551	1.5415	2.0661	-0.031	-1.5971	-0.0558	0.9658	0.7867	-1.4837	-2.7314	-3.0559	-2.0687	2	ANOMP
1121.0938	-1.1657	0.6492	0.9058	0.4893	0.6036	1.4831	0.7893	2.4232	-0.3457	0.2016	0.91	2.3932	-1.6858	-0.7116	-0.7462	2.0426	3.3518	-1.6979	-0.4742	1.2997	1.8473	-0.1341	-1.3546	-0.0471	0.6426	0.0142	-1.485	-3.2546	-3.4834	-2.8881	2	ANOMP
1125	-1.5598	0.6121	1.0061	0.4147	0.7689	1.2021	0.4358	2.2148	-0.0304	0.0194	0.4934	2.2098	-1.5973	-0.4988	-1.0953	1.7636	3.514	-1.322	-0.3101	1.1344	1.6158	-0.4132	-1.0437	0.1439	0.458	-0.7117	-1.209	-3.5193	-3.5556	-3.359	2	ANOMP
1128.9063	-1.8989	0.4605	0.9021	0.3756	0.7823	0.7943	-0.0382	1.8014	0.2693	-0.2172	0.0137	1.8801	-1.5476	-0.2379	-1.3993	1.4964	3.5006	-0.9623	-0.0967	1.0497	1.3679	-0.8354	-0.7127	0.4642	0.4014	-1.357	-0.7037	-3.5071	-3.2872	-3.4756	2	ANOMP
1132.8125	-2.1839	0.1567	0.5583	0.3662	0.6036	0.2512	-0.6282	1.1857	0.4874	-0.5259	-0.5219	1.3982	-1.527	0.019	-1.6637	1.2258	3.2893	-0.6698	0.1221	1.0172	1.0886	-1.3535	-0.4021	0.8642	0.4326	-1.9114	-0.0512	-3.2583	-2.7434	-3.2831	2	ANOMP
1136.7188	-2.407	-0.2976	-0.0167	0.3825	0.228	-0.4001	-1.3064	0.4226	0.5974	-0.9059	-1.1013	0.7932	-1.5264	0.2328	-1.8968	0.9495	2.8875	-0.4754	0.3115	1.0115	0.7773	-1.8972	-0.1415	1.2804	0.4989	-2.3658	0.665	-2.8346	-2.0222	-2.8781	2	ANOMP
1140.625	-2.5823	-0.8811	-0.7782	0.4015	-0.3123	-1.126	-2.0454	-0.434	0.5865	-1.3437	-1.6997	0.1048	-1.5261	0.3674	-2.1171	0.6561	2.3096	-0.3983	0.4418	0.9969	0.4133	-2.3994	0.0469	1.647	0.5505	-2.7467	1.3447	-2.3255	-1.2462	-2.3747	2	ANOMP
1144.5313	-2.7207	-1.5451	-1.6435	0.4093	-0.9589	-1.8638	-2.7857	-1.3005	0.4699	-1.8153	-2.2888	-0.6131	-1.502	0.4053	-2.3299	0.3376	1.6037	-0.4323	0.4852	0.9478	-0.0021	-2.7991	0.1573	1.9254	0.5339	-3.0658	1.9094	-1.8227	-0.5234	-1.8812	2	ANOMP
1148.4375	-2.8407	-2.222	-2.5079	0.3943	-1.6208	-2.5488	-3.4739	-2.0968	0.2811	-2.2765	-2.8294	-1.3137	-1.447	0.3446	-2.5443	-0.0055	0.825	-0.5617	0.4465	0.8447	-0.4564	-3.0529	0.1966	2.086	0.4295	-3.3433	2.3069	-1.3996	0.0603	-1.4868	2	ANOMP
1152.3438	-2.9485	-2.8348	-3.2739	0.3372	-2.2061	-3.1185	-4.0442	-2.7583	0.064	-2.695	-3.2866	-1.9421	-1.3592	0.1887	-2.759	-0.3627	0.0278	-0.7645	0.3249	0.6806	-0.9411	-3.1494	0.1694	2.1132	0.2323	-3.5942	2.5116	-1.1055	0.4413	-1.2415	2	ANOMP
1156.25	-3.0535	-3.3142	-3.847	0.2453	-2.6342	-3.521	-4.4586	-3.2233	-0.1342	-3.0212	-3.6222	-2.4584	-1.2442	-0.0432	-2.959	-0.7233	-0.726	-1.0145	0.1411	0.4612	-1.4149	-3.0957	0.0951	2.0276	-0.0383	-3.8079	2.5297	-0.9518	0.6231	-1.1453	2	ANOMP
1160.1563	-3.1589	-3.6126	-4.1723	0.1212	-2.847	-3.7244	-4.6789	-3.468	-0.2807	-3.2297	-3.8144	-2.8343	-1.1208	-0.3247	-3.1356	-1.0599	-1.3807	-1.2823	-0.0798	0.2115	-1.8558	-2.9122	-0.0246	1.8548	-0.343	-3.9826	2.3913	-0.9127	0.6216	-1.1637	2	ANOMP
1164.0625	-3.2595	-3.7026	-4.2298	-0.0132	-2.8233	-3.7226	-4.7039	-3.4918	-0.3464	-3.2959	-3.8544	-3.0618	-1.0201	-0.6185	-3.2581	-1.3561	-1.9	-1.5454	-0.3079	-0.0378	-2.2208	-2.6447	-0.1652	1.6329	-0.6361	-4.0926	2.1457	-0.9377	0.5072	-1.2387	2	ANOMP
1167.9688	-3.3501	-3.5951	-4.0404	-0.1344	-2.577	-3.5351	-4.5526	-3.3268	-0.3326	-3.2259	-3.7519	-3.1387	-0.9608	-0.8985	-3.3074	-1.5786	-2.2607	-1.7823	-0.5079	-0.2522	-2.4814	-2.3385	-0.3177	1.4004	-0.8742	-4.1245	1.8463	-0.9646	0.3484	-1.3037	2	ANOMP
1171.875	-3.427	-3.327	-3.6673	-0.2144	-2.1589	-3.2113	-4.262	-3.013	-0.2407	-3.0265	-3.5275	-3.0918	-0.9645	-1.1266	-3.2724	-1.7149	-2.4563	-1.9798	-0.6579	-0.4047	-2.6246	-2.0304	-0.4702	1.1954	-1.013	-4.0614	1.5475	-0.9264	0.2147	-1.2843	2	ANOMP
1175.7813	-3.4854	-2.9617	-3.1932	-0.2297	-1.6455	-2.8022	-3.8954	-2.624	-0.1035	-2.7325	-3.221	-2.9384	-1.0392	-1.2832	-3.1459	-1.7533	-2.4985	-2.1264	-0.7282	-0.4656	-2.6374	-1.7538	-0.6081	1.037	-1.0358	-3.8986	1.2853	-0.7843	0.1594	-1.149	2	ANOMP
1179.6875	-3.5223	-2.5679	-2.7089	-0.156	-1.1173	-2.3747	-3.5023	-2.2127	0.0596	-2.3768	-2.8672	-2.7121	-1.1792	-1.3413	-2.9271	-1.6945	-2.411	-2.212	-0.7132	-0.4363	-2.5286	-1.5225	-0.7268	0.9389	-0.9477	-3.6373	1.0822	-0.5149	0.2156	-0.8853	2	ANOMP
1183.5938	-3.531	-2.2073	-2.2914	0.0103	-0.6473	-1.9747	-3.1367	-1.844	0.2221	-2.0018	-2.5041	-2.444	-1.3636	-1.2944	-2.6271	-1.5414	-2.2154	-2.2289	-0.6082	-0.3175	-2.323	-1.3357	-0.8106	0.8964	-0.772	-3.2979	0.9441	-0.1355	0.3794	-0.5097	2	ANOMP
1187.5	-3.5123	-1.9323	-2.002	0.2672	-0.2923	-1.6429	-2.8354	-1.5546	0.3658	-1.63	-2.1616	-2.154	-1.5636	-1.1419	-2.269	-1.3152	-1.9441	-2.1751	-0.4226	-0.1275	-2.0411	-1.1844	-0.8456	0.9045	-0.5308	-2.8954	0.8691	0.3245	0.6281	-0.0709	2	ANOMP
1191.4063	-3.4498	-1.7654	-1.8676	0.5934	-0.0786	-1.3929	-2.6067	-1.3665	0.4883	-1.29	-1.8516	-1.8615	-1.7473	-0.8963	-1.8684	-1.0308	-1.6147	-2.0501	-0.1714	0.11	-1.7136	-1.0475	-0.8312	0.9489	-0.2645	-2.4554	0.8435	0.8001	0.9213	0.3872	2	ANOMP
1195.3125	-3.3407	-1.6976	-1.8748	0.9568	-8e-04	-1.2201	-2.4414	-1.2836	0.5855	-0.9878	-1.5757	-1.5724	-1.8895	-0.5772	-1.4537	-0.7086	-1.2469	-1.8529	0.1115	0.3634	-1.3608	-0.9116	-0.7621	1.0035	-0.0036	-1.9983	0.8469	1.2373	1.2097	0.8063	2	ANOMP
1199.2188	-3.171	-1.6948	-1.9864	1.3159	-0.0292	-1.0922	-2.3073	-1.2796	0.6708	-0.7212	-1.3147	-1.2827	-1.9623	-0.2082	-1.0484	-0.362	-0.8466	-1.6033	0.4055	0.6175	-0.9967	-0.7594	-0.6406	1.0614	0.2342	-1.5373	0.8735	1.5814	1.4619	1.1535	2	ANOMP
1203.125	-2.931	-1.7148	-2.142	1.6272	-0.1161	-0.9797	-2.1648	-1.324	0.7483	-0.4793	-1.051	-0.9902	-1.9617	0.1637	-0.6634	0.0017	-0.4222	-1.3176	0.6774	0.8406	-0.6267	-0.5794	-0.4849	1.1039	0.4436	-1.0773	0.9078	1.797	1.6456	1.4091	2	ANOMP
1207.0313	-2.6185	-1.6992	-2.2801	1.8565	-0.2055	-0.8404	-1.9754	-1.3802	0.8302	-0.2593	-0.7672	-0.6871	-1.8942	0.5087	-0.3121	0.3755	0.0259	-1.0201	0.898	1.0362	-0.2449	-0.3788	-0.3062	1.1295	0.6348	-0.6204	0.9547	1.8751	1.7563	1.5847	2	ANOMP
1210.9375	-2.2357	-1.6045	-2.3354	1.9743	-0.262	-0.6476	-1.707	-1.408	0.9099	-0.0447	-0.4394	-0.3699	-1.7726	0.7828	-0.0056	0.7583	0.4881	-0.7379	1.0452	1.1972	0.1598	-0.1597	-0.1271	1.1385	0.8239	-0.1508	1.0094	1.8423	1.8066	1.7019	2	ANOMP
1214.8438	-1.812	-1.4039	-2.2698	1.9643	-0.2577	-0.3994	-1.3501	-1.3762	0.9786	0.1578	-0.0788	-0.0337	-1.6245	0.9534	0.2494	1.1364	0.9475	-0.5017	1.1046	1.3328	0.5904	0.0553	0.0248	1.1298	1.022	0.3242	1.0707	1.7248	1.8116	1.7957	2	ANOMP
1218.75	-1.3789	-1.0983	-2.0729	1.8381	-0.1858	-0.1038	-0.9307	-1.2705	1.0143	0.341	0.3037	0.3107	-1.4764	0.9996	0.4407	1.5033	1.3818	-0.3354	1.0683	1.4422	1.0479	0.2515	0.1335	1.1054	1.2451	0.813	1.1319	1.5779	1.8016	1.89	2	ANOMP
1222.6563	-0.9948	-0.7254	-1.7632	1.599	-0.0755	0.1909	-0.4829	-1.1146	0.9902	0.47	0.6628	0.6366	-1.3592	0.9081	0.5479	1.8311	1.7559	-0.267	0.9305	1.52	1.5108	0.4081	0.1732	1.0539	1.4786	1.2933	1.1747	1.4414	1.7819	2.0028	2	ANOMP
1226.5625	-0.7145	-0.3408	-1.3879	1.2768	0.0317	0.4412	-0.0814	-0.9174	0.8811	0.5172	0.9381	0.9138	-1.2951	0.6715	0.5482	2.0795	2.0262	-0.3011	0.6958	1.5503	1.9373	0.5046	0.1291	0.9598	1.6926	1.7455	1.1707	1.3461	1.7634	2.1194	2	ANOMP
1230.4688	-0.6054	-0.0229	-1.0239	0.9003	0.0877	0.5684	0.1983	-0.7271	0.6577	0.4338	1.0672	1.0948	-1.303	0.2968	0.4066	2.2017	2.1478	-0.4433	0.363	1.5044	2.2808	0.5356	-0.0106	0.8039	1.8392	2.1277	1.086	1.2995	1.7231	2.2153	2	ANOMP
1234.375	-0.7057	0.1555	-0.7473	0.4981	0.0361	0.5187	0.2818	-0.5861	0.3155	0.1903	0.9912	1.1382	-1.3914	-0.1966	0.0938	2.1483	2.09	-0.6842	-0.0648	1.3453	2.4773	0.4978	-0.2484	0.5542	1.8739	2.3999	0.8888	1.2898	1.6372	2.2494	2	ANOMP
1238.2813	-1.0473	0.1283	-0.6301	0.0903	-0.1523	0.2378	0.1071	-0.5477	-0.146	-0.2375	0.6584	0.9973	-1.5605	-0.7838	-0.4121	1.873	1.8278	-1.0095	-0.5745	1.035	2.4733	0.3862	-0.5806	0.1926	1.7323	2.5277	0.5497	1.2814	1.4763	2.1691	2	ANOMP
1242.1875	-1.6264	-0.1401	-0.7304	-0.2994	-0.5002	-0.2851	-0.3532	-0.6486	-0.707	-0.8609	0.0481	0.6463	-1.8145	-1.4379	-1.1249	1.3433	1.3693	-1.3948	-1.1685	0.5409	2.2211	0.219	-0.994	-0.2983	1.3764	2.4849	0.0607	1.2373	1.2066	1.9338	2	ANOMP
1246.0938	-2.3948	-0.6517	-1.0689	-0.6585	-0.9892	-1.0422	-1.0923	-0.9127	-1.3279	-1.6518	-0.8216	0.0816	-2.1336	-2.1201	-2.0353	0.5623	0.7421	-1.8089	-1.8326	-0.1456	1.7208	0.0156	-1.4693	-0.9149	0.8055	2.2758	-0.5728	1.1201	0.8169	1.5385	2	ANOMP
1250	-3.2839	-1.377	-1.6423	-0.9819	-1.5945	-1.9888	-2.0689	-1.3361	-1.9695	-2.5765	-1.9088	-0.6837	-2.512	-2.8041	-3.1043	-0.4461	0.005	-2.2273	-2.5523	-1.0141	0.9873	-0.2004	-1.9865	-1.6421	0.0301	1.9224	-1.3125	0.9042	0.3159	0.9882	2	ANOMP
1253.9063	-4.2026	-2.242	-2.3998	-1.2638	-2.2614	-3.0551	-3.2014	-1.8987	-2.5764	-3.5715	-3.1388	-1.5993	-2.9283	-3.4541	-4.2831	-1.6174	-0.7694	-2.6142	-3.2985	-2.0235	0.0836	-0.4041	-2.5059	-2.4408	-0.8805	1.4767	-2.0981	0.5911	-0.2641	0.3363	2	ANOMP
1257.8125	-5.0445	-3.1576	-3.2667	-1.495	-2.9252	-4.1463	-4.3876	-2.5474	-3.0957	-4.5584	-4.4107	-2.5974	-3.3533	-4.0329	-5.4812	-2.8549	-1.4869	-2.9436	-4.0354	-3.1022	-0.8902	-0.556	-2.989	-3.2458	-1.8374	1.0205	-2.8512	0.2154	-0.8609	-0.3412	2	ANOMP
1261.7188	-5.7026	-4.0208	-4.1529	-1.6694	-3.5289	-5.1713	-5.522	-3.2249	-3.4901	-5.4678	-5.6119	-3.5843	-3.7558	-4.5191	-6.6106	-4.053	-2.0663	-3.1917	-4.7129	-4.1585	-1.8221	-0.6297	-3.3971	-3.9865	-2.7349	0.6361	-3.4868	-0.1752	-1.4022	-0.9543	2	ANOMP
1265.625	-6.1114	-4.7401	-4.9554	-1.7738	-4.0183	-6.0444	-6.4957	-3.863	-3.7145	-6.2203	-6.6407	-4.4649	-4.0939	-4.8735	-7.5756	-5.0849	-2.4257	-3.3267	-5.2804	-5.0797	-2.5921	-0.5929	-3.6827	-4.5827	-3.4574	0.4067	-3.9212	-0.5052	-1.8003	-1.4093	2	ANOMP
1269.5313	-6.2295	-5.2439	-5.5973	-1.7994	-4.3589	-6.6982	-7.2382	-4.3955	-3.7607	-6.7784	-7.425	-5.1556	-4.3351	-5.0822	-8.3031	-5.8611	-2.5319	-3.3411	-5.6873	-5.7772	-3.0983	-0.426	-3.8146	-4.9715	-3.9111	0.3861	-4.0981	-0.7133	-2.0003	-1.6418	2	ANOMP
1273.4375	-6.0682	-5.4964	-6.0154	-1.7375	-4.5389	-7.1076	-7.7032	-4.7736	-3.6257	-7.1028	-7.9207	-5.5868	-4.4395	-5.1322	-8.7374	-6.3136	-2.375	-3.2211	-5.8904	-6.1728	-3.2839	-0.1216	-3.7652	-5.1002	-4.0417	0.6092	-3.985	-0.7396	-1.9591	-1.6118	2	ANOMP
1277.3438	-5.6692	-5.4948	-6.1876	-1.5828	-4.5592	-7.2679	-7.8867	-4.9671	-3.3285	-7.1968	-8.1166	-5.7296	-4.3848	-5.0151	-8.8634	-6.4133	-1.9897	-2.9651	-5.8645	-6.2319	-3.1192	0.3206	-3.5293	-4.9536	-3.8445	1.0571	-3.5934	-0.5593	-1.6694	-1.3365	2	ANOMP
1281.25	-5.1323	-5.2923	-6.1401	-1.3641	-4.4598	-7.2216	-7.8336	-4.9877	-2.9042	-7.0993	-8.0578	-5.6009	-4.1623	-4.7507	-8.7115	-6.1902	-1.456	-2.5926	-5.6145	-5.9719	-2.663	0.87	-3.1212	-4.5549	-3.367	1.6708	-2.9784	-0.1861	-1.175	-0.8659	2	ANOMP
1285.1563	-4.557	-4.9495	-5.9204	-1.0957	-4.272	-7.0276	-7.6101	-4.8605	-2.3882	-6.8553	-7.8125	-5.2512	-3.787	-4.3579	-8.3368	-5.7274	-0.8682	-2.1217	-5.1648	-5.4447	-2.0008	1.494	-2.5759	-3.959	-2.6899	2.363	-2.2143	0.3336	-0.5491	-0.2943	2	ANOMP
1289.0625	-4.0542	-4.5579	-5.6157	-0.8153	-4.0461	-6.7647	-7.3004	-4.6427	-1.8429	-6.5318	-7.4666	-4.7646	-3.2942	-3.8901	-7.8309	-5.1252	-0.3429	-1.5939	-4.5751	-4.7581	-1.2586	2.1412	-1.9456	-3.2524	-1.9533	3.0177	-1.4259	0.9157	0.1056	0.2628	2	ANOMP
1292.9688	-3.7167	-4.2104	-5.3139	-0.5685	-3.8217	-6.4966	-6.9986	-4.3983	-1.3148	-6.1943	-7.1116	-4.2471	-2.7342	-3.3844	-7.2921	-4.517	0.024	-1.0514	-3.9164	-4.0231	-0.5836	2.7631	-1.3056	-2.5361	-1.2789	3.5308	-0.7128	1.4707	0.6913	0.7003	2	ANOMP
1296.875	-3.6057	-3.9758	-5.0973	-0.3932	-3.6295	-6.2969	-6.7707	-4.1955	-0.8489	-5.8997	-6.8307	-3.8056	-2.1801	-2.901	-6.8187	-4.0224	0.1493	-0.5554	-3.2879	-3.381	-0.1033	3.2953	-0.7277	-1.9196	-0.8011	3.8067	-0.1868	1.8954	1.0991	0.9213	2	ANOMP
1300.7813	-3.7385	-3.9048	-5.032	-0.3191	-3.4873	-6.196	-6.6629	-4.084	-0.481	-5.6906	-6.671	-3.5252	-1.698	-2.4944	-6.4784	-3.7345	0.0034	-0.1445	-2.7682	-2.9331	0.0808	3.6993	-0.2799	-1.4955	-0.6127	3.7952	0.0816	2.1176	1.2731	0.8828	2	ANOMP
1304.6875	-4.0882	-4.0108	-5.1417	-0.3688	-3.4045	-6.1982	-6.692	-4.1005	-0.2332	-5.5815	-6.655	-3.4649	-1.3545	-2.2054	-6.3268	-3.708	-0.4088	0.1396	-2.4329	-2.761	-0.0771	3.9509	-0.0202	-1.3271	-0.743	3.4899	0.055	2.0954	1.1759	0.5844	2	ANOMP
1308.5938	-4.5932	-4.2733	-5.4223	-0.5419	-3.3645	-6.2944	-6.8382	-4.2555	-0.1089	-5.5703	-6.7663	-3.6349	-1.1958	-2.0622	-6.3643	-3.9411	-1.0325	0.2652	-2.3273	-2.8872	-0.5596	4.0353	0.0229	-1.4358	-1.1886	2.9355	-0.2543	1.8398	0.8347	0.0688	2	ANOMP
1312.5	-5.1648	-4.6404	-5.8251	-0.8091	-3.3505	-6.4366	-7.0492	-4.5271	-0.0954	-5.6243	-6.9547	-4.0002	-1.2423	-2.0644	-6.5596	-4.3877	-1.7729	0.2324	-2.4607	-3.2919	-1.2967	3.9856	-0.1474	-1.8136	-1.8852	2.2196	-0.7915	1.3951	0.3163	-0.5703	2	ANOMP
1316.4063	-5.7207	-5.0483	-6.2917	-1.1457	-3.3439	-6.5819	-7.2732	-4.8774	-0.1801	-5.7203	-7.1725	-4.4981	-1.4826	-2.2079	-6.8637	-4.9592	-2.525	0.0508	-2.8092	-3.9047	-2.1771	3.8253	-0.504	-2.3958	-2.7249	1.4567	-1.4731	0.8486	-0.2922	-1.2281	2	ANOMP
1320.3125	-6.1707	-5.4208	-6.7379	-1.5013	-3.3289	-6.6713	-7.4482	-5.2486	-0.3245	-5.8103	-7.3463	-5.0268	-1.877	-2.4547	-7.2006	-5.5486	-3.1775	-0.2398	-3.3135	-4.6253	-3.0583	3.6203	-0.9902	-3.0933	-3.5886	0.7655	-2.1881	0.3036	-0.8716	-1.7856	2	ANOMP
1324.2188	-6.4645	-5.7051	-7.1023	-1.8275	-3.2939	-6.6782	-7.5239	-5.5949	-0.4995	-5.8697	-7.435	-5.4956	-2.3626	-2.7635	-7.5043	-6.0517	-3.6432	-0.5967	-3.9023	-5.3403	-3.8102	3.4109	-1.5409	-3.8133	-4.3492	0.2411	-2.8381	-0.1321	-1.3309	-2.1581	2	ANOMP
1328.125	-6.5754	-5.8648	-7.3314	-2.0985	-3.243	-6.5879	-7.4767	-5.8633	-0.676	-5.8793	-7.3997	-5.819	-2.8623	-3.0901	-7.7196	-6.3745	-3.8722	-0.9633	-4.487	-5.9388	-4.3274	3.2518	-2.0756	-4.4561	-4.912	-0.0492	-3.3297	-0.3868	-1.5869	-2.2915	2	ANOMP
1332.0313	-6.5142	-5.8823	-7.4051	-2.2778	-3.1898	-6.4054	-7.3104	-6.024	-0.8292	-5.8406	-7.2485	-5.9371	-3.2948	-3.3851	-7.814	-6.4777	-3.8416	-1.2951	-4.9864	-6.3394	-4.548	3.17	-2.5312	-4.9405	-5.2183	-0.0923	-3.6122	-0.408	-1.6087	-2.1865	2	ANOMP
1335.9375	-6.3145	-5.7814	-7.3429	-2.3669	-3.1583	-6.1657	-7.0476	-6.0687	-0.9532	-5.7784	-7.0063	-5.8387	-3.5864	-3.6191	-7.7924	-6.3486	-3.5938	-1.5529	-5.346	-6.4991	-4.4702	3.174	-2.864	-5.2158	-5.2542	0.0792	-3.6656	-0.2127	-1.4047	-1.8787	2	ANOMP
1339.8438	-6.0351	-5.6001	-7.1842	-2.3694	-3.177	-5.9169	-6.7414	-6.0061	-1.047	-5.7159	-6.7213	-5.5518	-3.6876	-3.7779	-7.6837	-6.0317	-3.1894	-1.7173	-5.5348	-6.4291	-4.1439	3.2471	-3.054	-5.2758	-5.0636	0.3749	-3.5143	0.1529	-1.0359	-1.4562	2	ANOMP
1343.75	-5.7292	-5.3892	-6.9832	-2.3022	-3.2623	-5.7022	-6.4404	-5.859	-1.111	-5.6831	-6.4453	-5.1296	-3.5736	-3.8594	-7.5271	-5.5952	-2.7104	-1.7833	-5.5557	-6.1581	-3.6567	3.3537	-3.1081	-5.1368	-4.7045	0.6946	-3.2109	0.6026	-0.5831	-1.0134	2	ANOMP
1347.6563	-5.4545	-5.2033	-6.8004	-2.1882	-3.4352	-5.5776	-6.1951	-5.6611	-1.167	-5.7172	-6.2363	-4.6568	-3.2533	-3.8722	-7.3881	-5.1286	-2.2507	-1.7717	-5.4385	-5.7653	-3.1289	3.4428	-3.0546	-4.8552	-4.2767	0.9249	-2.8356	1.0286	-0.1528	-0.6612	2	ANOMP
1351.5625	-5.2392	-5.0861	-6.6832	-2.0435	-3.6836	-5.5616	-6.0517	-5.4496	-1.2235	-5.8287	-6.131	-4.2215	-2.7617	-3.8457	-7.3053	-4.7264	-1.8779	-1.7108	-5.2326	-5.3413	-2.6836	3.4656	-2.9437	-4.5049	-3.8814	0.9558	-2.4703	1.3389	0.1669	-0.4753	2	ANOMP
1355.4688	-5.106	-5.0617	-6.6532	-1.8816	-3.9998	-5.671	-6.0248	-5.249	-1.2867	-6.0243	-6.1547	-3.9009	-2.1573	-3.8126	-7.3253	-4.4589	-1.6447	-1.6326	-5.0057	-4.9738	-2.4217	3.3831	-2.8337	-4.1599	-3.6002	0.7271	-2.1909	1.4557	0.3	-0.5059	2	ANOMP
1359.375	-4.6692	-4.8048	-6.3782	-1.541	-4.218	-5.7647	-6.0067	-4.939	-1.2935	-6.21	-6.2347	-3.6909	-1.4805	-3.7532	-7.4203	-4.3595	-1.5422	-1.5633	-4.7995	-4.73	-2.398	3.19	-2.7556	-3.8955	-3.5014	0.2202	-2.0628	1.3439	0.2044	-0.7703	2	ANOMP
1363.2813	-4.7314	-5.0064	-6.5454	-1.3575	-4.5814	-6.0807	-6.2314	-4.8505	-1.4014	-6.5234	-6.5088	-3.7518	-0.8776	-3.7816	-7.6737	-4.5117	-1.6244	-1.5723	-4.7092	-4.6928	-2.6739	2.8671	-2.7765	-3.7715	-3.6161	-0.5608	-2.1081	1.0223	-0.1047	-1.2256	2	ANOMP
1367.1875	-4.8492	-5.2629	-6.7326	-1.156	-4.9011	-6.4391	-6.5442	-4.824	-1.5123	-6.8506	-6.8585	-4.0127	-0.3811	-3.8638	-8.0165	-4.8683	-1.8291	-1.6501	-4.7532	-4.8694	-3.2174	2.4562	-2.9068	-3.8218	-3.9483	-1.5354	-2.3353	0.5407	-0.5906	-1.8134	2	ANOMP
1371.0938	-4.9982	-5.5389	-6.8873	-0.9244	-5.1427	-6.7994	-6.922	-4.8562	-1.6164	-7.1609	-7.2632	-4.4399	-0.0439	-4.0054	-8.4187	-5.4011	-2.115	-1.8042	-4.9417	-5.2597	-3.9808	2.0084	-3.1484	-4.059	-4.4705	-2.6108	-2.7281	-0.0233	-1.1909	-2.4656	2	ANOMP
1375	-5.1704	-5.7904	-6.9782	-0.6741	-5.2848	-7.1291	-7.3323	-4.9427	-1.6985	-7.4337	-7.6841	-4.994	0.1089	-4.2007	-8.8446	-6.0695	-2.4435	-2.0308	-5.2701	-5.8331	-4.8917	1.5756	-3.4849	-4.4655	-5.1433	-3.6861	-3.2547	-0.5818	-1.8337	-3.1034	2	ANOMP
1378.9063	-5.3579	-5.9904	-6.9732	-0.4316	-5.3311	-7.4104	-7.7636	-5.0783	-1.761	-7.6631	-8.101	-5.6127	0.0708	-4.4432	-9.2709	-6.8164	-2.7885	-2.3083	-5.7151	-6.5525	-5.8686	1.2075	-3.9056	-5.0293	-5.927	-4.6579	-3.8884	-1.0599	-2.4462	-3.674	2	ANOMP
1382.8125	-5.5689	-6.1308	-6.8835	-0.2269	-5.2989	-7.6444	-8.1982	-5.258	-1.7945	-7.8572	-8.5119	-6.2431	-0.1345	-4.7241	-9.6787	-7.5949	-3.1313	-2.6254	-6.2492	-7.3622	-6.8383	0.9415	-4.3802	-5.704	-6.758	-5.4514	-4.5787	-1.4189	-2.9884	-4.1443	2	ANOMP
1386.7188	-5.8123	-6.2173	-6.7395	-0.1078	-5.2348	-7.8466	-8.6379	-5.4821	-1.8154	-8.0462	-8.9166	-6.8465	-0.4711	-5.0313	-10.0684	-8.372	-3.4729	-2.9639	-6.837	-8.2194	-7.7405	0.7843	-4.8849	-6.4586	-7.6008	-6.0211	-5.309	-1.653	-3.4444	-4.5165	2	ANOMP
1390.625	-6.0907	-6.2739	-6.596	-0.1113	-5.1839	-8.0401	-9.077	-5.738	-1.8407	-8.2509	-9.3225	-7.3874	-0.8858	-5.3654	-10.4443	-9.1136	-3.8182	-3.3148	-7.4485	-9.066	-8.5302	0.719	-5.409	-7.2496	-8.4192	-6.362	-6.0581	-1.7896	-3.8253	-4.815	2	ANOMP
1394.5313	-6.4085	-6.3248	-6.5132	-0.2697	-5.2061	-8.2472	-9.5048	-6.0133	-1.8935	-8.5012	-9.7285	-7.8452	-1.323	-5.7126	-10.8159	-9.7939	-4.1797	-3.6695	-8.0545	-9.8694	-9.1855	0.7106	-5.9393	-8.0405	-9.1802	-6.4929	-6.8028	-1.8949	-4.1606	-5.0703	2	ANOMP
1398.4375	-6.7423	-6.4079	-6.5426	-0.596	-5.3361	-8.501	-9.9079	-6.2933	-1.9954	-8.8131	-10.1391	-8.2146	-1.733	-6.0757	-11.1896	-10.397	-4.5547	-4.0295	-8.6301	-10.5875	-9.7005	0.7106	-6.4681	-8.7974	-9.8564	-6.4654	-7.5284	-2.0318	-4.4975	-5.324	2	ANOMP
1402.3438	-7.0685	-6.5392	-6.7139	-1.0647	-5.5973	-8.791	-10.2623	-6.5508	-2.1548	-9.18	-10.5253	-8.4821	-2.0786	-6.4363	-11.559	-10.897	-4.9279	-4.3926	-9.1526	-11.1825	-10.0724	0.6743	-6.9824	-9.4786	-10.4208	-6.3261	-8.2078	-2.2586	-4.8556	-5.5984	2	ANOMP
1406.25	-7.3501	-6.7345	-7.0329	-1.6432	-5.9889	-9.1138	-10.5401	-6.7543	-2.3876	-9.5878	-10.87	-8.6481	-2.3389	-6.796	-11.9118	-11.268	-5.2844	-4.7611	-9.6054	-11.6416	-10.3114	0.564	-7.4684	-10.0527	-10.8542	-6.1345	-8.8143	-2.6139	-5.2547	-5.8981	2	ANOMP
1410.1563	-7.5498	-6.9836	-7.4601	-2.2603	-6.468	-9.4385	-10.7117	-6.8777	-2.6773	-9.99	-11.1253	-8.709	-2.4998	-7.1238	-12.2146	-11.4895	-5.5816	-5.1114	-9.967	-11.9288	-10.4199	0.365	-7.8987	-10.4774	-11.1233	-5.9292	-9.2984	-3.0711	-5.6737	-6.1947	2	ANOMP
1414.0625	-7.6423	-7.2654	-7.937	-2.8403	-6.9867	-9.7272	-10.7511	-6.9121	-3.0054	-10.3412	-11.2622	-8.6621	-2.5805	-7.4082	-12.429	-11.5408	-5.7841	-5.4408	-10.2207	-12.0319	-10.4042	0.095	-8.2493	-10.7243	-11.2108	-5.7392	-9.6147	-3.5886	-6.0694	-6.4459	2	ANOMP
1417.9688	-7.6135	-7.5411	-8.3889	-3.3172	-7.4692	-9.9372	-10.6479	-6.8415	-3.3398	-10.5868	-11.2497	-8.5121	-2.5967	-7.6119	-12.5146	-11.4089	-5.8654	-5.717	-10.337	-11.9456	-10.2617	-0.2069	-8.4743	-10.7674	-11.1033	-5.5667	-9.7184	-4.0755	-6.3787	-6.5965	2	ANOMP
1421.875	-7.4417	-7.7417	-8.7007	-3.6135	-7.8267	-10.0154	-10.3929	-6.6658	-3.6348	-10.67	-11.0653	-8.264	-2.5761	-7.7113	-12.4365	-11.0927	-5.8066	-5.9108	-10.3026	-11.66	-9.9942	-0.48	-8.5437	-10.5843	-10.792	-5.3929	-9.5703	-4.4324	-6.5237	-6.579	2	ANOMP
1425.7813	-7.1923	-7.8554	-8.8401	-3.7235	-8.0192	-9.9591	-10.0292	-6.4302	-3.8729	-10.5775	-10.7272	-7.9415	-2.558	-7.6988	-12.1865	-10.6233	-5.6204	-6.0083	-10.1126	-11.2156	-9.6192	-0.6832	-8.4399	-10.1968	-10.3027	-5.2148	-9.1697	-4.5718	-6.4569	-6.3715	2	ANOMP
1429.6875	-6.9001	-7.8414	-8.751	-3.6444	-7.9908	-9.7519	-9.5826	-6.1636	-4.0176	-10.2897	-10.2607	-7.5687	-2.5583	-7.5497	-11.7618	-10.0311	-5.3213	-5.9823	-9.761	-10.6303	-9.1371	-0.7554	-8.144	-9.6065	-9.6549	-4.9914	-8.5168	-4.4239	-6.1303	-5.9462	2	ANOMP
1433.5938	-6.6317	-7.6892	-8.4426	-3.4166	-7.7486	-9.416	-9.1142	-5.9165	-4.0598	-9.835	-9.711	-7.1852	-2.6005	-7.2769	-11.1965	-9.3695	-4.9635	-5.8414	-9.2695	-9.9513	-8.5761	-0.6838	-7.6781	-8.8649	-8.8939	-4.7073	-7.6659	-3.978	-5.5562	-5.329	2	ANOMP
1437.5	-6.427	-7.3939	-7.9367	-3.0913	-7.3033	-8.9801	-8.6651	-5.718	-3.9889	-9.2453	-9.1319	-6.8231	-2.6839	-6.8879	-10.5312	-8.6961	-4.5832	-5.5842	-8.6585	-9.231	-7.9571	-0.4672	-7.0671	-8.0221	-8.0692	-4.3508	-6.6768	-3.2708	-4.7703	-4.5575	2	ANOMP
1441.4063	-6.3176	-6.9701	-7.2898	-2.7419	-6.7102	-8.4851	-8.2726	-5.5886	-3.8164	-8.5815	-8.5782	-6.5131	-2.802	-6.4122	-9.8193	-8.0586	-4.2263	-5.2404	-7.9698	-8.5091	-7.3052	-0.1447	-6.3665	-7.1421	-7.2355	-3.9089	-5.64	-2.3814	-3.8516	-3.7087	2	ANOMP
1445.3125	-6.2979	-6.4373	-6.5707	-2.426	-6.0292	-7.9654	-7.9561	-5.519	-3.5673	-7.8943	-8.0841	-6.2602	-2.9373	-5.8744	-9.1128	-7.4927	-3.9147	-4.842	-7.2407	-7.8194	-6.6324	0.23	-5.6293	-6.2711	-6.4152	-3.3973	-4.6297	-1.4311	-2.8937	-2.8522	2	ANOMP
1449.2188	-6.3289	-5.8233	-5.8548	-2.1875	-5.3258	-7.4676	-7.7145	-5.4911	-3.2514	-7.2447	-7.68	-6.0656	-3.0576	-5.3216	-8.4518	-7.0136	-3.655	-4.4204	-6.5223	-7.1891	-5.9602	0.5946	-4.9221	-5.4696	-5.6536	-2.8176	-3.7287	-0.5502	-1.9928	-2.0675	2	ANOMP
1453.125	-6.3539	-5.1651	-5.1967	-2.0369	-4.6633	-7.0044	-7.5176	-5.453	-2.8982	-6.6659	-7.3532	-5.9024	-3.1351	-4.776	-7.8718	-6.6105	-3.4288	-4.0179	-5.8473	-6.6222	-5.2908	0.8846	-4.2896	-4.764	-4.9492	-2.1858	-2.9831	0.1529	-1.2353	-1.4018	2	ANOMP
1457.0313	-6.2935	-4.5042	-4.642	-1.9628	-4.0855	-6.5904	-7.3354	-5.3546	-2.5223	-6.1756	-7.0891	-5.7434	-3.1411	-4.2682	-7.379	-6.2645	-3.2054	-3.6526	-5.2445	-6.1106	-4.6299	1.0562	-3.7706	-4.1693	-4.3058	-1.5279	-2.4165	0.5939	-0.6806	-0.8903	2	ANOMP
1460.9375	-6.0842	-3.8661	-4.2039	-1.9278	-3.6105	-6.2191	-7.1217	-5.1546	-2.1392	-5.7812	-6.8528	-5.5459	-3.0536	-3.8201	-6.9646	-5.9377	-2.946	-3.3458	-4.7382	-5.6425	-3.9774	1.0968	-3.3781	-3.683	-3.7133	-0.8604	-2.019	0.7451	-0.3419	-0.5284	2	ANOMP
1464.8438	-5.6754	-3.2854	-3.8745	-1.8753	-3.238	-5.8741	-6.8417	-4.8183	-1.7592	-5.4687	-6.606	-5.2734	-2.863	-3.4382	-6.6128	-5.5989	-2.6204	-3.092	-4.3295	-5.2	-3.333	1.0187	-3.1037	-3.2861	-3.1533	-0.2011	-1.7622	0.6345	-0.2	-0.2878	2	ANOMP
1468.75	-5.0539	-2.7833	-3.6342	-1.7588	-2.9495	-5.5438	-6.4851	-4.3549	-1.3876	-5.2072	-6.3244	-4.9212	-2.5708	-3.1285	-6.3081	-5.2324	-2.2094	-2.8842	-4.0204	-4.7828	-2.7183	0.8609	-2.9234	-2.9702	-2.6349	0.4192	-1.5981	0.3217	-0.2066	-0.1381	2	ANOMP
1472.6563	-4.252	-2.3789	-3.4442	-1.5388	-2.7002	-5.2113	-6.0514	-3.7912	-1.0195	-4.9753	-5.9919	-4.4899	-2.1933	-2.8797	-6.0206	-4.8267	-1.73	-2.6942	-3.7973	-4.3835	-2.1583	0.6796	-2.8027	-2.7046	-2.1574	0.9824	-1.48	-0.0864	-0.2947	-0.0256	2	ANOMP
1476.5625	-3.3432	-2.0851	-3.2817	-1.1982	-2.4752	-4.8732	-5.5751	-3.1999	-0.6745	-4.7572	-5.6207	-4.0231	-1.7639	-2.691	-5.7587	-4.4205	-1.2207	-2.5092	-3.6529	-4.041	-1.6864	0.5334	-2.7134	-2.494	-1.7561	1.4555	-1.3756	-0.4983	-0.4066	0.0694	2	ANOMP
1480.4688	-2.4354	-1.9011	-3.1182	-0.7535	-2.2392	-4.5385	-5.1073	-2.6552	-0.3579	-4.5375	-5.2341	-3.5721	-1.3161	-2.5519	-5.5171	-4.0508	-0.7416	-2.3064	-3.5745	-3.7713	-1.3492	0.4618	-2.6318	-2.3343	-1.4552	1.8052	-1.2697	-0.8261	-0.4912	0.1641	2	ANOMP
1484.375	-1.6448	-1.8217	-2.9557	-0.2485	-1.9873	-4.2147	-4.7036	-2.2433	-0.0798	-4.3168	-4.8785	-3.2002	-0.8923	-2.4501	-5.3171	-3.767	-0.3622	-2.0789	-3.5514	-3.6125	-1.1861	0.4931	-2.5431	-2.2399	-1.2989	2.0096	-1.1603	-1.0136	-0.5256	0.2535	2	ANOMP
1488.2813	-1.1548	-1.8923	-2.8551	0.229	-1.753	-3.9566	-4.4467	-2.0665	0.1252	-4.1293	-4.611	-2.9927	-0.5386	-2.3976	-5.1834	-3.6352	-0.1566	-1.8383	-3.5832	-3.6025	-1.2261	0.6093	-2.4512	-2.2293	-1.3189	2.0377	-1.079	-1.0568	-0.5175	0.3016	2	ANOMP
1492.1875	-0.9373	-1.9986	-2.7439	0.6478	-1.528	-3.7491	-4.3429	-2.1115	0.2627	-3.9743	-4.4541	-2.9727	-0.2805	-2.3769	-5.1303	-3.6777	-0.1591	-1.6001	-3.6651	-3.7513	-1.4699	0.7775	-2.3749	-2.3205	-1.527	1.8746	-1.0634	-0.9905	-0.5	0.2753	2	ANOMP
1496.0938	-1.0726	-2.152	-2.6842	0.9375	-1.3614	-3.6238	-4.4114	-2.3936	0.3161	-3.8747	-4.4344	-3.1562	-0.1358	-2.3872	-5.1699	-3.9036	-0.3857	-1.3854	-3.7817	-4.0485	-1.9002	0.9434	-2.329	-2.5146	-1.9149	1.5349	-1.1337	-0.8727	-0.5178	0.1375	2	ANOMP
-500	0.2147	0.8786	1.4277	-0.1764	-0.0264	1.4533	1.3544	1.5953	-1.3694	1.3481	2.1585	1.3388	-2.7278	-0.476	1.1967	1.5495	1.0602	-2.6892	-1.825	-0.3634	-0.2801	-2.9966	-4.4456	-3.3989	-1.0143	-1.4816	-1.7957	-1.5608	-1.7018	-2.0437	3	ANOMP
-496.0938	0.5756	1.4468	2.2468	0.0126	0.5545	2.1133	2.2289	2.4071	-0.9894	2.039	2.8794	2.2588	-2.4169	0.3458	1.9403	2.3458	1.6038	-2.2046	-1.1159	0.3675	0.3972	-2.8584	-3.8047	-2.6807	-0.1452	-1.1062	-1.0266	-1.2735	-1.3281	-1.5519	3	ANOMP
-492.1875	0.6797	1.64	2.5891	-0.0424	0.6922	2.2256	2.5239	2.7712	-0.7781	2.2031	3.0325	2.6519	-2.2601	0.8036	2.229	2.6799	1.7788	-1.786	-0.6518	0.7525	0.7758	-2.4579	-3.1542	-2.1094	0.447	-0.7657	-0.4271	-0.9294	-1.0313	-1.1559	3	ANOMP
-488.2813	0.5178	1.4445	2.4191	-0.2924	0.4068	1.8056	2.2194	2.6494	-0.7226	1.8622	2.6262	2.4756	-2.2437	0.8772	2.0471	2.519	1.5507	-1.4569	-0.48	0.7407	0.7958	-1.8679	-2.5724	-1.7639	0.6888	-0.5257	-0.0571	-0.5858	-0.8722	-0.9278	3	ANOMP
-484.375	0.1419	0.9041	1.7841	-0.6492	-0.2019	0.9506	1.3962	2.0744	-0.7831	1.1117	1.7466	1.7797	-2.2987	0.6268	1.4621	1.914	0.9593	-1.2356	-0.5768	0.3748	0.4799	-1.1838	-2.1156	-1.6462	0.5711	-0.4144	0.0652	-0.3044	-0.8608	-0.8964	3	ANOMP
-480.4688	-0.3985	0.1009	0.79	-1.0269	-1.0214	-0.189	0.1785	1.134	-0.9172	0.0831	0.5371	0.6801	-2.3756	0.1318	0.5817	0.9608	0.0888	-1.1142	-0.8936	-0.2638	-0.1178	-0.5388	-1.8106	-1.7448	0.1479	-0.4594	-0.0625	-0.1494	-1.0049	-1.0769	3	ANOMP
-476.5625	-1.0085	-0.8309	-0.3845	-1.3369	-1.8969	-1.4426	-1.2315	-0.0206	-1.0826	-1.0478	-0.8047	-0.6453	-2.4101	-0.481	-0.4292	-0.1719	-0.9221	-1.0778	-1.3218	-1.032	-0.8687	-0.0425	-1.6442	-1.9666	-0.4684	-0.6466	-0.3652	-0.1394	-1.2568	-1.4169	3	ANOMP
-472.6563	-1.589	-1.7523	-1.5559	-1.5128	-2.701	-2.6249	-2.6365	-1.2301	-1.2322	-2.1074	-2.0806	-1.9894	-2.356	-1.0832	-1.4006	-1.306	-1.9125	-1.0974	-1.745	-1.7634	-1.6337	0.208	-1.5774	-2.2234	-1.1298	-0.9326	-0.7657	-0.2872	-1.5681	-1.8473	3	ANOMP
-468.75	-2.0572	-2.5278	-2.5332	-1.5374	-3.31	-3.5812	-3.8329	-2.3165	-1.3503	-2.9456	-3.1206	-3.1612	-2.2006	-1.5605	-2.1697	-2.2605	-2.7298	-1.1419	-2.0368	-2.2997	-2.2564	0.1625	-1.551	-2.3862	-1.6762	-1.2489	-1.1475	-0.5635	-1.8636	-2.2682	3	ANOMP
-464.8438	-2.329	-3.0387	-3.1695	-1.4083	-3.6582	-4.2031	-4.6756	-3.1338	-1.4194	-3.4565	-3.7888	-3.9849	-1.9624	-1.8205	-2.6079	-2.8878	-3.2389	-1.1701	-2.0959	-2.4997	-2.6028	-0.1611	-1.4865	-2.3444	-1.9589	-1.5044	-1.4121	-0.9062	-2.0663	-2.5746	3	ANOMP
-460.9375	-2.374	-3.2091	-3.3791	-1.1842	-3.7241	-4.4399	-5.0715	-3.5879	-1.4499	-3.5924	-4.0156	-4.3626	-1.691	-1.8219	-2.6447	-3.0882	-3.3675	-1.1615	-1.8518	-2.2784	-2.5796	-0.6925	-1.3051	-2.0112	-1.8675	-1.6048	-1.4552	-1.2331	-2.1104	-2.6741	3	ANOMP
-457.0313	-2.1608	-3.0223	-3.1405	-0.9364	-3.5282	-4.2994	-5.0002	-3.6329	-1.4549	-3.3619	-3.8052	-4.2631	-1.4542	-1.5587	-2.2606	-2.836	-3.0916	-1.0801	-1.2804	-1.6134	-2.1473	-1.2975	-0.941	-1.3398	-1.3425	-1.4662	-1.2239	-1.449	-1.9599	-2.4991	3	ANOMP
-453.125	-1.7263	-2.5069	-2.5114	-0.741	-3.1428	-3.8458	-4.5138	-3.2929	-1.4767	-2.8283	-3.227	-3.7285	-1.3242	-1.086	-1.5142	-2.1696	-2.4634	-0.9383	-0.415	-0.5516	-1.3373	-1.8266	-0.3647	-0.3371	-0.4134	-1.0389	-0.6939	-1.4726	-1.599	-2.0409	3	ANOMP
-449.2188	-1.119	-1.7323	-1.595	-0.6674	-2.6464	-3.1749	-3.7238	-2.6429	-1.5267	-2.0992	-2.3906	-2.864	-1.3524	-0.4805	-0.5079	-1.186	-1.5825	-0.7174	0.6705	0.8021	-0.2337	-2.1056	0.4235	0.9493	0.8484	-0.3135	0.1143	-1.2426	-1.0499	-1.33	3	ANOMP
-445.3125	-0.414	-0.8182	-0.5455	-0.7605	-2.1341	-2.4144	-2.7688	-1.8142	-1.6362	-1.2915	-1.4438	-1.8199	-1.5765	0.1663	0.6217	-0.041	-0.5902	-0.446	1.8664	2.2962	1.0186	-2.0043	1.3876	2.4125	2.2907	0.6524	1.1202	-0.7458	-0.3686	-0.4541	3	ANOMP
-441.4063	0.2974	0.1177	0.4905	-1.0292	-1.6782	-1.664	-1.802	-0.9356	-1.8076	-0.5201	-0.5279	-0.7558	-1.976	0.7568	1.7267	1.1086	0.3657	-0.131	3.0414	3.7584	2.2608	-1.4429	2.459	3.9202	3.7475	1.7529	2.2216	-0.0053	0.3601	0.4718	3	ANOMP
-437.5	0.931	0.9541	1.3741	-1.4437	-1.3373	-1.0276	-0.9547	-0.1429	-2.0194	0.1154	0.2312	0.1742	-2.5015	1.2249	2.6749	2.1086	1.1438	0.209	4.0741	5.0266	3.3218	-0.4193	3.5335	5.3302	5.0238	2.842	3.3034	0.9065	1.0492	1.2981	3	ANOMP
-433.5938	1.4115	1.5891	1.9918	-1.9414	-1.1278	-0.5644	-0.3315	0.4576	-2.2472	0.5531	0.7507	0.8547	-3.0683	1.5154	3.3617	2.8318	1.6307	0.544	4.8528	5.9571	4.0513	0.983	4.5176	6.4952	5.9579	3.7261	4.2302	1.8651	1.5969	1.8859	3	ANOMP
-429.6875	1.6878	1.96	2.3036	-2.4424	-1.0378	-0.2881	0.0221	0.7949	-2.4408	0.774	0.9962	1.2256	-3.5683	1.6254	3.7281	3.2027	1.7825	0.8604	5.32	6.4662	4.3531	2.6075	5.304	7.307	6.4152	4.2379	4.9066	2.7378	1.9296	2.1304	3	ANOMP
-425.7813	1.7487	2.0445	2.3027	-2.8569	-1.0396	-0.1844	0.1066	0.8576	-2.5472	0.7913	0.9835	1.2756	-3.8901	1.5736	3.7671	3.2072	1.5898	1.1385	5.4346	6.5189	4.174	4.2366	5.814	7.6906	6.3316	4.2234	5.2466	3.3915	1.9923	1.9595	3	ANOMP
-421.875	1.6028	1.8622	2.0423	-3.0974	-1.07	-0.214	-0.0247	0.6853	-2.5149	0.6617	0.7703	1.056	-3.9433	1.4104	3.5249	2.8831	1.1066	1.3699	5.2205	6.1448	3.549	5.6298	5.9871	7.6238	5.7148	3.602	5.2252	3.7083	1.7773	1.3718	3	ANOMP
-417.9688	1.2892	1.4704	1.5941	-3.1101	-1.0891	-0.3176	-0.2947	0.3481	-2.3149	0.4417	0.4312	0.6506	-3.6815	1.1958	3.0621	2.3068	0.4266	1.5372	4.7287	5.4121	2.5436	6.5653	5.8126	7.1156	4.6229	2.3574	4.847	3.611	1.3046	0.4291	3	ANOMP
-414.0625	0.8637	0.9486	1.0523	-2.8728	-1.0473	-0.4394	-0.6174	-0.0556	-1.9294	0.189	0.0548	0.1624	-3.0924	0.9713	2.4731	1.584	-0.3289	1.6299	4.0296	4.4266	1.279	6.8516	5.2953	6.2447	3.1866	0.5693	4.1643	3.0828	0.6346	-0.7519	3	ANOMP
-410.1563	0.386	0.3627	0.5036	-2.4078	-0.9532	-0.5499	-0.9152	-0.4351	-1.3944	-0.0506	-0.3029	-0.3099	-2.2465	0.7845	1.8271	0.8208	-1.0584	1.6204	3.1918	3.2943	-0.1051	6.3839	4.4731	5.077	1.5416	-1.6121	3.2448	2.1442	-0.154	-2.0287	3	ANOMP
-406.25	-0.0913	-0.1946	0.0155	-1.7596	-0.7969	-0.6262	-1.1288	-0.7015	-0.7562	-0.2524	-0.5875	-0.6799	-1.2301	0.6418	1.1935	0.1008	-1.6521	1.4967	2.2918	2.1198	-1.4632	5.1557	3.4012	3.7243	-0.143	-3.9757	2.1884	0.8997	-0.9558	-3.2178	3	ANOMP
-402.3438	-0.5263	-0.6878	-0.3759	-1.0174	-0.6337	-0.684	-1.252	-0.8083	-0.0985	-0.4346	-0.8097	-0.9158	-0.1878	0.5213	0.5894	-0.526	-2.0471	1.2299	1.3714	0.9712	-2.6846	3.2434	2.1471	2.2756	-1.7298	-6.2871	1.0789	-0.5417	-1.6745	-4.1737	3	ANOMP
-398.4375	-0.9122	-1.0882	-0.6745	-0.2778	-0.5214	-0.7599	-1.2997	-0.7397	0.4756	-0.6306	-1.0002	-1.0099	0.7281	0.3699	0.0035	-1.0501	-2.2184	0.8013	0.4509	-0.1166	-3.6951	0.8112	0.7703	0.8097	-3.1139	-8.3112	-0.0107	-2.0303	-2.2377	-4.7769	3	ANOMP
-394.5313	-1.2431	-1.4018	-0.8991	0.3649	-0.5178	-0.8962	-1.3206	-0.5142	0.8674	-0.8896	-1.212	-0.9917	1.3881	0.1418	-0.5874	-1.4882	-2.1666	0.2004	-0.4709	-1.1293	-4.4523	-1.9197	-0.6733	-0.613	-4.2339	-9.8548	-1.0225	-3.4094	-2.5786	-4.9541	3	ANOMP
-390.625	-1.5526	-1.6687	-1.1032	0.8263	-0.69	-1.154	-1.3938	-0.1929	0.9815	-1.2692	-1.5188	-0.9249	1.6804	-0.2405	-1.2615	-1.906	-1.9471	-0.5874	-1.4204	-2.1079	-4.9764	-4.7093	-2.1483	-1.9716	-5.0798	-10.8007	-1.9339	-4.5772	-2.6808	-4.7055	3	ANOMP
-386.7188	-1.8735	-1.9259	-1.3323	1.0436	-1.0773	-1.5649	-1.5729	0.159	0.7669	-1.8137	-1.9825	-0.8749	1.5422	-0.8242	-2.0569	-2.3678	-1.6216	-1.5456	-2.4286	-3.0816	-5.3064	-7.3356	-3.6183	-3.2571	-5.6725	-11.1089	-2.7375	-5.4281	-2.5481	-4.0709	3	ANOMP
-382.8125	-2.2435	-2.2287	-1.6259	0.989	-1.6928	-2.144	-1.912	0.4708	0.1942	-2.5383	-2.637	-0.9058	0.9822	-1.6423	-3.0215	-2.9314	-1.2607	-2.6519	-3.5159	-4.0943	-5.5064	-9.6047	-5.061	-4.4698	-6.0698	-10.8089	-3.4375	-5.9272	-2.2208	-3.1573	3	ANOMP
-378.9063	-2.6908	-2.6078	-2.0105	0.6708	-2.5091	-2.8794	-2.432	0.6808	-0.7085	-3.4355	-3.4825	-1.0594	0.0567	-2.6869	-4.1624	-3.6269	-0.9352	-3.8556	-4.6986	-5.1634	-5.6392	-11.4047	-6.4574	-5.6189	-6.3371	-10.028	-4.0657	-6.0881	-1.7599	-2.0828	3	ANOMP
-375	-3.2176	-3.08	-2.4764	0.1158	-3.4741	-3.7244	-3.1034	0.754	-1.8599	-4.4533	-4.4775	-1.3553	-1.1283	-3.9064	-5.4419	-4.4573	-0.6966	-5.0996	-5.9554	-6.2811	-5.756	-12.6816	-7.7724	-6.7057	-6.5275	-8.9148	-4.6289	-5.9467	-1.2258	-0.9759	3	ANOMP
-371.0938	-3.8072	-3.625	-2.9868	-0.6074	-4.4919	-4.5985	-3.862	0.6881	-3.154	-5.5101	-5.5334	-1.7603	-2.4333	-5.2187	-6.786	-5.3687	-0.5698	-6.3065	-7.2295	-7.3879	-5.871	-13.4502	-8.9774	-7.7089	-6.6707	-7.6371	-5.1293	-5.5799	-0.6908	0.0527	3	ANOMP
-367.1875	-4.4194	-4.1955	-3.4945	-1.4251	-5.4723	-5.4126	-4.6197	0.5067	-4.4599	-6.5096	-6.5484	-2.2353	-3.7065	-6.5201	-8.0856	-6.2837	-0.563	-7.3996	-8.4545	-8.4147	-5.986	-13.7888	-10.0233	-8.5984	-6.7812	-6.3566	-5.5634	-5.0776	-0.2086	0.9122	3	ANOMP
-363.2813	-4.9872	-4.735	-3.9295	-2.2519	-6.3091	-6.0676	-5.2529	0.2562	-5.6303	-7.3428	-7.4015	-2.7058	-4.8142	-7.6814	-9.2042	-7.0978	-0.6534	-8.2965	-9.515	-9.2597	-6.0573	-13.792	-10.8529	-9.3234	-6.8243	-5.1953	-5.9066	-4.5281	0.1792	1.5727	3	ANOMP
-359.375	-5.4372	-5.1514	-4.2205	-3.011	-6.9064	-6.4767	-5.6638	-0.0074	-6.5422	-7.901	-7.9588	-3.0803	-5.6433	-8.5842	-10.0097	-7.6823	-0.8007	-8.9301	-10.3104	-9.8097	-6.0328	-13.5666	-11.4047	-9.818	-6.7571	-4.2089	-6.1157	-3.9917	0.4646	2.0254	3	ANOMP
-355.4688	-5.6967	-5.3682	-4.3082	-3.6305	-7.196	-6.5653	-5.7543	-0.2206	-7.0917	-8.1124	-8.1365	-3.2844	-6.1337	-9.1146	-10.3838	-7.9337	-0.9612	-9.2424	-10.7309	-9.9702	-5.8478	-13.1888	-11.6151	-10.0084	-6.5175	-3.4103	-6.1525	-3.5212	0.6469	2.3141	3	ANOMP
-351.5625	-5.7044	-5.3178	-4.1514	-4.0646	-7.13	-6.2976	-5.4784	-0.3456	-7.2249	-7.9256	-7.8706	-3.2603	-6.2542	-9.1987	-10.236	-7.7705	-1.0762	-9.1965	-10.695	-9.6697	-5.4446	-12.7129	-11.4319	-9.8407	-6.0525	-2.7471	-5.9793	-3.1326	0.7482	2.4881	3	ANOMP
-347.6563	-5.4126	-4.9541	-3.7305	-4.261	-6.7	-5.6667	-4.8129	-0.3329	-6.924	-7.3146	-7.1425	-2.9594	-6.0242	-8.7942	-9.5242	-7.1405	-1.0889	-8.7746	-10.1432	-8.8616	-4.781	-12.1456	-10.8201	-9.2653	-5.3089	-2.138	-5.563	-2.8126	0.8028	2.62	3	ANOMP
-343.75	-4.8058	-4.2737	-3.0709	-4.2196	-5.9269	-4.7126	-3.8043	-0.1869	-6.2244	-6.3133	-5.9793	-2.3917	-5.5083	-7.9001	-8.2701	-6.0573	-0.9639	-7.9942	-9.0672	-7.5657	-3.8469	-11.4625	-9.7751	-8.2639	-4.2702	-1.4957	-4.8952	-2.5322	0.8469	2.7659	3	ANOMP
-339.8438	-3.9053	-3.3005	-2.1923	-3.9264	-4.8528	-3.4831	-2.5156	0.0962	-5.1958	-4.961	-4.447	-1.5612	-4.7769	-6.5578	-6.5269	-4.5569	-0.6698	-6.8792	-7.4977	-5.8261	-2.6501	-10.6147	-8.3074	-6.848	-2.9471	-0.7407	-3.9848	-2.2444	0.9164	2.9745	3	ANOMP
-335.9375	-2.7558	-2.0964	-1.1645	-3.4142	-3.5523	-2.059	-1.0515	0.4831	-3.939	-3.3451	-2.652	-0.5317	-3.9137	-4.8528	-4.4019	-2.7319	-0.1921	-5.486	-5.5082	-3.7375	-1.2378	-9.547	-6.4733	-5.0721	-1.3884	0.1788	-2.8643	-1.9103	1.0369	3.2486	3	ANOMP
-332.0313	-1.4267	-0.7518	-0.0527	-2.7169	-2.1023	-0.5353	0.4703	0.9312	-2.5626	-1.5551	-0.7047	0.6283	-3.0065	-2.8901	-2.0283	-0.7001	0.4643	-3.8833	-3.2163	-1.4293	0.3222	-8.2352	-4.3606	-3.0212	0.3288	1.2624	-1.5925	-1.4849	1.2178	3.5913	3	ANOMP
-328.125	-0.0135	0.6286	1.0677	-1.8892	-0.5919	0.9869	1.9298	1.4035	-1.1767	0.2944	1.2648	1.8388	-2.1142	-0.806	0.4349	1.4031	1.2538	-2.1601	-0.765	0.9603	1.9481	-6.672	-2.0765	-0.8125	2.1084	2.4702	-0.2366	-0.9526	1.4646	3.96	3	ANOMP
-324.2188	1.3869	1.9445	2.1309	-0.9933	0.8959	2.4283	3.2285	1.8549	0.1156	2.1022	3.1371	3.0165	-1.2846	1.2599	2.8344	3.4445	2.1461	-0.4096	1.6864	3.2807	3.5458	-4.8879	0.2485	1.4279	3.8379	3.7288	1.1193	-0.304	1.7678	4.3168	3	ANOMP
-320.3125	2.6778	3.0918	3.0673	-0.1078	2.2768	3.6992	4.2912	2.2521	1.2419	3.7658	4.808	4.0728	-0.5401	3.1745	5.0208	5.2881	3.0561	1.2731	3.9755	5.3925	5.024	-2.9697	2.4794	3.5534	5.3998	4.9297	2.3948	0.4406	2.0987	4.6141	3	ANOMP
-316.4063	3.7701	3.9886	3.8268	0.6972	3.4654	4.7333	5.0535	2.559	2.1424	5.1826	6.1803	4.9333	0.1094	4.8058	6.8649	6.8295	3.912	2.7899	5.9523	7.1721	6.2899	-1.0238	4.4808	5.4238	6.6966	5.9684	3.5161	1.2574	2.4419	4.8091	3	ANOMP
-312.5	4.5897	4.5918	4.3755	1.3467	4.4122	5.481	5.5012	2.7567	2.7847	6.2758	7.1907	5.5328	0.6699	6.0581	8.269	7.9772	4.6279	4.0504	7.4882	8.5216	7.2713	0.8194	6.1221	6.9206	7.6516	6.7488	4.4211	2.0978	2.7723	4.8868	3	ANOMP
-308.5938	5.0842	4.8645	4.6818	1.7776	5.045	5.8919	5.6194	2.8231	3.1628	6.9749	7.7835	5.8238	1.1426	6.8545	9.1626	8.6663	5.1134	4.9885	8.4946	9.3725	7.9058	2.4312	7.324	7.9506	8.2007	7.1988	5.0675	2.9169	3.066	4.835	3	ANOMP
-304.6875	5.2328	4.8213	4.7468	1.9454	5.3372	5.9642	5.4435	2.7526	3.2815	7.2499	7.9439	5.7842	1.5385	7.1649	9.5167	8.8813	5.3148	5.5544	8.9278	9.7012	8.1645	3.7207	8.0135	8.4675	8.3257	7.2974	5.4452	3.6674	3.3182	4.6836	3	ANOMP
-300.7813	5.0387	4.49	4.5673	1.8349	5.265	5.6819	4.9821	2.5349	3.1656	7.074	7.6689	5.4038	1.8508	6.9918	9.3262	8.6172	5.1779	5.7313	8.7891	9.508	8.0258	4.6112	8.184	8.4579	8.0416	7.0524	5.5611	4.3097	3.5223	4.4631	3	ANOMP
-296.875	4.5333	3.9236	4.1645	1.4595	4.8413	5.071	4.2921	2.1676	2.8428	6.4731	6.9816	4.7128	2.0735	6.3799	8.6381	7.9163	4.7007	5.5304	8.1309	8.8389	7.4958	5.0884	7.8603	7.9743	7.3988	6.5206	5.4566	4.8197	3.6878	4.2213	3	ANOMP
-292.9688	3.7697	3.1945	3.5691	0.8567	4.1031	4.1747	3.4203	1.6667	2.3528	5.5013	5.9489	3.7519	2.1908	5.4081	7.5281	6.8463	3.9088	4.9922	7.0391	7.7689	6.6286	5.1812	7.1167	7.0961	6.467	5.7815	5.182	5.176	3.8205	4.0031	3	ANOMP
-289.0625	2.8278	2.3718	2.8309	0.1058	3.1131	3.0638	2.4239	1.0558	1.7419	4.2385	4.648	2.5974	2.1908	4.189	6.1035	5.5027	2.8716	4.1949	5.65	6.4089	5.4868	4.9666	6.0631	5.9506	5.3534	4.9343	4.8175	5.3824	3.9378	3.8568	3	ANOMP
-285.1563	1.7928	1.5304	1.9977	-0.7192	1.96	1.8142	1.3571	0.3653	1.0542	2.8026	3.183	1.3378	2.0567	2.8449	4.4785	3.9877	1.6784	3.2217	4.1132	4.8793	4.1554	4.5271	4.8253	4.6747	4.1575	4.0693	4.4298	5.4365	4.0364	3.7981	3	ANOMP
-281.25	0.7651	0.7381	1.1473	-1.5033	0.7577	0.5428	0.3012	-0.3415	0.3474	1.3267	1.6853	0.0874	1.7926	1.5136	2.8099	2.4427	0.4561	2.184	2.5818	3.3243	2.7504	3.9884	3.5549	3.4197	3.0052	3.2879	4.0911	5.3569	4.1287	3.8368	3	ANOMP
-277.3438	-0.1681	0.0559	0.3477	-2.1592	-0.3764	-0.6603	-0.682	-1.0156	-0.3258	-0.0528	0.273	-1.0549	1.4113	0.3222	1.2349	0.984	-0.6734	1.1854	1.1978	1.8721	1.3818	3.4389	2.3781	2.3093	1.9957	2.6365	3.8479	5.1592	4.2037	3.9591	3	ANOMP
-273.4375	-0.9213	-0.4764	-0.3355	-2.5987	-1.3287	-1.6817	-1.5188	-1.5806	-0.9035	-1.2078	-0.9302	-1.9899	0.9417	-0.6282	-0.1156	-0.2737	-1.5984	0.3176	0.0791	0.6398	0.1622	2.9503	1.4031	1.4516	1.1988	2.1606	3.7257	4.8588	4.2396	4.1195	3	ANOMP
-269.5313	-1.4294	-0.8255	-0.8364	-2.7724	-1.9978	-2.4399	-2.147	-1.9742	-1.3372	-2.0342	-1.8256	-2.6281	0.4281	-1.2655	-1.141	-1.2382	-2.2275	-0.3496	-0.6972	-0.2866	-0.8151	2.5694	0.704	0.8997	0.6734	1.867	3.7193	4.4651	4.2132	4.2713	3	ANOMP
-265.625	-1.6753	-0.9841	-1.1141	-2.6583	-2.3264	-2.8803	-2.522	-2.1501	-1.5803	-2.4792	-2.3561	-2.9385	-0.0715	-1.5532	-1.7769	-1.8578	-2.5152	-0.7774	-1.1022	-0.867	-1.4955	2.2907	0.2971	0.6575	0.4184	1.732	3.7798	3.9947	4.0882	4.3563	3	ANOMP
-261.7188	-1.6526	-0.9641	-1.1632	-2.2692	-2.2982	-2.9858	-2.632	-2.0874	-1.6131	-2.5319	-2.5115	-2.9067	-0.5096	-1.5142	-2.0115	-2.1223	-2.4643	-0.9665	-1.1604	-1.0997	-1.8492	2.0925	0.1717	0.6802	0.4075	1.7174	3.8461	3.4456	3.831	4.3118	3	ANOMP
-257.8125	-1.3908	-0.7841	-0.9741	-1.6574	-1.9219	-2.7667	-2.4684	-1.7692	-1.4194	-2.2265	-2.3079	-2.5685	-0.8269	-1.1823	-1.8697	-2.0542	-2.1025	-0.9237	-0.9213	-1.0225	-1.8846	1.9325	0.2726	0.8902	0.5793	1.7856	3.847	2.831	3.4292	4.1027	3	ANOMP
-253.9063	-0.9508	-0.4787	-0.6005	-0.901	-1.2746	-2.294	-2.0784	-1.251	-1.0249	-1.6483	-1.8325	-1.9949	-0.9915	-0.646	-1.4351	-1.7196	-1.5107	-0.7074	-0.4868	-0.7188	-1.6592	1.7498	0.5117	1.1847	0.8448	1.8784	3.6989	2.1638	2.8673	3.7063	3	ANOMP
-250	-0.4172	-0.0959	-0.0923	-0.0864	-0.4464	-1.6385	-1.5156	-0.5865	-0.4703	-0.9083	-1.1788	-1.2758	-0.9924	-0.0014	-0.8079	-1.2123	-0.7934	-0.3792	0.0441	-0.2879	-1.2455	1.5144	0.799	1.4547	1.1166	1.962	3.347	1.4592	2.1619	3.1236	3	ANOMP
-246.0938	0.1333	0.31	0.4745	0.6858	0.4459	-0.9081	-0.8579	0.1431	0.1838	-0.1296	-0.4711	-0.5272	-0.8337	0.6536	-0.1156	-0.6255	-0.0621	-6e-04	0.5655	0.1671	-0.7405	1.2121	1.054	1.6097	1.3079	2.0079	2.7593	0.7515	1.3514	2.3904	3	ANOMP
-242.1875	0.6147	0.6895	1.0114	1.3281	1.2781	-0.2012	-0.1993	0.8281	0.8615	0.5563	0.1757	0.1478	-0.5551	1.2249	0.5212	-0.0687	0.5757	0.3635	0.985	0.5439	-0.2337	0.8607	1.2162	1.5829	1.3575	2.0065	1.9489	0.0819	0.4955	1.5618	3	ANOMP
-238.2813	0.9642	0.9936	1.4464	1.7767	1.9468	0.3847	0.3766	1.384	1.481	1.0667	0.6571	0.6565	-0.211	1.6427	0.9962	0.3763	1.0407	0.6704	1.2491	0.7816	0.2022	0.5121	1.2631	1.3616	1.2343	1.9606	0.9739	-0.5012	-0.3386	0.715	3	ANOMP
-234.375	1.1356	1.1822	1.715	1.9917	2.3754	0.7733	0.7953	1.7208	1.9669	1.3272	0.9085	0.9369	0.1313	1.8586	1.2421	0.6558	1.2766	0.8935	1.3341	0.8412	0.5045	0.2225	1.1926	0.9684	0.9384	1.8847	-0.0793	-0.9435	-1.0672	-0.0728	3	ANOMP
-230.4688	1.1151	1.2254	1.7782	1.9576	2.5168	0.9392	1.0076	1.7921	2.2619	1.3204	0.9025	0.9628	0.4017	1.8636	1.2299	0.7418	1.2625	1.024	1.2464	0.7189	0.6577	0.0775	1.0494	0.4606	0.5188	1.8052	-1.0961	-1.2003	-1.6131	-0.7178	3	ANOMP
-226.5625	0.9174	1.1259	1.6314	1.7026	2.369	0.8651	0.9844	1.5771	2.3233	1.0735	0.6494	0.7469	0.5513	1.6686	0.9676	0.6395	1.0248	1.0735	1.025	0.4621	0.6699	0.1489	0.8908	-0.0662	0.0411	1.7447	-1.9511	-1.2308	-1.9254	-1.1709	3	ANOMP
-222.6563	0.5683	0.8741	1.2768	1.2608	1.959	0.5697	0.7307	1.0908	2.1324	0.6135	0.1948	0.3151	0.5267	1.3086	0.494	0.374	0.5948	1.0581	0.7132	0.1066	0.5627	0.468	0.7726	-0.5362	-0.4316	1.7111	-2.5539	-1.0381	-1.979	-1.3928	3	ANOMP
-218.75	0.1278	0.4963	0.7655	0.6867	1.345	0.0965	0.2812	0.3758	1.7119	0.0222	-0.4065	-0.269	0.3226	0.8245	-0.1138	-0.0073	0.0352	0.9967	0.3782	-0.2747	0.384	1.0457	0.7367	-0.873	-0.8184	1.7124	-2.8343	-0.6267	-1.784	-1.3969	3	ANOMP
-214.8438	-0.3553	0.0195	0.145	0.039	0.6072	-0.4976	-0.3265	-0.4856	1.0969	-0.6346	-1.0734	-0.9385	-0.0542	0.264	-0.7851	-0.4596	-0.5916	0.9099	0.0496	-0.6297	0.1736	1.838	0.809	-1.0398	-1.0789	1.7429	-2.7821	-0.0535	-1.3827	-1.2146	3	ANOMP
-210.9375	-0.8226	-0.5059	-0.5177	-0.611	-0.1837	-1.1476	-1.0193	-1.4065	0.3488	-1.291	-1.7361	-1.6231	-0.5487	-0.3242	-1.4433	-0.9332	-1.2234	0.8108	-0.2295	-0.9107	-0.031	2.7744	0.9862	-1.0144	-1.1807	1.7856	-2.4284	0.6128	-0.8518	-0.9155	3	ANOMP
-207.0313	-1.2294	-1.0409	-1.1609	-1.2187	-0.9478	-1.7953	-1.7306	-2.306	-0.4572	-1.8896	-2.3329	-2.2662	-1.1065	-0.8992	-2.0274	-1.3892	-1.8102	0.7022	-0.4427	-1.102	-0.2114	3.7439	1.2321	-0.8339	-1.1412	1.8006	-1.8543	1.2806	-0.2795	-0.5759	3	ANOMP
-203.125	-1.5431	-1.5282	-1.7291	-1.7324	-1.6223	-2.3808	-2.387	-3.0915	-1.2408	-2.3951	-2.8275	-2.8281	-1.6519	-1.4246	-2.4829	-1.7992	-2.3212	0.5904	-0.5972	-1.2002	-0.3614	4.6421	1.4921	-0.5503	-0.993	1.767	-1.1698	1.8588	0.2387	-0.2805	3	ANOMP
-199.2188	-1.7544	-1.9305	-2.1714	-2.1228	-2.1564	-2.864	-2.9384	-3.701	-1.924	-2.7865	-3.1888	-3.2694	-2.1069	-1.8742	-2.7888	-2.1478	-2.7343	0.4772	-0.695	-1.2225	-0.4946	5.3625	1.7162	-0.2298	-0.7952	1.6511	-0.493	2.2647	0.6146	-0.1009	3	ANOMP
-195.3125	-1.8513	-2.21	-2.4736	-2.3678	-2.5241	-3.1953	-3.3297	-4.1033	-2.4399	-3.0424	-3.4047	-3.5753	-2.4056	-2.221	-2.9374	-2.4237	-3.0466	0.374	-0.7445	-1.1966	-0.6378	5.8321	1.8521	0.057	-0.6102	1.4252	0.0675	2.4424	0.8014	-0.0823	3	ANOMP
-191.4063	-1.8394	-2.3346	-2.6136	-2.4469	-2.6878	-3.3408	-3.517	-4.2733	-2.7226	-3.1487	-3.4575	-3.7326	-2.4883	-2.4355	-2.9219	-2.6137	-3.2484	0.3031	-0.75	-1.1429	-0.8051	6.0203	1.8849	0.2643	-0.4857	1.0824	0.4366	2.376	0.7823	-0.2341	3	ANOMP
-187.5	-1.7249	-2.2973	-2.5964	-2.3378	-2.6405	-3.2772	-3.4852	-4.2224	-2.7444	-3.0906	-3.3438	-3.7381	-2.3265	-2.4901	-2.7483	-2.7028	-3.3421	0.2913	-0.7	-1.0811	-1.0069	5.9421	1.8112	0.377	-0.4575	0.6297	0.5902	2.0669	0.5714	-0.5296	3	ANOMP
-183.5938	-1.519	-2.0932	-2.4505	-2.0537	-2.37	-2.9867	-3.2256	-3.9856	-2.4894	-2.8519	-3.0579	-3.5931	-1.9151	-2.3569	-2.4288	-2.6769	-3.3316	0.3644	-0.585	-1.0207	-1.2519	5.6471	1.6644	0.3884	-0.5398	0.0793	0.5334	1.5792	0.2219	-0.9273	3	ANOMP
-179.6875	-1.2303	-1.7382	-2.1864	-1.5733	-1.8714	-2.4544	-2.737	-3.5888	-1.9499	-2.4024	-2.5847	-3.2817	-1.2628	-2.0173	-1.9619	-2.5173	-3.2048	0.5658	-0.3754	-0.9447	-1.5123	5.2257	1.4994	0.3379	-0.7093	-0.523	0.3302	0.9806	-0.1886	-1.3469	3	ANOMP
-175.7813	-0.8563	-1.2632	-1.8441	-0.9128	-1.1419	-1.6885	-2.0447	-3.0765	-1.1622	-1.7301	-1.9225	-2.8103	-0.4069	-1.4651	-1.3633	-2.206	-2.9625	0.9026	-0.0622	-0.8397	-1.7546	4.7544	1.3644	0.2611	-0.928	-1.1362	0.0425	0.3583	-0.5918	-1.7228	3	ANOMP
-171.875	-0.4081	-0.7005	-1.4486	-0.0764	-0.201	-0.7158	-1.1956	-2.491	-0.164	-0.8337	-1.0788	-2.1876	0.5976	-0.716	-0.6424	-1.7414	-2.5925	1.3754	0.3578	-0.687	-1.9446	4.318	1.3044	0.1975	-1.1625	-1.7162	-0.2521	-0.2153	-0.9208	-1.9973	3	ANOMP
-167.9688	0.1119	-0.0896	-1.0332	0.8954	0.919	0.4224	-0.2202	-1.8665	0.9788	0.2681	-0.0697	-1.4194	1.6894	0.1968	0.1731	-1.1269	-2.1052	1.9554	0.865	-0.4816	-2.0282	3.9607	1.3326	0.1693	-1.3589	-2.2026	-0.4957	-0.6844	-1.1381	-2.1346	3	ANOMP
-164.0625	0.6824	0.5236	-0.6236	1.9658	2.1659	1.6574	0.813	-1.2206	2.191	1.5194	1.0525	-0.5381	2.7917	1.1981	1.039	-0.3873	-1.503	2.5849	1.4073	-0.2275	-1.9742	3.6839	1.4331	0.1743	-1.493	-2.5603	-0.6743	-1.0303	-1.2477	-2.1496	3	ANOMP
-160.1563	1.2792	1.1031	-0.2377	3.0645	3.4654	2.9015	1.8326	-0.5765	3.3842	2.8372	2.2294	0.4088	3.8276	2.2068	1.904	0.4313	-0.8034	3.1899	1.9214	0.0584	-1.7655	3.4662	1.5471	0.1811	-1.5571	-2.7598	-0.8002	-1.2635	-1.2772	-2.0637	3	ANOMP
-156.25	1.8747	1.615	0.1086	4.1108	4.7263	4.0678	2.7789	0.0517	4.4742	4.1181	3.3675	1.376	4.7204	3.1195	2.6985	1.2658	-0.0516	3.6735	2.3223	0.3284	-1.4064	3.2453	1.6026	0.1411	-1.5643	-2.7862	-0.923	-1.4262	-1.2808	-1.9455	3	ANOMP
-152.3438	2.4242	2.0354	0.4045	5.0204	5.8413	5.0483	3.5848	0.6531	5.3701	5.2413	4.3698	2.2865	5.3972	3.8308	3.3471	2.0427	0.7143	3.9513	2.5237	0.5353	-0.9251	2.9439	1.5058	-0.0066	-1.5493	-2.6412	-1.1134	-1.5703	-1.3304	-1.8623	3	ANOMP
-148.4375	2.8851	2.3381	0.6364	5.6967	6.6968	5.7601	4.1885	1.2076	5.9983	6.0795	5.1416	3.0674	5.7981	4.2427	3.7671	2.6781	1.4325	3.9476	2.4564	0.6189	-0.3805	2.5094	1.1831	-0.3203	-1.5548	-2.3466	-1.4352	-1.7576	-1.4886	-1.8796	3	ANOMP
-144.5313	3.2097	2.5136	0.8036	6.0731	7.1995	6.1265	4.5466	1.6958	6.3028	6.5331	5.5944	3.6438	5.8854	4.3027	3.9017	3.1072	2.0425	3.6258	2.0791	0.5362	0.1577	1.9021	0.5903	-0.8357	-1.6257	-1.9321	-1.9289	-2.0231	-1.7849	-2.0359	3	ANOMP
-140.625	3.3624	2.5636	0.8991	6.0876	7.2822	6.1119	4.6348	2.0885	6.2528	6.5385	5.6716	3.9701	5.6444	3.9799	3.7044	3.2681	2.4979	2.9931	1.3955	0.2553	0.6213	1.1321	-0.2597	-1.5403	-1.7812	-1.4403	-2.5934	-2.3685	-2.2113	-2.3359	3	ANOMP
-136.7188	3.3192	2.4822	0.9159	5.719	6.9063	5.7069	4.4435	2.349	5.8469	6.0654	5.3485	4.0097	5.0858	3.2886	3.1731	3.1331	2.7438	2.0963	0.4359	-0.2297	0.9336	0.2562	-1.3101	-2.3971	-2.0362	-0.9207	-3.383	-2.7644	-2.7308	-2.7409	3	ANOMP
-132.8125	3.071	2.2668	0.8441	4.9699	6.0745	4.9278	3.978	2.4381	5.106	5.1326	4.6294	3.7333	4.2485	2.2895	2.3158	2.6931	2.752	1.0154	-0.7132	-0.8988	1.0408	-0.6429	-2.4629	-3.3253	-2.3798	-0.4262	-4.2166	-3.1544	-3.2618	-3.1864	3	ANOMP
-128.9063	2.6301	1.9277	0.675	3.9017	4.849	3.8424	3.2698	2.3362	4.0915	3.8254	3.5721	3.1715	3.2104	1.0722	1.1912	1.9849	2.5193	-0.1237	-1.9495	-1.6997	0.9218	-1.4393	-3.5729	-4.2153	-2.7607	0.0065	-4.9521	-3.4417	-3.6936	-3.5673	3	ANOMP
-125	2.0219	1.4741	0.4014	2.5854	3.3118	2.5206	2.3589	2.0144	2.8715	2.2435	2.2585	2.3633	2.0649	-0.2551	-0.1215	1.0604	2.0557	-1.2065	-3.1477	-2.567	0.5799	-2.022	-4.5056	-4.9562	-3.1207	0.3374	-5.4711	-3.5499	-3.929	-3.7946	3	ANOMP
-121.0938	1.2901	0.9131	0.025	1.1354	1.5954	1.0651	1.3062	1.4781	1.5297	0.5208	0.7921	1.3642	0.9149	-1.5714	-1.5251	-5e-04	1.4011	-2.1228	-4.2077	-3.417	0.0536	-2.302	-5.131	-5.4362	-3.4034	0.5538	-5.653	-3.4017	-3.8836	-3.7819	3	ANOMP
-117.1875	0.4915	0.2718	-0.4445	-0.3296	-0.1714	-0.4208	0.1666	0.7521	0.1601	-1.2015	-0.7147	0.2665	-0.1356	-2.7737	-2.9174	-1.1028	0.6152	-2.7896	-5.0263	-4.1693	-0.5796	-2.2334	-5.3606	-5.593	-3.5402	0.6497	-5.4234	-2.9676	-3.5077	-3.485	3	ANOMP
-113.2813	-0.3099	-0.425	-0.9868	-1.6892	-1.8455	-1.8358	-0.9747	-0.1165	-1.1494	-2.7856	-2.1488	-0.8431	-0.9951	-3.7787	-4.1915	-2.1514	-0.2316	-3.1628	-5.5486	-4.747	-1.2282	-1.8247	-5.1674	-5.3844	-3.4862	0.6456	-4.7711	-2.2562	-2.8218	-2.9037	3	ANOMP
-109.375	-1.0563	-1.1259	-1.5614	-2.8374	-3.2982	-3.0912	-2.052	-1.0447	-2.3194	-4.1292	-3.4034	-1.874	-1.6024	-4.5269	-5.2569	-3.0423	-1.0489	-3.2383	-5.7504	-5.0897	-1.7892	-1.1266	-4.5783	-4.8189	-3.2171	0.5629	-3.7421	-1.3272	-1.8808	-2.0909	3	ANOMP
-105.4688	-1.6917	-1.7878	-2.1214	-3.6919	-4.4437	-4.1094	-2.982	-1.9574	-3.2867	-5.1483	-4.3979	-2.7376	-1.9269	-4.9905	-6.0388	-3.706	-1.7643	-3.0619	-5.6422	-5.1607	-2.1573	-0.2575	-3.6774	-3.9598	-2.7262	0.4529	-2.4439	-0.2853	-0.8081	-1.1419	3	ANOMP
-101.5625	-2.1703	-2.3528	-2.6064	-4.2096	-5.2096	-4.8353	-3.6924	-2.7569	-4.0062	-5.7978	-5.0765	-3.3662	-1.971	-5.171	-6.4856	-4.0764	-2.3002	-2.6915	-5.2645	-4.9384	-2.2605	0.6657	-2.5742	-2.8857	-2.0384	0.3588	-1.0243	0.7406	0.2632	-0.1741	3	ANOMP
-97.6563	-2.4553	-2.7596	-2.9459	-4.381	-5.571	-5.2203	-4.1247	-3.3492	-4.444	-6.0683	-5.3988	-3.7049	-1.7751	-5.0778	-6.5669	-4.1123	-2.598	-2.1974	-4.6659	-4.4252	-2.0346	1.5134	-1.3983	-1.6944	-1.1898	0.3247	0.3634	1.6328	1.1964	0.6818	3	ANOMP
-93.75	-2.5249	-2.96	-3.09	-4.216	-5.5387	-5.2562	-4.2297	-3.6688	-4.589	-5.9651	-5.3575	-3.7299	-1.3928	-4.7473	-6.281	-3.8146	-2.6275	-1.6515	-3.8954	-3.6429	-1.4769	2.1903	-0.2515	-0.4739	-0.2248	0.4034	1.572	2.2878	1.866	1.3204	3	ANOMP
-89.8438	-2.3849	-2.9173	-2.9955	-3.7651	-5.145	-4.9435	-3.9843	-3.6706	-4.4381	-5.5287	-4.9647	-3.4381	-0.8919	-4.211	-5.6474	-3.2064	-2.3893	-1.0978	-2.9972	-2.6347	-0.6142	2.6512	0.7821	0.6961	0.7879	0.6088	2.502	2.6424	2.2042	1.6759	3	ANOMP
-85.9375	-2.0335	-2.6141	-2.635	-3.0946	-4.4591	-4.3022	-3.3902	-3.351	-4.0022	-4.8074	-4.2534	-2.8622	-0.3315	-3.4923	-4.6969	-2.3387	-1.9034	-0.5574	-2.0095	-1.4552	0.4772	2.8925	1.6662	1.7629	1.802	0.9493	3.107	2.6965	2.1901	1.7218	3	ANOMP
-82.0313	-1.4985	-2.0619	-2.0227	-2.2778	-3.5378	-3.369	-2.4715	-2.7324	-3.3053	-3.8487	-3.272	-2.0417	0.2381	-2.6182	-3.4919	-1.2801	-1.2248	-0.0196	-0.95	-0.1711	1.6949	2.963	2.413	2.7125	2.767	1.4115	3.3939	2.496	1.8696	1.5031	3	ANOMP
-78.125	-0.8172	-1.2932	-1.195	-1.3728	-2.4619	-2.1994	-1.292	-1.8729	-2.3794	-2.7128	-2.0888	-1.054	0.794	-1.6114	-2.1015	-0.1223	-0.4243	0.539	0.1678	1.153	2.9145	2.9534	3.049	3.5429	3.632	1.9574	3.4179	2.1256	1.3337	1.0981	3	ANOMP
-74.2188	-0.0299	-0.3687	-0.2123	-0.4392	-1.29	-0.8612	0.0671	-0.8629	-1.2685	-1.4465	-0.7697	0.0278	1.3385	-0.4978	-0.6033	1.0395	0.4202	1.1544	1.3287	2.4348	4.0054	2.958	3.6435	4.2575	4.3593	2.5302	3.2725	1.7119	0.7092	0.6163	3	ANOMP
-70.3125	0.8156	0.6459	0.8441	0.4772	-0.0755	0.5724	1.5116	0.2135	-0.0249	-0.1046	0.6085	1.1215	1.884	0.6995	0.9167	2.1177	1.222	1.8608	2.5132	3.603	4.8572	3.0653	4.2335	4.8766	4.9211	3.062	3.0689	1.3628	0.1328	0.1745	3	ANOMP
-66.4063	1.6542	1.6609	1.8873	1.354	1.1277	2.0183	2.9385	1.2467	1.2819	1.2567	1.9598	2.1419	2.449	1.9263	2.369	3.029	1.9088	2.6549	3.6737	4.5798	5.3822	3.3112	4.8367	5.3925	5.2788	3.4906	2.8766	1.1597	-0.2968	-0.1405	3	ANOMP
-62.5	2.4365	2.6013	2.8277	2.169	2.2936	3.4042	4.2389	2.1653	2.5833	2.5908	3.2221	3.0242	3.0658	3.1358	3.6776	3.7149	2.4266	3.5181	4.7587	5.3112	5.5354	3.7116	5.4408	5.7838	5.4057	3.7529	2.7534	1.1583	-0.5018	-0.2655	3	ANOMP
-58.5938	3.111	3.3941	3.595	2.9208	3.3772	4.6542	5.3307	2.8981	3.8024	3.8372	4.3175	3.7142	3.7194	4.2586	4.7667	4.1377	2.7466	4.389	5.6968	5.7466	5.3208	4.2071	5.9908	6.0193	5.2884	3.8084	2.7061	1.3356	-0.4608	-0.1882	3	ANOMP
-54.6875	3.6319	3.9804	4.1268	3.6017	4.3563	5.7051	6.1453	3.4117	4.866	4.9435	5.1985	4.1742	4.4022	5.2213	5.5876	4.2831	2.8602	5.1781	6.4068	5.863	4.7708	4.6971	6.3944	6.0393	4.9184	3.6247	2.6961	1.6438	-0.2172	0.0418	3	ANOMP
-50.7813	3.9624	4.3354	4.4064	4.2049	5.1995	6.511	6.6521	3.6958	5.7101	5.8513	5.8271	4.401	5.0626	5.9527	6.1053	4.1799	2.7916	5.7958	6.8137	5.6525	3.9731	5.0812	6.5631	5.8043	4.2952	3.2088	2.6584	1.9888	0.146	0.3531	3	ANOMP
-46.875	4.0847	4.4431	4.4286	4.7181	5.8672	7.0415	6.8371	3.7708	6.2869	6.529	6.1839	4.4078	5.6367	6.4022	6.3094	3.8595	2.5829	6.139	6.8641	5.1403	3.0199	5.2389	6.4008	5.2802	3.4538	2.5893	2.5234	2.2628	0.5328	0.6427	3	ANOMP
-42.9688	3.981	4.3095	4.2023	5.1172	6.3254	7.2697	6.7235	3.6544	6.5606	6.9135	6.2594	4.2115	6.0449	6.5204	6.2003	3.3677	2.2711	6.1308	6.5305	4.3612	2.0054	5.0744	5.8362	4.4456	2.4202	1.802	2.2098	2.3492	0.8173	0.7981	3	ANOMP
-39.0625	3.6774	3.965	3.7695	5.3808	6.5454	7.2178	6.348	3.4035	6.5278	6.9954	6.0775	3.8551	6.2258	6.2995	5.8194	2.7631	1.9202	5.739	5.8223	3.383	1.0254	4.5516	4.8681	3.3311	1.2557	0.9093	1.687	2.1856	0.9173	0.7545	3	ANOMP
-35.1563	3.1869	3.4472	3.1755	5.4849	6.4995	6.8883	5.7694	3.0467	6.211	6.7731	5.6589	3.3874	6.1308	5.7618	5.199	2.0927	1.557	4.9731	4.7837	2.2643	0.1513	3.6766	3.5312	1.9979	0.0298	-0.0248	0.9502	1.7369	0.776	0.4522	3	ANOMP
-31.25	2.5497	2.7991	2.4527	5.4104	6.1804	6.3174	5.0412	2.6276	5.6465	6.2467	5.0371	2.8365	5.7408	4.9427	4.379	1.3981	1.2207	3.8858	3.4828	1.0789	-0.5869	2.5148	1.9085	0.5216	-1.1902	-0.9421	0.0366	1.0215	0.3842	-0.095	3	ANOMP
-27.3438	1.8101	2.0541	1.6486	5.1426	5.5954	5.5406	4.2198	2.1653	4.8915	5.4554	4.253	2.2369	5.0885	3.904	3.4167	0.6968	0.912	2.5672	2.0187	-0.1116	-1.1837	1.1725	0.1335	-0.9862	-2.3334	-1.7935	-0.9793	0.1047	-0.2163	-0.8446	3	ANOMP
-23.4375	1.0178	1.26	0.7991	4.6913	4.7704	4.6047	3.3612	1.6803	4.0138	4.4494	3.3489	1.6147	4.2435	2.7281	2.3571	0.0163	0.6279	1.1504	0.4964	-1.2529	-1.6505	-0.2206	-1.646	-2.4184	-3.3421	-2.5321	-1.9961	-0.9185	-0.9504	-1.7041	3	ANOMP
-19.5313	0.2251	0.4563	-0.0618	4.0786	3.7577	3.5656	2.5021	1.1776	3.0883	3.2867	2.3635	0.9974	3.2963	1.499	1.239	-0.6446	0.3579	-0.246	-0.9827	-2.3038	-2.0278	-1.5325	-3.2851	-3.6766	-4.1639	-3.1294	-2.9034	-1.9231	-1.7149	-2.5678	3	ANOMP
-15.625	-0.5235	-0.315	-0.9005	3.3472	2.64	2.4806	1.6771	0.6699	2.1788	2.0526	1.3494	0.3906	2.3713	0.2958	0.1112	-1.2796	0.0811	-1.4874	-2.325	-3.227	-2.3364	-2.642	-4.6474	-4.6753	-4.7671	-3.5598	-3.6166	-2.799	-2.4018	-3.3164	3	ANOMP
-11.7188	-1.1853	-1.0314	-1.6814	2.5499	1.4909	1.4078	0.9126	0.1608	1.346	0.819	0.3412	-0.1903	1.5776	-0.8123	-0.9924	-1.8896	-0.208	-2.4865	-3.4677	-3.9988	-2.6037	-3.4775	-5.6474	-5.3653	-5.1371	-3.8089	-4.0739	-3.459	-2.9299	-3.8591	3	ANOMP
-7.8125	-1.7317	-1.655	-2.3686	1.7554	0.4018	0.4097	0.2353	-0.3356	0.6315	-0.3328	-0.6134	-0.7194	1.004	-1.7669	-2.0306	-2.4423	-0.518	-3.1746	-4.3622	-4.607	-2.8273	-4.0011	-6.2519	-5.738	-5.2707	-3.8707	-4.2439	-3.859	-3.239	-4.1355	3	ANOMP
-3.9063	-2.1394	-2.1564	-2.9245	1.024	-0.5496	-0.4599	-0.3361	-0.7969	0.0628	-1.3369	-1.4684	-1.1862	0.7063	-2.5319	-2.9629	-2.9192	-0.8321	-3.5405	-4.9945	-5.032	-2.9869	-4.2179	-6.4633	-5.8012	-5.1712	-3.7366	-4.1434	-3.9731	-3.3122	-4.1259	3	ANOMP
0	-2.3926	-2.5141	-3.3059	0.4272	-1.29	-1.1485	-0.772	-1.191	-0.3449	-2.1356	-2.1706	-1.5558	0.6958	-3.0814	-3.7406	-3.2751	-1.1216	-3.6001	-5.355	-5.2516	-3.0482	-4.1702	-6.322	-5.5862	-4.848	-3.4071	-3.8211	-3.8362	-3.1699	-3.8546	3	ANOMP
3.9063	-2.4876	-2.7009	-3.4736	0.004	-1.775	-1.6172	-1.0406	-1.4824	-0.5881	-2.6833	-2.6765	-1.7972	0.9408	-3.3973	-4.3147	-3.461	-1.3466	-3.3915	-5.4536	-5.2438	-2.9596	-3.9143	-5.8951	-5.1503	-4.3257	-2.8903	-3.3425	-3.5067	-2.8668	-3.3796	3	ANOMP
7.8125	-2.4235	-2.7023	-3.4141	-0.2055	-1.9837	-1.834	-1.1265	-1.6329	-0.6649	-2.9565	-2.9434	-1.8758	1.3785	-3.4814	-4.6388	-3.4269	-1.4607	-2.9783	-5.3004	-4.9952	-2.6728	-3.5129	-5.2592	-4.5389	-3.6216	-2.2107	-2.7766	-3.0572	-2.4727	-2.7855	3	ANOMP
11.7188	-2.2067	-2.5218	-3.1273	-0.1942	-1.9169	-1.7917	-1.0006	-1.6206	-0.5962	-2.9542	-2.9411	-1.7662	1.9099	-3.3355	-4.681	-3.1455	-1.4248	-2.4251	-4.9127	-4.4902	-2.1669	-3.0297	-4.4888	-3.793	-2.7639	-1.3994	-2.2034	-2.564	-2.0713	-2.1669	3	ANOMP
15.625	-1.859	-2.1632	-2.6223	0.0308	-1.6137	-1.4994	-0.6629	-1.4192	-0.3876	-2.6919	-2.6534	-1.4494	2.4558	-2.9778	-4.4233	-2.5951	-1.2162	-1.7883	-4.3122	-3.737	-1.4337	-2.5066	-3.6374	-2.9689	-1.788	-0.5062	-1.6648	-2.0972	-1.7281	-1.6073	3	ANOMP
19.5313	-1.3917	-1.6459	-1.9377	0.4336	-1.1146	-0.9676	-0.1093	-1.0256	-0.0512	-2.1865	-2.0861	-0.9176	2.9404	-2.4196	-3.8597	-1.7805	-0.8234	-1.1056	-3.5095	-2.7516	-0.5019	-1.9656	-2.7456	-2.0707	-0.7298	0.4111	-1.1921	-1.7026	-1.4808	-1.1664	3	ANOMP
23.4375	-0.8308	-1.0023	-1.1359	0.9717	-0.4728	-0.2376	0.6444	-0.4547	0.3915	-1.4874	-1.2734	-0.1912	3.3167	-1.7032	-3.0169	-0.7505	-0.2589	-0.4056	-2.5395	-1.5761	0.5745	-1.4338	-1.8383	-1.138	0.3657	1.2847	-0.7966	-1.4117	-1.3627	-0.8837	3	ANOMP
27.3438	-0.2026	-0.2723	-0.2768	1.5917	0.249	0.646	1.5626	0.2708	0.9197	-0.641	-0.2525	0.7115	3.5758	-0.8505	-1.946	0.4468	0.4484	0.2999	-1.4286	-0.2661	1.7163	-0.9138	-0.9301	-0.1798	1.4502	2.052	-0.4611	-1.2226	-1.3572	-0.7537	3	ANOMP
31.25	0.4624	0.5009	0.5764	2.234	1.0131	1.6419	2.5994	1.1121	1.5183	0.3076	0.9162	1.741	3.7444	0.0927	-0.7138	1.7327	1.2561	1.0067	-0.2209	1.1034	2.8413	-0.4116	-0.0197	0.7906	2.4788	2.6743	-0.1716	-1.1331	-1.4422	-0.7505	3	ANOMP
35.1563	1.136	1.2827	1.3709	2.8513	1.7813	2.6983	3.713	2.0285	2.1547	1.3131	2.1653	2.8574	3.8708	1.0763	0.6017	3.0281	2.1134	1.7158	1.0309	2.4616	3.874	0.0594	0.8758	1.7506	3.4043	3.1215	0.1048	-1.1158	-1.5658	-0.8278	3	ANOMP
39.0625	1.7806	2.03	2.0655	3.3922	2.5268	3.7765	4.8494	2.9703	2.8047	2.3322	3.4289	4.001	4.0117	2.0499	1.9144	4.2545	2.9661	2.4113	2.2564	3.7207	4.7458	0.4775	1.7349	2.6643	4.1934	3.3988	0.3711	-1.1494	-1.6922	-0.9314	3	ANOMP
42.9688	2.3706	2.7172	2.6445	3.8286	3.2395	4.8428	5.9594	3.8894	3.4356	3.3376	4.648	5.1174	4.2126	2.9708	3.149	5.3408	3.7588	3.0767	3.3891	4.818	5.4249	0.8239	2.5203	3.5016	4.8161	3.5379	0.6329	-1.2149	-1.7895	-1.0178	3	ANOMP
46.875	2.8806	3.3236	3.1155	4.144	3.9377	5.8847	7.0157	4.7531	4.0283	4.3131	5.778	6.161	4.509	3.7963	4.2453	6.2436	4.4716	3.6776	4.37	5.7016	5.9031	1.0712	3.1985	4.2179	5.2616	3.5943	0.8811	-1.2912	-1.8286	-1.0514	3	ANOMP
50.7813	3.286	3.8345	3.4891	4.3313	4.6059	6.8701	7.9703	5.5194	4.5474	5.2394	6.7862	7.0774	4.8954	4.4908	5.1526	6.9381	5.0543	4.1749	5.1318	6.3316	6.1786	1.2094	3.7085	4.7597	5.5107	3.6134	1.0729	-1.3794	-1.8249	-1.0314	3	ANOMP
54.6875	3.5692	4.2368	3.7905	4.4036	5.2518	7.7878	8.8071	6.159	4.9851	6.1035	7.6421	7.826	5.3385	5.0286	5.8494	7.4013	5.4966	4.5244	5.635	6.6884	6.2736	1.2362	3.9999	5.0775	5.5566	3.6447	1.1734	-1.4808	-1.7972	-0.9809	3	ANOMP
58.5938	3.7156	4.5213	4.0386	4.3699	5.8609	8.6197	9.4935	6.6335	5.3206	6.8835	8.3403	8.3788	5.7649	5.3958	6.3094	7.6313	5.7775	4.6726	5.8414	6.7575	6.1981	1.1544	4.0362	5.1256	5.392	3.7174	1.1289	-1.6062	-1.7899	-0.9455	3	ANOMP
62.5	3.7165	4.6859	4.2277	4.2481	6.4163	9.3297	10.0162	6.9181	5.5469	7.5617	8.8603	8.6906	6.0994	5.5858	6.5421	7.6295	5.8857	4.5926	5.7432	6.533	5.9527	0.9844	3.7771	4.8702	4.9948	3.8111	0.8907	-1.7781	-1.8527	-0.9946	3	ANOMP
66.4063	3.5624	4.71	4.3482	4.0567	6.8722	9.8801	10.3366	6.9876	5.6574	8.0985	9.1844	8.7365	6.2654	5.5963	6.5353	7.3845	5.8052	4.2694	5.3418	6.0225	5.5295	0.7521	3.2121	4.2843	4.3452	3.8824	0.422	-2.0049	-2.0377	-1.1905	3	ANOMP
70.3125	3.2556	4.5813	4.3632	3.8072	7.1845	10.2315	10.4316	6.8153	5.6542	8.4526	9.2939	8.5033	6.2067	5.4258	6.2912	6.8986	5.522	3.6981	4.6514	5.223	4.8854	0.478	2.3462	3.3575	3.4257	3.8447	-0.2948	-2.3153	-2.3808	-1.5946	3	ANOMP
74.2188	2.8001	4.2913	4.2286	3.519	7.3163	10.3388	10.2771	6.399	5.5369	8.589	9.173	7.986	5.9004	5.0804	5.8149	6.1713	5.0466	2.909	3.705	4.1475	3.9963	0.1662	1.2162	2.1138	2.2229	3.6002	-1.2521	-2.7199	-2.9018	-2.2382	3	ANOMP
78.125	2.2092	3.8331	3.9014	3.1908	7.219	10.1633	9.8462	5.7371	5.2988	8.4599	8.7894	7.1933	5.3613	4.5668	5.1049	5.1986	4.3811	1.9426	2.5478	2.8093	2.8272	-0.182	-0.1383	0.5902	0.7402	3.0456	-2.433	-3.2444	-3.5963	-3.1328	3	ANOMP
82.0313	1.4969	3.2118	3.3436	2.8358	6.8704	9.6938	9.1348	4.8503	4.9347	8.044	8.1335	6.1619	4.6435	3.8899	4.169	3.999	3.5407	0.8549	1.2228	1.248	1.3722	-0.5988	-1.6615	-1.1439	-0.9984	2.1088	-3.768	-3.8885	-4.4404	-4.2387	3	ANOMP
85.9375	0.7015	2.4436	2.5555	2.4622	6.2731	8.9319	8.1585	3.7958	4.451	7.3385	7.218	4.9474	3.8326	3.0727	3.0453	2.619	2.5788	-0.2869	-0.1991	-0.4793	-0.3351	-1.1216	-3.2651	-3.0048	-2.9202	0.757	-5.1861	-4.6449	-5.3677	-5.4887	3	ANOMP
89.8438	-0.1394	1.5745	1.5591	2.0822	5.4568	7.9174	6.9612	2.634	3.8556	6.3813	6.0825	3.6328	3.0299	2.139	1.769	1.1218	1.5543	-1.4142	-1.6509	-2.2875	-2.2096	-1.7897	-4.8679	-4.8703	-4.933	-0.9766	-6.5798	-5.4994	-6.3049	-6.7769	3	ANOMP
93.75	-0.9726	0.6577	0.4214	1.7163	4.49	6.7224	5.6162	1.4581	3.1724	5.229	4.7921	2.3115	2.3313	1.1386	0.4203	-0.3951	0.5338	-2.4519	-3.0586	-4.067	-4.1328	-2.6411	-6.3865	-6.6216	-6.9007	-2.9989	-7.8375	-6.409	-7.159	-7.9791	3	ANOMP
97.6563	-1.7422	-0.2409	-0.7655	1.3831	3.4568	5.4483	4.2157	0.3576	2.4347	3.9822	3.4398	1.0856	1.8081	0.1272	-0.9092	-1.8146	-0.3939	-3.3587	-4.3309	-5.6847	-5.9569	-3.6834	-7.7242	-8.1294	-8.6712	-5.1485	-8.8489	-7.3194	-7.8331	-8.9678	3	ANOMP
101.5625	-2.3926	-1.0578	-1.895	1.1017	2.4454	4.1924	2.8589	-0.5801	1.6851	2.7372	2.1285	0.046	1.4994	-0.8414	-2.1242	-3.0269	-1.158	-4.0883	-5.4032	-7.0243	-7.5028	-4.9147	-8.8038	-9.278	-10.0952	-7.2398	-9.5184	-8.1617	-8.2508	-9.6273	3	ANOMP
105.4688	-2.8694	-1.7155	-2.8427	0.8995	1.5686	3.0856	1.6648	-1.2724	0.9919	1.6267	0.978	-0.7281	1.409	-1.6764	-3.1092	-3.9192	-1.6866	-4.6133	-6.1918	-7.9557	-8.6214	-6.2697	-9.5479	-9.9648	-11.033	-9.0548	-9.7652	-8.844	-8.3358	-9.8569	3	ANOMP
109.375	-3.144	-2.1664	-3.5155	0.784	0.8922	2.1992	0.7176	-1.6742	0.4083	0.7395	0.0825	-1.1972	1.4917	-2.3264	-3.7901	-4.4192	-1.9484	-4.9233	-6.6482	-8.4057	-9.1969	-7.6634	-9.9142	-10.1339	-11.3921	-10.4112	-9.5416	-9.2922	-8.0413	-9.5987	3	ANOMP
113.2813	-3.1894	-2.3773	-3.8464	0.7667	0.4777	1.6019	0.0785	-1.7715	-0.0108	0.1558	-0.4984	-1.3481	1.6844	-2.741	-4.1119	-4.4919	-1.9366	-5.0224	-6.7391	-8.322	-9.1742	-8.9925	-9.8651	-9.7712	-11.1284	-11.1539	-8.8471	-9.4222	-7.3522	-8.8469	3	ANOMP
117.1875	-3.0222	-2.3528	-3.8182	0.8367	0.325	1.3019	-0.2352	-1.5951	-0.2372	-0.106	-0.742	-1.2253	1.9026	-2.901	-4.0592	-4.1592	-1.6821	-4.9369	-6.4754	-7.7302	-8.5687	-10.1316	-9.4088	-8.9075	-10.2621	-11.2166	-7.7225	-9.1867	-6.2968	-7.6305	3	ANOMP
121.0938	-2.6703	-2.1209	-3.4673	0.9604	0.4031	1.2674	-0.2552	-1.1969	-0.2608	-0.0706	-0.6838	-0.8926	2.0681	-2.8219	-3.6801	-3.4937	-1.2448	-4.6978	-5.8963	-6.702	-7.4651	-10.9806	-8.5888	-7.6257	-8.8839	-10.6048	-6.2471	-8.5649	-4.9268	-6.0369	3	ANOMP
125	-2.2003	-1.7355	-2.8664	1.1131	0.635	1.4228	-0.0488	-0.6697	-0.1126	0.1904	-0.4038	-0.4462	2.1154	-2.5546	-3.0565	-2.6119	-0.7048	-4.3487	-5.0691	-5.362	-6.0114	-11.4652	-7.4733	-6.0375	-7.1239	-9.4003	-4.5371	-7.574	-3.3349	-4.1805	3	ANOMP
128.9063	-1.6717	-1.2741	-2.125	1.2426	0.9245	1.6606	0.2826	-0.1019	0.1551	0.569	-0.0015	0.0124	2.0176	-2.1642	-2.3033	-1.646	-0.1525	-3.9401	-4.0977	-3.8488	-4.3882	-11.552	-6.1547	-4.2907	-5.1525	-7.7544	-2.7311	-6.279	-1.6327	-2.1955	3	ANOMP
132.8125	-1.1613	-0.8091	-1.3655	1.3122	1.174	1.8783	0.6394	0.4067	0.4728	0.9531	0.408	0.3947	1.7763	-1.7519	-1.5374	-0.731	0.3379	-3.5224	-3.08	-2.3275	-2.7723	-11.2634	-4.7497	-2.5257	-3.1439	-5.8576	-0.9707	-4.7776	0.0669	-0.2296	3	ANOMP
136.7188	-0.7358	-0.4064	-0.6945	1.2858	1.2813	1.9892	0.9166	0.7858	0.7528	1.2285	0.7244	0.6347	1.4235	-1.3964	-0.871	0.0308	0.7016	-3.146	-2.1245	-0.9275	-1.3223	-10.677	-3.3769	-0.8775	-1.2512	-3.9076	0.6111	-3.204	1.6296	1.5731	3	ANOMP
140.625	-0.4367	-0.1228	-0.1982	1.1467	1.2031	1.9338	1.0557	1.0003	0.9183	1.3222	0.8762	0.7028	1.0163	-1.1773	-0.3856	0.5754	0.9107	-2.8569	-1.3145	0.2507	-0.1505	-9.9097	-2.1469	0.5525	0.4061	-2.0921	1.9111	-1.6949	2.9551	3.1086	3	ANOMP
144.5313	-0.2844	0.035	0.0814	0.9045	0.9254	1.6997	1.0307	1.0417	0.9206	1.2081	0.8566	0.6251	0.6231	-1.1342	-0.096	0.8968	0.9793	-2.681	-0.695	1.1621	0.7072	-9.092	-1.1465	1.6938	1.7502	-0.5462	2.8552	-0.4008	3.9519	4.2945	3	ANOMP
148.4375	-0.2626	0.0704	0.1495	0.5863	0.4927	1.3451	0.8816	0.9481	0.7478	0.9163	0.7039	0.4478	0.314	-1.2623	0.0058	1.0458	0.9338	-2.6256	-0.2795	1.8148	1.2645	-8.3702	-0.4274	2.5347	2.7793	0.642	3.4161	0.5574	4.5564	5.0809	3	ANOMP
152.3438	-0.3303	0.0336	0.0609	0.2531	-0.0069	0.9574	0.6766	0.7894	0.4319	0.5358	0.5144	0.2638	0.1508	-1.5101	0.0162	1.1136	0.8452	-2.6787	-0.0336	2.2862	1.6068	-7.8516	0.0112	3.1016	3.5234	1.4615	3.6184	1.0988	4.7596	5.4759	3	ANOMP
156.25	-0.4249	-0.0155	-0.0964	-0.026	-0.4469	0.6619	0.533	0.6431	0.0438	0.1894	0.4116	0.1765	0.1663	-1.7855	0.0362	1.2227	0.7852	-2.806	0.1091	2.6534	1.8277	-7.6061	0.1931	3.4543	4.0461	1.937	3.5229	1.1851	4.5751	5.5013	3	ANOMP
160.1563	-0.4699	-0.0032	-0.2177	-0.1755	-0.6937	0.5915	0.5726	0.6117	-0.3067	0.0308	0.5212	0.2797	0.3813	-1.9823	0.1985	1.4822	0.822	-2.9565	0.2459	3.0293	2.0472	-7.6393	0.1781	3.672	4.432	2.1493	3.2098	0.8374	4.0573	5.2263	3	ANOMP
164.0625	-0.4026	0.1413	-0.2114	-0.1328	-0.6346	0.8515	0.8871	0.7617	-0.504	0.1754	0.9566	0.636	0.7949	-1.9796	0.5985	1.9813	1.0084	-3.0619	0.4578	3.4921	2.3463	-7.9093	0.0626	3.8311	4.7511	2.1865	2.7834	0.1301	3.2873	4.7318	3	ANOMP
167.9688	-0.1753	0.4622	-0.0014	0.1508	-0.1873	1.5015	1.5471	1.1335	-0.4431	0.7163	1.7712	1.2788	1.3849	-1.6896	1.2967	2.7458	1.3675	-3.0574	0.8159	4.0921	2.7672	-8.3175	-0.0692	4.0011	5.0475	2.132	2.3389	-0.8299	2.3655	4.1045	3	ANOMP
171.875	0.2378	0.9754	0.4455	0.6886	0.6695	2.551	2.5585	1.7385	-0.0426	1.6767	2.9598	2.1883	2.1181	-1.0501	2.3071	3.7618	1.8834	-2.8806	1.3628	4.8289	3.3049	-8.7261	-0.1315	4.2106	5.3325	2.057	1.9511	-1.8912	1.3969	3.4286	3	ANOMP
175.7813	0.8087	1.6581	1.1109	1.4649	1.8859	3.9247	3.8648	2.5367	0.7183	3.0067	4.4416	3.291	2.9508	-0.0773	3.5571	4.9363	2.5152	-2.4996	2.0855	5.6416	3.8913	-8.9943	-0.0733	4.4552	5.5807	1.9924	1.6757	-2.904	0.4814	2.7822	3	ANOMP
179.6875	1.4851	2.45	1.9318	2.414	3.354	5.4983	5.3394	3.4512	1.8065	4.5794	6.0725	4.4792	3.8344	1.1708	4.9217	6.1308	3.1861	-1.9042	2.92	6.4225	4.4168	-9.007	0.1149	4.6988	5.7343	1.9324	1.5329	-3.7458	-0.2949	2.2086	3	ANOMP
183.5938	2.1937	3.2641	2.8041	3.4508	4.9245	7.0951	6.8271	4.3799	3.1324	6.2354	7.6648	5.6224	4.7249	2.5649	6.2312	7.184	3.8057	-1.1328	3.7641	7.0384	4.7599	-8.6784	0.4108	4.8693	5.722	1.8493	1.5052	-4.2962	-0.8727	1.7472	3	ANOMP
187.5	2.8306	4.0036	3.6173	4.4731	6.4131	8.5383	8.1485	5.2121	4.5601	7.7713	9.0225	6.5847	5.5644	3.9527	7.3099	7.9345	4.2888	-0.2415	4.4928	7.3571	4.8131	-7.9834	0.7612	4.8925	5.4752	1.7052	1.5493	-4.4931	-1.2158	1.415	3	ANOMP
191.4063	3.3128	4.5695	4.2477	5.3745	7.6527	9.6515	9.1416	5.8381	5.9242	8.9963	9.9748	7.2442	6.304	5.1549	7.9876	8.2604	4.5584	0.6726	4.9787	7.2693	4.4872	-6.9566	1.0799	4.6893	4.9548	1.4511	1.6261	-4.3317	-1.3218	1.1972	3	ANOMP
195.3125	3.566	4.88	4.5973	6.0631	8.5022	10.3101	9.6921	6.1876	7.0638	9.7658	10.3844	7.5319	6.8999	6.0208	8.1471	8.0818	4.5707	1.494	5.1091	6.7198	3.7704	-5.6997	1.2767	4.2043	4.1434	1.067	1.6748	-3.8367	-1.2195	1.0868	3	ANOMP
199.2188	3.5474	4.8895	4.6123	6.4636	8.8754	10.4442	9.738	6.2153	7.8306	9.9881	10.2057	7.4106	7.2931	6.4258	7.7367	7.3949	4.3157	2.1208	4.815	5.7021	2.6981	-4.3475	1.2781	3.4175	3.0738	0.552	1.6498	-3.1035	-0.9463	1.0518	3	ANOMP
203.125	3.2569	4.6036	4.2891	6.5595	8.7604	10.0756	9.2966	5.9394	8.1528	9.6576	9.478	6.9174	7.4572	6.3263	6.7917	6.2827	3.8307	2.4694	4.0973	4.2953	1.3758	-3.0416	1.0412	2.3643	1.8298	-0.0576	1.5329	-2.2194	-0.5522	1.0795	3	ANOMP
207.0313	2.7374	4.055	3.6632	6.3436	8.209	9.2824	8.4535	5.4117	7.9906	8.8435	8.2966	6.1297	7.364	5.7349	5.4149	4.8595	3.1748	2.4908	3.0078	2.6266	-0.0537	-1.9375	0.5662	1.1093	0.5175	-0.7026	1.3298	-1.3099	-0.1045	1.1336	3	ANOMP
210.9375	2.0587	3.3254	2.83	5.8586	7.3195	8.2001	7.3512	4.7249	7.381	7.6776	6.8371	5.1647	7.0099	4.739	3.7771	3.309	2.4325	2.1694	1.6628	0.8716	-1.4169	-1.1325	-0.1151	-0.2303	-0.7457	-1.3103	1.0539	-0.484	0.3396	1.2059	3	ANOMP
214.8438	1.3115	2.5127	1.8982	5.164	6.2386	6.9901	6.1485	3.9858	6.4101	6.3322	5.2835	4.1574	6.4044	3.4781	2.0635	1.8063	1.7034	1.5594	0.2091	-0.7875	-2.5605	-0.687	-0.9197	-1.533	-1.8339	-1.7994	0.7502	0.1642	0.7296	1.2795	3	ANOMP
218.75	0.5937	1.7359	0.9977	4.3445	5.11	5.8288	5.0262	3.3144	5.2178	4.9854	3.8357	3.2397	5.5994	2.1304	0.4858	0.5231	1.0775	0.7426	-1.1741	-2.1779	-3.3437	-0.5966	-1.7329	-2.6607	-2.6452	-2.1016	0.4716	0.5874	1.0337	1.3427	3	ANOMP
222.6563	-3e-04	1.0854	0.2382	3.4731	4.0759	4.8474	4.1257	2.8094	3.9447	3.8013	2.6453	2.5356	4.6535	0.8636	-0.7956	-0.401	0.627	-0.1542	-2.3272	-3.1629	-3.6942	-0.7879	-2.4333	-3.4966	-3.1212	-2.1803	0.2684	0.7624	1.226	1.3913	3	ANOMP
226.5625	-0.4317	0.6377	-0.2886	2.6154	3.2309	4.1424	3.5244	2.5371	2.7333	2.889	1.8148	2.1006	3.654	-0.1751	-1.6669	-0.9114	0.3993	-1.0128	-3.1222	-3.6761	-3.5964	-1.1611	-2.9138	-3.9607	-3.2371	-2.0298	0.1779	0.711	1.2964	1.4145	3	ANOMP
230.4688	-0.6599	0.4177	-0.5495	1.8254	2.6218	3.7306	3.2516	2.5162	1.6878	2.299	1.3685	1.9678	2.6758	-0.8823	-2.0869	-1.0051	0.3993	-1.7174	-3.4895	-3.7116	-3.111	-1.5875	-3.0983	-4.0234	-3.0198	-1.6789	0.2116	0.4828	1.2437	1.3936	3	ANOMP
234.375	-0.7199	0.4177	-0.5559	1.1254	2.2336	3.5788	3.2607	2.7226	0.8806	2.0035	1.2566	2.1024	1.8013	-1.2305	-2.0969	-0.7487	0.602	-2.1846	-3.4259	-3.3325	-2.3346	-1.9466	-2.9592	-3.7034	-2.5471	-1.1935	0.3589	0.131	1.0764	1.32	3	ANOMP
238.2813	-0.6553	0.5713	-0.3614	0.5181	2.0154	3.5978	3.4489	3.0908	0.3215	1.9372	1.3848	2.4242	1.0922	-1.2551	-1.7924	-0.2514	0.9493	-2.3828	-2.995	-2.6561	-1.4101	-2.1384	-2.5147	-3.0689	-1.9089	-0.6571	0.5843	-0.2772	0.8019	1.1654	3	ANOMP
242.1875	-0.5408	0.8104	-0.055	0.0045	1.8872	3.6769	3.6926	3.529	-0.0149	1.9881	1.6112	2.8351	0.5894	-1.036	-1.3133	0.3468	1.3775	-2.3192	-2.2986	-1.817	-0.4855	-2.112	-1.8301	-2.2253	-1.2025	-0.148	0.8407	-0.6735	0.4373	0.9254	3	ANOMP
246.0938	-0.4603	1.0236	0.2636	-0.4342	1.7477	3.6874	3.8503	3.9267	-0.1872	2.0276	1.7935	3.2119	0.2981	-0.7019	-0.811	0.8999	1.8025	-2.0615	-1.4872	-0.9711	0.3131	-1.8625	-1.0142	-1.2912	-0.5248	0.2634	1.0702	-1.0185	0.0042	0.5886	3	ANOMP
250	-0.4844	1.1259	0.4841	-0.8192	1.5127	3.5206	3.8035	4.1844	-0.2831	1.9299	1.8112	3.4506	0.2004	-0.3914	-0.4333	1.2858	2.152	-1.6965	-0.7132	-0.2461	0.8854	-1.4375	-0.1856	-0.3907	0.0448	0.5374	1.2198	-1.289	-0.4854	0.1609	3	ANOMP
253.9063	-0.6631	1.0427	0.53	-1.166	1.1195	3.1156	3.4766	4.2321	-0.3799	1.6313	1.578	3.4628	0.2572	-0.2119	-0.2774	1.4281	2.3816	-1.3415	-0.1	0.2734	1.1968	-0.9061	0.5394	0.387	0.4734	0.6652	1.2566	-1.4731	-0.9886	-0.3405	3	ANOMP
257.8125	-1.0199	0.7395	0.3495	-1.4774	0.5372	2.4433	2.8462	4.029	-0.5476	1.0808	1.0648	3.1978	0.3976	-0.2642	-0.3997	1.2849	2.4448	-1.0928	0.2587	0.5357	1.2436	-0.3647	1.0617	0.9656	0.7493	0.6693	1.1607	-1.5772	-1.4863	-0.8782	3	ANOMP
261.7188	-1.534	0.2281	-0.0582	-1.7542	-0.2178	1.5401	1.943	3.5849	-0.8253	0.304	0.2998	2.6647	0.5744	-0.5737	-0.791	0.8845	2.3461	-1.0196	0.33	0.5653	1.0795	0.1084	1.3403	1.3316	0.8979	0.5961	0.9584	-1.6085	-1.9286	-1.3969	3	ANOMP
265.625	-2.1663	-0.4496	-0.6577	-1.9919	-1.1073	0.4706	0.8407	2.939	-1.2367	-0.6519	-0.6543	1.8906	0.7167	-1.1378	-1.4051	0.2777	2.0938	-1.1701	0.1241	0.3966	0.7881	0.4598	1.3599	1.4866	0.952	0.5193	0.6716	-1.5817	-2.2881	-1.8546	3	ANOMP
269.5313	-2.8503	-1.2182	-1.3918	-2.1824	-2.0578	-0.6699	-0.3515	2.1685	-1.7717	-1.6987	-1.6938	0.9538	0.7763	-1.8992	-2.1529	-0.4492	1.7179	-1.5269	-0.3063	0.1034	0.4458	0.6594	1.154	1.4743	0.9552	0.4897	0.3502	-1.5085	-2.5258	-2.1859	3	ANOMP
273.4375	-3.5167	-1.9891	-2.1718	-2.3305	-3.0114	-1.7799	-1.5179	1.3631	-2.399	-2.7515	-2.7175	-0.0508	0.7272	-2.7819	-2.9474	-1.2064	1.257	-2.0587	-0.8782	-0.2347	0.1358	0.723	0.7821	1.3406	0.9388	0.5579	0.0429	-1.3903	-2.6177	-2.3614	3	ANOMP
277.3438	-4.1049	-2.6791	-2.9145	-2.4333	-3.895	-2.7672	-2.5661	0.6112	-3.0799	-3.7196	-3.6393	-1.0326	0.5626	-3.6937	-3.6956	-1.9201	0.757	-2.6878	-1.5127	-0.5729	-0.0951	0.6903	0.3121	1.1325	0.9188	0.7297	-0.2107	-1.2312	-2.5577	-2.3541	3	ANOMP
281.25	-4.5699	-3.2314	-3.5605	-2.5092	-4.67	-3.574	-3.4184	-0.0138	-3.7794	-4.5565	-4.4015	-1.9103	0.2931	-4.566	-4.3497	-2.5387	0.2475	-3.351	-2.1459	-0.8761	-0.2455	0.6089	-0.1956	0.8647	0.8702	0.9756	-0.4021	-1.039	-2.3636	-2.19	3	ANOMP
285.1563	-4.9049	-3.6173	-4.0609	-2.5805	-5.315	-4.1817	-4.0506	-0.4751	-4.4644	-5.2387	-4.9884	-2.629	-0.061	-5.3573	-4.9029	-3.0582	-0.2448	-3.9787	-2.7527	-1.1747	-0.3523	0.5303	-0.7097	0.537	0.7525	1.2334	-0.5525	-0.8258	-2.0804	-1.9059	3	ANOMP
289.0625	-5.1326	-3.8414	-4.4223	-2.661	-5.8419	-4.6085	-4.4793	-0.7692	-5.1203	-5.7892	-5.427	-3.1712	-0.4706	-6.0678	-5.3851	-3.506	-0.7116	-4.5437	-3.3495	-1.5225	-0.4901	0.468	-1.2419	0.1056	0.4902	1.412	-0.7139	-0.6308	-1.7754	-1.5764	3	ANOMP
292.9688	-5.2899	-3.9596	-4.6723	-2.7764	-6.2819	-4.894	-4.7529	-0.9274	-5.7285	-6.2537	-5.7697	-3.5485	-0.8906	-6.7178	-5.8497	-3.9423	-1.1562	-5.0437	-3.9795	-2.0025	-0.751	0.4216	-1.8265	-0.4907	0.0084	1.4065	-0.9666	-0.4908	-1.5254	-1.2964	3	ANOMP
296.875	-5.4426	-4.0387	-4.8623	-2.9319	-6.671	-5.1158	-4.9429	-1.0029	-6.294	-6.6965	-6.0997	-3.8085	-1.2842	-7.3732	-6.3915	-4.446	-1.588	-5.5065	-4.7259	-2.7061	-1.2392	0.3444	-2.541	-1.3262	-0.7771	1.1165	-1.3902	-0.4608	-1.4136	-1.17	3	ANOMP
300.7813	-5.6617	-4.1605	-5.0714	-3.1346	-7.0591	-5.3422	-5.1384	-1.0701	-6.8185	-7.1792	-6.4943	-4.0203	-1.6306	-8.0942	-7.0879	-5.0942	-2.0252	-5.9846	-5.6686	-3.7097	-2.0437	0.1698	-3.4556	-2.468	-1.9216	0.4674	-2.0684	-0.6072	-1.5208	-1.2828	3	ANOMP
304.6875	-6.0026	-4.4105	-5.3632	-3.3764	-7.48	-5.6485	-5.4202	-1.2101	-7.304	-7.7646	-7.0206	-4.2594	-1.9042	-8.9396	-7.9997	-5.9596	-2.4952	-6.5437	-6.865	-5.0734	-3.2101	-0.1747	-4.6483	-3.9562	-3.4452	-0.5816	-3.0539	-0.9735	-1.9045	-1.7055	3	ANOMP
308.5938	-6.5063	-4.8323	-5.7995	-3.6328	-7.9537	-6.0731	-5.8484	-1.4656	-7.744	-8.4837	-7.7179	-4.5967	-2.0887	-9.9387	-9.1524	-7.0705	-3.0025	-7.2228	-8.3395	-6.7861	-4.7437	-0.7456	-6.1329	-5.7807	-5.3198	-2.0253	-4.3566	-1.5899	-2.5663	-2.4491	3	ANOMP
312.5	-7.1822	-5.4546	-6.39	-3.8814	-8.4823	-6.6381	-6.4324	-1.8706	-8.1299	-9.3278	-8.5947	-5.0744	-2.1792	-11.081	-10.5183	-8.4255	-3.5548	-8.0478	-10.0582	-8.7984	-6.596	-1.5716	-7.8924	-7.8812	-7.4739	-3.7985	-5.9361	-2.454	-3.4868	-3.4941	3	ANOMP
316.4063	-8.0053	-6.2587	-7.1432	-4.0928	-9.0591	-7.3331	-7.1793	-2.4183	-8.4476	-10.2683	-9.617	-5.7185	-2.1724	-12.3196	-12.0406	-9.9732	-4.1462	-8.9983	-11.945	-10.997	-8.6701	-2.642	-9.8501	-10.1553	-9.7916	-5.7926	-7.7057	-3.5208	-4.5972	-4.7682	3	ANOMP
320.3125	-8.939	-7.1923	-8.0141	-4.2501	-9.6455	-8.1267	-8.0493	-3.0747	-8.6949	-11.2556	-10.7315	-6.5167	-2.0787	-13.5714	-13.6224	-11.6269	-4.7616	-10.0146	-13.8713	-13.2443	-10.8273	-3.882	-11.8683	-12.4544	-12.1289	-7.8807	-9.5348	-4.719	-5.789	-6.1664	3	ANOMP
324.2188	-9.9085	-8.1855	-8.9491	-4.3496	-10.2323	-8.9672	-8.9915	-3.7842	-8.8681	-12.2224	-11.8656	-7.4344	-1.9074	-14.7437	-15.151	-13.2855	-5.373	-11.0215	-15.7	-15.3811	-12.916	-5.1997	-13.7997	-14.623	-14.3248	-9.9139	-11.2761	-5.9449	-6.954	-7.5596	3	ANOMP
328.125	-10.8426	-9.1378	-9.8659	-4.3855	-10.7673	-9.8003	-9.9302	-4.4701	-8.9685	-13.0974	-12.9388	-8.3922	-1.6706	-15.7269	-16.5024	-14.816	-5.9462	-11.9055	-17.2686	-17.2416	-14.7664	-6.4429	-15.4701	-16.4916	-16.2225	-11.7235	-12.7739	-7.0762	-7.9581	-8.8128	3	ANOMP
332.0313	-11.6731	-9.9791	-10.6836	-4.3787	-11.2396	-10.5699	-10.8024	-5.0633	-9.019	-13.8305	-13.8811	-9.3226	-1.4028	-16.4455	-17.5938	-16.1128	-6.443	-12.5851	-18.4663	-18.7002	-16.2432	-7.4988	-16.746	-17.9475	-17.7102	-13.1957	-13.9216	-8.0076	-8.7222	-9.8187	3	ANOMP
335.9375	-12.3385	-10.6309	-11.3436	-4.3505	-11.6269	-11.2299	-11.5434	-5.4988	-9.0453	-14.3824	-14.6302	-10.1326	-1.1146	-16.841	-18.3556	-17.0819	-6.8212	-12.9815	-19.2136	-19.6757	-17.2332	-8.2479	-17.5369	-18.9003	-18.6884	-14.2285	-14.6371	-8.6531	-9.1731	-10.5005	3	ANOMP
339.8438	-12.8026	-11.0587	-11.7941	-4.331	-11.941	-11.7494	-12.1084	-5.7374	-9.0749	-14.7428	-15.157	-10.7567	-0.8433	-16.9205	-18.7833	-17.6651	-7.0452	-13.0719	-19.5004	-20.1425	-17.6828	-8.6311	-17.8138	-19.3453	-19.1471	-14.7707	-14.9048	-8.9717	-9.3008	-10.8255	3	ANOMP
343.75	-13.0485	-11.2509	-12.0255	-4.3551	-12.176	-12.1144	-12.477	-5.7742	-9.1408	-14.9251	-15.4547	-11.1408	-0.6101	-16.7228	-18.8974	-17.8482	-7.0939	-12.876	-19.3763	-20.1357	-17.5887	-8.6343	-17.6269	-19.3248	-19.0975	-14.8212	-14.7734	-8.9631	-9.1486	-10.8114	3	ANOMP
347.6563	-13.0922	-11.2328	-12.0355	-4.4387	-12.3496	-12.3326	-12.6424	-5.6206	-9.2526	-14.9596	-15.542	-11.2635	-0.4437	-16.3246	-18.7619	-17.6592	-6.9557	-12.4524	-18.9345	-19.7357	-17.0014	-8.3134	-17.0797	-18.9403	-18.6212	-14.4194	-14.3407	-8.6822	-8.7849	-10.5314	3	ANOMP
351.5625	-12.9526	-11.0423	-11.8532	-4.5892	-12.4664	-12.4049	-12.6138	-5.3147	-9.4167	-14.8892	-15.4452	-11.1231	-0.3478	-15.8196	-18.4597	-17.1514	-6.6316	-11.8928	-18.3122	-19.0561	-16.0092	-7.7629	-16.312	-18.3062	-17.8116	-13.6416	-13.7166	-8.209	-8.3136	-10.0637	3	ANOMP
355.4688	-12.6776	-10.74	-11.5282	-4.8114	-12.5423	-12.3599	-12.4297	-4.9142	-9.6181	-14.7624	-15.212	-10.7526	-0.3383	-15.3155	-18.0783	-16.4237	-6.1466	-11.3024	-17.6409	-18.2338	-14.7378	-7.0997	-15.4824	-17.5566	-16.8012	-12.5876	-13.0407	-7.6531	-7.8413	-9.5169	3	ANOMP
359.375	-12.2981	-10.3769	-11.1005	-5.0774	-12.5728	-12.2103	-12.1229	-4.4692	-9.8094	-14.6146	-14.887	-10.2094	-0.3996	-14.8869	-17.6879	-15.5623	-5.5362	-10.7683	-17.0241	-17.3661	-13.3255	-6.4456	-14.7156	-16.7953	-15.6998	-11.3698	-12.4057	-7.109	-7.4518	-8.9782	3	ANOMP
363.2813	-11.8563	-9.9996	-10.6232	-5.3564	-12.56	-11.9867	-11.7438	-4.0347	-9.9512	-14.4783	-14.5115	-9.5676	-0.5169	-14.5832	-17.3415	-14.6732	-4.8543	-10.3501	-16.5332	-16.5516	-11.9019	-5.9029	-14.0874	-16.0853	-14.6007	-10.1062	-11.8839	-6.6635	-7.2036	-8.5246	3	ANOMP
367.1875	-11.3813	-9.6355	-10.1273	-5.6196	-12.4887	-11.7017	-11.3279	-3.6579	-9.989	-14.3506	-14.112	-8.8926	-0.6637	-14.4046	-17.0529	-13.8292	-4.1548	-10.0606	-16.1827	-15.8184	-10.576	-5.5125	-13.6279	-15.4394	-13.5739	-8.8839	-11.4816	-6.3503	-7.1095	-8.1814	3	ANOMP
371.0938	-10.8822	-9.2882	-9.6245	-5.8196	-12.3541	-11.3717	-10.9206	-3.3569	-9.8799	-14.2306	-13.7075	-8.2553	-0.7992	-14.3164	-16.8019	-13.0873	-3.4948	-9.8706	-15.9191	-15.1775	-9.4205	-5.2861	-13.2751	-14.8203	-12.6339	-7.7821	-11.1616	-6.1694	-7.1295	-7.9387	3	ANOMP
375	-10.3685	-8.9419	-9.1227	-5.9278	-12.1396	-11.0072	-10.5406	-3.1433	-9.5926	-14.0969	-13.2965	-7.7062	-0.8837	-14.2473	-16.541	-12.4555	-2.9275	-9.7106	-15.6618	-14.5766	-8.4714	-5.1697	-12.936	-14.1566	-11.7702	-6.8503	-10.8361	-6.0776	-7.2049	-7.7614	3	ANOMP
378.9063	-9.8167	-8.5628	-8.5955	-5.9224	-11.8287	-10.6008	-10.2006	-2.9997	-9.1217	-13.8951	-12.8611	-7.2662	-0.8837	-14.1001	-16.1965	-11.9183	-2.4757	-9.4878	-15.2845	-13.9411	-7.7132	-5.077	-12.4842	-13.3512	-10.9375	-6.0957	-10.4071	-5.9976	-7.2358	-7.5787	3	ANOMP
382.8125	-9.2144	-8.1196	-8.0323	-5.7955	-11.4182	-10.164	-9.8984	-2.9065	-8.4922	-13.5946	-12.3825	-6.9349	-0.766	-13.7951	-15.6988	-11.4314	-2.1471	-9.1156	-14.6904	-13.1925	-7.1082	-4.9193	-11.801	-12.3162	-10.0807	-5.5107	-9.7775	-5.8553	-7.1399	-7.3337	3	ANOMP
386.7188	-8.5385	-7.5664	-7.3945	-5.5551	-10.905	-9.6717	-9.6115	-2.8197	-7.7499	-13.1524	-11.8247	-6.6826	-0.5156	-13.2464	-14.9819	-10.9219	-1.9257	-8.5233	-13.7854	-12.2575	-6.5851	-4.6006	-10.8033	-10.9994	-9.1421	-5.0657	-8.8834	-5.5694	-6.8486	-6.9641	3	ANOMP
390.625	-7.7753	-6.8759	-6.6641	-5.2219	-10.2873	-9.1158	-9.2974	-2.6965	-6.9567	-12.5319	-11.1497	-6.4622	-0.1351	-12.4305	-14.0078	-10.3169	-1.7834	-7.6846	-12.5377	-11.0979	-6.0728	-4.0811	-9.4619	-9.3953	-8.0852	-4.7162	-7.7084	-5.0972	-6.3336	-6.4391	3	ANOMP
394.5313	-6.9131	-6.0318	-5.8164	-4.8369	-9.5632	-8.469	-8.9043	-2.4933	-6.1853	-11.7133	-10.3211	-6.2053	0.359	-11.3373	-12.7574	-9.5546	-1.6512	-6.6224	-10.9654	-9.6966	-5.496	-3.3425	-7.8133	-7.5503	-6.9048	-4.4157	-6.288	-4.4331	-5.6031	-5.7605	3	ANOMP
398.4375	-5.9631	-5.0419	-4.8573	-4.4387	-8.7505	-7.7199	-8.3952	-2.1815	-5.5035	-10.6933	-9.3238	-5.8617	0.9299	-10.0201	-11.2638	-8.5992	-1.4902	-5.4069	-9.1554	-8.1002	-4.8196	-2.4388	-5.9769	-5.5721	-5.6239	-4.1257	-4.7234	-3.6103	-4.7213	-4.9714	3	ANOMP
402.3438	-4.9385	-3.9291	-3.7936	-4.0705	-7.855	-6.8372	-7.7106	-1.7306	-4.9472	-9.4924	-8.1465	-5.3772	1.5335	-8.5519	-9.5838	-7.4246	-1.2439	-4.1406	-7.2227	-6.3775	-4.0269	-1.4488	-4.0979	-3.6012	-4.303	-3.8285	-3.1416	-2.7022	-3.7686	-4.1359	3	ANOMP
406.25	-3.8844	-2.7359	-2.6577	-3.7719	-6.8891	-5.8203	-6.8274	-1.141	-4.5494	-8.1383	-6.8052	-4.7303	2.1076	-7.036	-7.7997	-6.0796	-0.8843	-2.9528	-5.3222	-4.6434	-3.1482	-0.4847	-2.3556	-1.7971	-3.0389	-3.518	-1.6875	-1.7981	-2.8518	-3.3337	3	ANOMP
410.1563	-2.8453	-1.5232	-1.495	-3.5692	-5.8755	-4.6731	-5.7484	-0.4265	-4.3003	-6.6928	-5.3397	-3.9194	2.5994	-5.5823	-6.0151	-4.6187	-0.4125	-1.9501	-3.6059	-3.027	-2.2464	0.3471	-0.9119	-0.3062	-1.9243	-3.2207	-0.503	-1.0017	-2.0681	-2.6473	3	ANOMP
414.0625	-1.8849	-0.3582	-0.3573	-3.4842	-4.8487	-3.4299	-4.4952	0.3785	-4.1708	-5.2196	-3.8147	-2.9844	2.9699	-4.2828	-4.3365	-3.1482	0.1488	-1.2269	-2.2082	-1.6384	-1.416	0.9575	0.1085	0.7506	-1.0657	-2.9666	0.3102	-0.384	-1.4995	-2.1469	3	ANOMP
417.9688	-1.0513	0.6954	0.6991	-3.5024	-3.8305	-2.1162	-3.1234	1.2249	-4.1026	-3.7896	-2.3002	-1.9844	3.1935	-3.2019	-2.8583	-1.7701	0.747	-0.8169	-1.2	-0.5802	-0.7405	1.3121	0.6549	1.3234	-0.5421	-2.793	0.7139	0.0106	-1.1768	-1.8659	3	ANOMP
421.875	-0.4017	1.5668	1.6095	-3.6174	-2.8673	-0.8131	-1.7338	2.0362	-4.0385	-2.4783	-0.8943	-1.0076	3.264	-2.3814	-1.6551	-0.6087	1.3048	-0.6992	-0.625	0.0866	-0.3255	1.4107	0.7326	1.4047	-0.3943	-2.7535	0.7043	0.1719	-1.1036	-1.8182	3	ANOMP
425.7813	0.0219	2.2059	2.3286	-3.7928	-1.9946	0.4151	-0.4265	2.7444	-3.9231	-1.351	0.3203	-0.1485	3.1994	-1.8214	-0.776	0.2477	1.7475	-0.8165	-0.4468	0.3366	-0.2201	1.2971	0.4262	1.0566	-0.6271	-2.8707	0.3561	0.1283	-1.2408	-1.9746	3	ANOMP
429.6875	0.2083	2.5868	2.8177	-3.9846	-1.2446	1.4933	0.6871	3.2735	-3.7003	-0.4565	1.2685	0.5206	3.0494	-1.4887	-0.2324	0.7477	2.012	-1.061	-0.5959	0.2039	-0.4437	1.0816	-0.1283	0.3947	-1.1907	-3.1507	-0.2166	-0.0435	-1.5081	-2.2755	3	ANOMP
433.5938	0.1556	2.6977	3.0577	-4.1528	-0.6528	2.3397	1.5116	3.569	-3.3612	0.1781	1.8975	0.9351	2.874	-1.3278	-0.0024	0.864	2.0557	-1.3137	-0.9568	-0.2425	-0.9601	0.8562	-0.7729	-0.4371	-1.9952	-3.5607	-0.8811	-0.2653	-1.829	-2.6473	3	ANOMP
437.5	-0.1103	2.5472	3.0445	-4.2596	-0.2423	2.9038	1.9721	3.5885	-2.9044	0.5458	2.188	1.0592	2.7281	-1.2755	-0.0447	0.6408	1.8643	-1.4642	-1.4191	-0.8957	-1.6996	0.7266	-1.3715	-1.2975	-2.9157	-4.0494	-1.5034	-0.4603	-2.1168	-3.0123	3	ANOMP
441.4063	-0.5326	2.1822	2.8014	-4.2637	-0.0064	3.1615	2.038	3.3381	-2.3567	0.6708	2.1557	0.9088	2.6831	-1.256	-0.286	0.1522	1.4793	-1.4283	-1.8595	-1.6461	-2.5201	0.7798	-1.7874	-2.0471	-3.8116	-4.5298	-1.9648	-0.5499	-2.2927	-3.2928	3	ANOMP
445.3125	-1.0435	1.6622	2.3732	-4.1483	0.0572	3.1233	1.7271	2.8535	-1.7522	0.5899	1.853	0.5369	2.7858	-1.2187	-0.6333	-0.4742	0.9684	-1.1583	-2.1795	-2.357	-3.2782	1.0544	-1.951	-2.5807	-4.5407	-4.9007	-2.1793	-0.4953	-2.3072	-3.4219	3	ANOMP
449.2188	-1.5622	1.0582	1.8118	-3.9169	-0.0096	2.8165	1.1066	2.1949	-1.1517	0.3685	1.3598	0.0192	3.0499	-1.1173	-1.0138	-1.1173	0.4334	-0.6533	-2.3236	-2.9266	-3.8223	1.5494	-1.8415	-2.8439	-4.9748	-5.0612	-2.1189	-0.2722	-2.1449	-3.3587	3	ANOMP
453.125	-2.0181	0.4504	1.1859	-3.5755	-0.1828	2.3097	0.2689	1.4599	-0.6094	0.059	0.763	-0.5422	3.4731	-0.9387	-1.3479	-1.6405	-0.0216	0.0381	-2.2759	-3.2679	-4.0246	2.228	-1.4938	-2.8198	-5.0343	-4.9326	-1.7811	0.0965	-1.8127	-3.0937	3	ANOMP
457.0313	-2.3431	-0.0909	0.5536	-3.1578	-0.4078	1.6865	-0.6615	0.7467	-0.1653	-0.2715	0.1607	-1.0381	4.0117	-0.6882	-1.5838	-1.9473	-0.2948	0.8394	-2.0409	-3.3457	-3.8105	3.0166	-0.9697	-2.5321	-4.6766	-4.4666	-1.2034	0.5915	-1.3368	-2.6323	3	ANOMP
460.9375	-2.4849	-0.4955	-0.0164	-2.6996	-0.6432	1.0301	-1.5588	0.1667	0.1538	-0.5715	-0.3556	-1.3799	4.6154	-0.3801	-1.6929	-1.9573	-0.3148	1.6658	-1.6618	-3.1366	-3.1469	3.8403	-0.346	-2.033	-3.9121	-3.653	-0.4343	1.1606	-0.7458	-1.9978	3	ANOMP
464.8438	-2.4299	-0.7278	-0.4759	-2.2401	-0.8428	0.4297	-2.3065	-0.1983	0.346	-0.8056	-0.727	-1.5049	5.2058	-0.046	-1.6579	-1.6587	-0.0389	2.4317	-1.1932	-2.6716	-2.0719	4.6125	0.2908	-1.3853	-2.7943	-2.5471	0.4579	1.7719	-0.0872	-1.2264	3	ANOMP
468.75	-2.1849	-0.7782	-0.8027	-1.8114	-0.9941	-0.0617	-2.827	-0.2951	0.4165	-0.966	-0.9275	-1.3817	5.709	0.2827	-1.5029	-1.0828	0.507	3.0722	-0.6936	-2.0066	-0.6905	5.2821	0.8858	-0.6594	-1.4275	-1.233	1.422	2.3906	0.6096	-0.3687	3	ANOMP
472.6563	-1.7844	-0.6541	-0.975	-1.4428	-1.0728	-0.4094	-3.0756	-0.1147	0.4088	-1.0537	-0.9497	-1.0185	6.0694	0.5768	-1.2569	-0.2932	1.2748	3.5508	-0.205	-1.2125	0.8627	5.8098	1.419	0.1038	0.0784	0.1665	2.4116	2.9956	1.3228	0.5336	3	ANOMP
476.5625	-1.2794	-0.3909	-1.0091	-1.146	-1.0878	-0.6017	-3.0579	0.3158	0.3519	-1.0887	-0.8293	-0.4653	6.2444	0.8163	-0.9638	0.6072	2.1679	3.8722	0.2409	-0.3638	2.4331	6.1957	1.894	0.8616	1.6025	1.5088	3.4029	3.5869	2.0378	1.435	3	ANOMP
480.4688	-0.7422	-0.0455	-0.9227	-0.916	-1.0532	-0.6653	-2.8197	0.9312	0.2956	-1.1033	-0.6156	0.1983	6.2317	0.9872	-0.6674	1.519	3.0743	4.0585	0.6282	0.4689	3.8649	6.4548	2.3412	1.5997	3.0198	2.6752	4.3739	4.1642	2.7396	2.2895	3	ANOMP
484.375	-0.2367	0.3209	-0.7518	-0.7433	-0.9914	-0.6362	-2.4343	1.6349	0.2647	-1.1306	-0.3729	0.8901	6.0526	1.0927	-0.4201	2.329	3.8798	4.1558	0.9637	1.2416	5.0322	6.6275	2.7976	2.317	4.2479	3.5552	5.312	4.7288	3.4196	3.0622	3	ANOMP
488.2813	0.1847	0.6504	-0.5368	-0.6001	-0.93	-0.564	-1.9929	2.3308	0.2888	-1.191	-0.1561	1.5142	5.7549	1.1368	-0.2342	2.9731	4.5029	4.2144	1.2578	1.903	5.8718	6.7407	3.3071	3.0247	5.2348	4.1102	6.2034	5.2756	4.0555	3.7281	3	ANOMP
492.1875	0.4797	0.8972	-0.3145	-0.4624	-0.8923	-0.5026	-1.5879	2.9258	0.3765	-1.3106	-0.0111	2.0047	5.409	1.1345	-0.1338	3.3999	4.8788	4.2758	1.5282	2.4462	6.3558	6.8339	3.8849	3.7188	5.9661	4.3334	7.0275	5.7969	4.626	4.2495	3	ANOMP
496.0938	0.636	1.0391	-0.1018	-0.296	-0.8914	-0.4781	-1.2743	3.3594	0.5192	-1.4815	0.0398	2.3247	5.089	1.1008	-0.1138	3.619	5.007	4.3585	1.7973	2.8834	6.5222	6.9175	4.5258	4.4097	6.4625	4.2806	7.7493	6.2615	5.1023	4.6222	3	ANOMP
500	0.6624	1.0672	0.08	-0.0942	-0.9305	-0.5162	-1.1034	3.5994	0.6992	-1.6851	7e-04	2.4583	4.859	1.049	-0.1574	3.649	4.9134	4.4622	2.0646	3.228	6.4549	6.9912	5.1921	5.0752	6.7561	4.0434	8.3339	6.6415	5.4487	4.835	3	ANOMP
503.9063	0.5887	1.0045	0.2373	0.1476	-1.0141	-0.6144	-1.0824	3.654	0.8883	-1.9069	-0.1129	2.4347	4.7608	0.9863	-0.2383	3.5454	4.6588	4.5704	2.3291	3.5016	6.2458	7.0403	5.8212	5.6825	6.9134	3.7243	8.7339	6.8951	5.6351	4.885	3	ANOMP
507.8125	0.4524	0.8863	0.3827	0.4304	-1.1187	-0.7462	-1.1752	3.5694	1.0638	-2.1078	-0.2556	2.2956	4.8208	0.9227	-0.3192	3.3808	4.3343	4.6458	2.5728	3.7307	6.0095	7.0366	6.344	6.2006	6.9779	3.4406	8.9284	7.0078	5.6478	4.7895	3	ANOMP
511.7188	0.3028	0.7613	0.535	0.7354	-1.2291	-0.8822	-1.3402	3.4099	1.2006	-2.2474	-0.3834	2.106	5.0249	0.8568	-0.3842	3.2113	4.0138	4.6463	2.7732	3.923	5.8163	6.9607	6.6835	6.5829	6.9911	3.2684	8.8843	6.9519	5.4837	4.5645	3	ANOMP
515.625	0.1806	0.6709	0.7064	1.0313	-1.326	-0.9844	-1.5143	3.2467	1.2828	-2.3142	-0.4602	1.9228	5.3426	0.789	-0.4056	3.0799	3.7688	4.5422	2.9055	4.068	5.7149	6.7939	6.7885	6.7852	6.9634	3.2443	8.6111	6.7351	5.156	4.2413	3	ANOMP
519.5313	0.1083	0.655	0.9186	1.3054	-1.391	-1.0203	-1.6347	3.1553	1.3169	-2.2801	-0.447	1.7942	5.7294	0.7168	-0.376	3.0095	3.6266	4.3144	2.9378	4.1639	5.7045	6.5298	6.6244	6.7766	6.8938	3.3565	8.1334	6.3819	4.7092	3.8609	3	ANOMP
523.4375	0.1006	0.7263	1.1627	1.5249	-1.415	-0.9708	-1.6588	3.1703	1.3047	-2.1533	-0.3411	1.7392	6.1172	0.6381	-0.2974	2.9936	3.5852	3.9658	2.8591	4.1762	5.744	6.183	6.1976	6.5461	6.7407	3.5452	7.4948	5.9288	4.1869	3.4459	3	ANOMP
527.3438	0.1528	0.895	1.4359	1.6899	-1.3791	-0.8131	-1.5584	3.3126	1.2769	-1.9328	-0.1325	1.7706	6.4613	0.5586	-0.1815	3.0068	3.6248	3.5335	2.6632	4.0712	5.769	5.7871	5.5535	6.102	6.4766	3.7293	6.7579	5.4328	3.6573	3.0418	3	ANOMP
531.25	0.4383	1.2168	1.6259	1.8826	-1.4564	-0.7467	-1.4374	3.7308	0.9042	-1.9928	-0.2188	1.7869	3.8958	0.3549	-0.4279	2.6668	3.7038	2.9508	2.0332	3.4593	5.4454	5.1144	4.4571	5.0756	5.9693	3.6856	5.8116	4.8465	3.0801	2.7154	3	ANOMP
535.1563	0.4328	1.3904	1.765	1.8972	-1.3446	-0.4612	-1.1611	3.9808	0.8988	-1.6801	0.0739	1.8651	4.0404	0.2668	-0.3051	2.5895	3.7029	2.4717	1.6305	3.0512	5.1881	4.7162	3.5781	4.292	5.3548	3.562	5.0679	4.4028	2.6792	2.3872	3	ANOMP
539.0625	0.3806	1.5327	1.8055	1.874	-1.1978	-0.1417	-0.8588	4.2158	0.9438	-1.3624	0.358	1.9047	4.0681	0.1863	-0.2147	2.4172	3.5943	2.0504	1.1573	2.4825	4.7013	4.3657	2.7031	3.4061	4.5425	3.1843	4.3939	4.0297	2.3796	2.105	3	ANOMP
542.9688	0.2765	1.6095	1.7286	1.8372	-1.0228	0.1788	-0.5738	4.3635	1.0497	-1.0565	0.5966	1.8633	3.9985	0.1149	-0.1606	2.1168	3.3429	1.7144	0.6605	1.7703	3.9763	4.0871	1.9062	2.4838	3.552	2.5484	3.817	3.7401	2.1837	1.8654	3	ANOMP
546.875	0.1015	1.5909	1.5209	1.8058	-0.8232	0.4665	-0.3679	4.3767	1.2219	-0.7887	0.7589	1.7074	3.8599	0.0608	-0.1574	1.6827	2.9452	1.4813	0.1618	0.9534	3.0449	3.8757	1.2231	1.5679	2.4243	1.6934	3.3302	3.5188	2.0669	1.6477	3	ANOMP
550.7813	-0.1385	1.4554	1.17	1.7995	-0.6296	0.6883	-0.2897	4.2203	1.4319	-0.5806	0.8253	1.4319	3.6735	0.0154	-0.211	1.1308	2.4225	1.3476	-0.3045	0.0671	1.9677	3.723	0.6776	0.7043	1.2216	0.7024	2.9084	3.3406	1.9869	1.4304	3	ANOMP
554.6875	-0.4385	1.1972	0.6964	1.8122	-0.4614	0.8201	-0.3688	3.8958	1.6474	-0.4424	0.7853	1.0392	3.4635	-0.0328	-0.3119	0.4945	1.8234	1.2704	-0.7245	-0.8266	0.8331	3.593	0.2549	-0.0912	0.0198	-0.303	2.5093	3.166	1.8869	1.1904	3	ANOMP
558.5938	-0.7831	0.82	0.1182	1.8349	-0.3432	0.8392	-0.617	3.4203	1.8247	-0.3833	0.6444	0.561	3.2499	-0.0946	-0.4629	-0.1837	1.2225	1.2167	-1.0918	-1.6902	-0.2542	3.4675	-0.0869	-0.8084	-1.1157	-1.1966	2.0875	2.9597	1.7232	0.9077	3	ANOMP
562.5	-1.1649	0.3436	-0.5345	1.8404	-0.3096	0.7301	-1.0343	2.8431	1.9101	-0.4251	0.3989	0.0256	3.0435	-0.1955	-0.6647	-0.8673	0.6825	1.124	-1.4218	-2.4766	-1.2123	3.3048	-0.3951	-1.463	-2.1193	-1.8794	1.5966	2.6978	1.4596	0.5731	3	ANOMP
566.4063	-1.5676	-0.2091	-1.2209	1.8022	-0.395	0.4828	-1.597	2.224	1.8665	-0.5787	0.0607	-0.5217	2.8435	-0.3546	-0.921	-1.5173	0.2579	0.9567	-1.7227	-3.1666	-1.9723	3.0903	-0.7188	-2.0757	-2.9448	-2.2685	1.012	2.3633	1.0723	0.1759	3	ANOMP
570.3125	-1.9953	-0.8141	-1.9123	1.6836	-0.63	0.0878	-2.2847	1.6062	1.6524	-0.8692	-0.3834	-1.0549	2.6467	-0.5951	-1.246	-2.1242	-0.0216	0.6763	-2.0341	-3.7597	-2.5082	2.8053	-1.1129	-2.6662	-3.5898	-2.3544	0.3225	1.9438	0.5564	-0.27	3	ANOMP
574.2188	-2.4485	-1.4437	-2.58	1.4658	-1.0369	-0.4635	-3.0606	1.044	1.2592	-1.3051	-0.9211	-1.5572	2.4517	-0.931	-1.6519	-2.6646	-0.1493	0.2876	-2.3809	-4.2575	-2.8105	2.4612	-1.6015	-3.2584	-4.053	-2.1576	-0.4525	1.4524	-0.0577	-0.7596	3	ANOMP
578.125	-2.9308	-2.0769	-3.1986	1.1363	-1.621	-1.164	-3.8929	0.549	0.6997	-1.9101	-1.567	-2.0294	2.2594	-1.3732	-2.1579	-3.1478	-0.1534	-0.1946	-2.7786	-4.687	-2.921	2.0653	-2.1938	-3.8634	-4.3571	-1.7571	-1.2811	0.9174	-0.7336	-1.2646	3	ANOMP
582.0313	-3.4399	-2.695	-3.7632	0.7008	-2.3719	-2.0076	-4.7574	0.129	0.0024	-2.6701	-2.3215	-2.4676	2.0813	-1.9151	-2.7669	-3.5796	-0.0716	-0.7401	-3.2468	-5.057	-2.8873	1.6462	-2.8656	-4.4725	-4.5252	-1.2571	-2.0984	0.3474	-1.4227	-1.7646	3	ANOMP
585.9375	-3.9631	-3.2691	-4.2609	0.2049	-3.246	-2.9581	-5.6124	-0.2169	-0.7608	-3.5633	-3.1611	-2.8853	1.9408	-2.5292	-3.4692	-3.9592	0.0452	-1.2769	-3.7663	-5.3711	-2.7505	1.2339	-3.5688	-5.0439	-4.5757	-0.7566	-2.8343	-0.2076	-2.054	-2.2196	3	ANOMP
589.8438	-4.4885	-3.7937	-4.6882	-0.3205	-4.185	-3.9772	-6.4434	-0.5206	-1.5262	-4.5642	-4.072	-3.2881	1.849	-3.1855	-4.2483	-4.2892	0.1434	-1.7569	-4.3236	-5.6302	-2.5578	0.8503	-4.2497	-5.5448	-4.5193	-0.3612	-3.4207	-0.7358	-2.5813	-2.5987	3	ANOMP
593.75	-4.9776	-4.2364	-5.0382	-0.8124	-5.1069	-4.9972	-7.1988	-0.7906	-2.2035	-5.5978	-5.0065	-3.6708	1.8254	-3.8337	-5.0547	-4.5446	0.2034	-2.1142	-4.8663	-5.8047	-2.326	0.5275	-4.8279	-5.9012	-4.3357	-0.1185	-3.7825	-1.194	-2.9377	-2.8559	3	ANOMP
597.6563	-5.3949	-4.5828	-5.2973	-1.2114	-5.9287	-5.9526	-7.8615	-1.0415	-2.7281	-6.5978	-5.9075	-4.019	1.8844	-4.4292	-5.8292	-4.7092	0.2088	-2.3215	-5.3409	-5.8593	-2.0542	0.2812	-5.2424	-6.0494	-4.0021	-0.0448	-3.868	-1.5631	-3.0895	-2.9605	3	ANOMP
601.5625	-5.6867	-4.8082	-5.4591	-1.4787	-6.5705	-6.7699	-8.3843	-1.266	-3.0499	-7.4869	-6.7047	-4.3017	2.0217	-4.9128	-6.5019	-4.751	0.1716	-2.3606	-5.6872	-5.7457	-1.7214	0.113	-5.4306	-5.9375	-3.4921	-0.1212	-3.6434	-1.8103	-3.0086	-2.8823	3	ANOMP
605.4688	-5.8163	-4.8968	-5.5068	-1.5728	-6.97	-7.3894	-8.742	-1.4492	-3.1412	-8.1892	-7.3361	-4.494	2.2049	-5.2523	-7.0133	-4.6469	0.1211	-2.2483	-5.8522	-5.4316	-1.3064	0.0153	-5.3583	-5.518	-2.7671	-0.2816	-3.0957	-1.9126	-2.6827	-2.5973	3	ANOMP
609.375	-5.7394	-4.8282	-5.4182	-1.4905	-7.0832	-7.7462	-8.9106	-1.556	-3.0099	-8.6406	-7.7393	-4.5481	2.4172	-5.4155	-7.2901	-4.3664	0.1061	-1.9996	-5.7872	-4.8747	-0.7642	-0.0106	-5.0042	-4.773	-1.8084	-0.4457	-2.238	-1.8412	-2.1068	-2.0869	3	ANOMP
613.2813	-5.4481	-4.5987	-5.1905	-1.2455	-6.92	-7.8331	-8.8802	-1.5629	-2.694	-8.8137	-7.8797	-4.4467	2.6113	-5.3951	-7.3097	-3.9078	0.152	-1.6819	-5.4786	-4.087	-0.0901	0.0171	-4.3919	-3.7271	-0.6289	-0.5416	-1.1084	-1.5735	-1.3045	-1.3546	3	ANOMP
617.1875	-4.9444	-4.2123	-4.8305	-0.8801	-6.5119	-7.654	-8.6484	-1.4356	-2.264	-8.7101	-7.7461	-4.184	2.7367	-5.2032	-7.0542	-3.2969	0.2929	-1.341	-4.9413	-3.0888	0.7063	0.0807	-3.5601	-2.4362	0.7311	-0.5162	0.2252	-1.0981	-0.3108	-0.4255	3	ANOMP
621.0938	-4.2608	-3.6914	-4.345	-0.4419	-5.9273	-7.2503	-8.2511	-1.171	-1.7885	-8.3646	-7.3606	-3.7794	2.7722	-4.8723	-6.5615	-2.5696	0.5302	-1.0246	-4.2068	-1.9452	1.5908	0.1671	-2.5738	-0.9898	2.1838	-0.3453	1.687	-0.4235	0.8292	0.6627	3	ANOMP
625	-3.4563	-3.0714	-3.7732	-1e-04	-5.2519	-6.6794	-7.7284	-0.7774	-1.3458	-7.8365	-6.7843	-3.2694	2.6931	-4.4432	-5.8751	-1.7878	0.8529	-0.7692	-3.3432	-0.7407	2.4999	0.2662	-1.5183	0.4947	3.6293	-0.0535	3.1707	0.4328	2.0546	1.8509	3	ANOMP
628.9063	-2.5953	-2.3969	-3.155	0.4008	-4.5719	-6.0276	-7.1302	-0.2792	-0.9885	-7.2001	-6.0843	-2.7194	2.514	-3.9578	-5.0797	-1.0223	1.2302	-0.5892	-2.4277	0.4112	3.3463	0.3634	-0.4783	1.892	4.942	0.2974	4.5807	1.4219	3.2946	3.0709	3	ANOMP
632.8125	-1.7672	-1.7278	-2.5395	0.7136	-3.9882	-5.3812	-6.5374	0.2635	-0.7558	-6.5392	-5.3552	-2.1985	2.2594	-3.466	-4.266	-0.3578	1.6048	-0.4919	-1.5577	1.3993	4.0308	0.4398	0.4462	3.0684	5.9866	0.622	5.7989	2.4828	4.4682	4.2245	3	ANOMP
636.7188	-1.0449	-1.1191	-1.9882	0.9167	-3.5487	-4.8126	-5.9979	0.7958	-0.6453	-5.9315	-4.6775	-1.7753	1.9872	-3.001	-3.5238	0.1381	1.9261	-0.4551	-0.8163	2.1216	4.4704	0.4757	1.1758	3.9125	6.6498	0.817	6.7339	3.5151	5.4951	5.2295	3	ANOMP
640.625	-0.4817	-0.6123	-1.5386	1.019	-3.2819	-4.3703	-5.5647	1.2608	-0.6231	-5.4255	-4.1206	-1.5003	1.7658	-2.5796	-2.9151	0.4077	2.1466	-0.4428	-0.2595	2.5003	4.5899	0.4634	1.6499	4.342	6.8548	0.8029	7.3007	4.431	6.3037	6.0054	3	ANOMP
644.5313	-0.1217	-0.2459	-1.2305	1.0399	-3.1773	-4.0731	-5.2656	1.6126	-0.6294	-5.041	-3.7215	-1.4031	1.6604	-2.2023	-2.4969	0.4258	2.2275	-0.4174	0.0587	2.4993	4.3527	0.3762	1.8317	4.3156	6.562	0.5147	7.447	5.1383	6.8264	6.4927	3	ANOMP
648.4375	0.0297	-0.0355	-1.0782	1.0176	-3.1941	-3.9135	-5.1034	1.8185	-0.6062	-4.7715	-3.4884	-1.4799	1.7226	-1.8619	-2.2729	0.1936	2.1579	-0.3506	0.1346	2.1198	3.7595	0.2012	1.7049	3.8379	5.7843	-0.063	7.1502	5.5551	7.0342	6.6486	3	ANOMP
652.3438	-0.0103	0.02	-1.0782	0.9976	-3.2641	-3.8499	-5.057	1.8821	-0.4835	-4.5806	-3.3956	-1.7026	1.9954	-1.5301	-2.221	-0.2619	1.9425	-0.2233	-0.0063	1.408	2.844	-0.0725	1.3067	2.9634	4.5879	-0.9048	6.4448	5.6324	6.9078	6.4813	3	ANOMP
656.25	-0.1981	-0.0559	-1.2023	1.0254	-3.3173	-3.8258	-5.0856	1.8217	-0.214	-4.4165	-3.3988	-2.0231	2.4667	-1.1951	-2.3015	-0.8832	1.6084	-0.031	-0.3168	0.4557	1.6799	-0.4456	0.6781	1.7884	3.0866	-1.9298	5.3807	5.3656	6.4719	6.0072	3	ANOMP
660.1563	-0.4763	-0.2305	-1.4159	1.1245	-3.2873	-3.784	-5.1438	1.6662	0.2115	-4.2265	-3.4334	-2.3685	3.1149	-0.8278	-2.4451	-1.6014	1.2066	0.2126	-0.7213	-0.627	0.3772	-0.902	-0.0992	0.442	1.4248	-3.0335	4.0661	4.781	5.7755	5.2972	3	ANOMP
664.0625	-0.7826	-0.455	-1.6723	1.3054	-3.1264	-3.6767	-5.1802	1.4735	0.7788	-3.9637	-3.4425	-2.6849	3.8722	-0.4251	-2.5842	-2.326	0.7784	0.4754	-1.1432	-1.7161	-0.9455	-1.4211	-0.9347	-0.9298	-0.2362	-4.0844	2.6252	3.9592	4.8928	4.4236	3	ANOMP
667.9688	-1.049	-0.685	-1.9195	1.5517	-2.8191	-3.4649	-5.1565	1.2817	1.4342	-3.6028	-3.3706	-2.9112	4.6576	0.0058	-2.6506	-2.9751	0.3866	0.7372	-1.5032	-2.6825	-2.1564	-1.9584	-1.7256	-2.1844	-1.7362	-4.9562	1.2125	2.9956	3.9201	3.4972	3	ANOMP
671.875	-1.2335	-0.8814	-2.1195	1.8326	-2.38	-3.1485	-5.0493	1.1262	2.0997	-3.1365	-3.1897	-3.0176	5.3804	0.4495	-2.5979	-3.476	0.0711	0.9544	-1.7341	-3.4152	-3.1319	-2.4647	-2.3838	-3.1862	-2.9298	-5.5326	-0.0311	2.0192	2.9573	2.6109	3	ANOMP
675.7813	-1.3044	-1.0132	-2.2405	2.0981	-1.8582	-2.7476	-4.8547	1.0317	2.6924	-2.5956	-2.8988	-2.9803	5.9531	0.8749	-2.3997	-3.7551	-0.1189	1.1044	-1.7832	-3.8297	-3.7719	-2.8847	-2.8219	-3.8198	-3.7016	-5.7253	-0.9721	1.1401	2.1019	1.8645	3	ANOMP
679.6875	-1.5194	-1.3173	-2.5191	2.2058	-1.395	-2.3799	-4.6724	0.8849	3.0838	-2.066	-2.5538	-2.8717	6.2872	1.229	-2.0656	-3.7973	-0.1939	1.1704	-1.6454	-3.8857	-4.0114	-3.1716	-2.986	-4.0321	-3.9857	-5.5003	-1.5098	0.4651	1.4332	1.3304	3	ANOMP
683.5938	-1.3008	-1.2368	-2.405	2.3226	-0.8691	-1.9294	-4.3474	0.9153	3.3351	-1.491	-2.0897	-2.604	6.4067	1.5568	-1.5524	-3.5169	-0.0762	1.1963	-1.2741	-3.5261	-3.7655	-3.2629	-2.8229	-3.7698	-3.728	-4.8316	-1.563	0.0765	1.0228	1.06	3	ANOMP
687.5	-0.9826	-1.0732	-2.195	2.3017	-0.4319	-1.5276	-4.0038	0.9762	3.3624	-0.9719	-1.5879	-2.2594	6.2785	1.8158	-0.9106	-2.9387	0.192	1.1872	-0.6995	-2.7825	-3.0473	-3.1447	-2.3265	-3.0534	-2.9452	-3.7644	-1.1284	0.0019	0.8882	1.0818	3	ANOMP
691.4063	-0.5967	-0.8382	-1.9045	2.1449	-0.1196	-1.2144	-3.6797	1.0494	3.2019	-0.536	-1.0856	-1.869	5.9408	2.0108	-0.1701	-2.0737	0.6043	1.1894	0.0455	-1.6966	-1.8914	-2.8006	-1.5297	-1.9321	-1.6921	-2.3612	-0.2343	0.2433	1.0378	1.3895	3	ANOMP
695.3125	-0.1672	-0.5469	-1.555	1.8663	0.0754	-0.9912	-3.3856	1.1135	2.9051	-0.191	-0.5988	-1.4667	5.4549	2.1777	0.644	-0.9623	1.1338	1.249	0.9259	-0.3379	-0.3555	-2.2484	-0.4629	-0.4916	-0.048	-0.7071	1.0579	0.7592	1.4437	1.9572	3	ANOMP
699.2188	0.2747	-0.2087	-1.1605	1.5063	0.1736	-0.8458	-3.1193	1.1708	2.5597	0.0817	-0.1288	-1.0549	4.8976	2.3577	1.5131	0.3431	1.7484	1.4117	1.9059	1.2193	1.4572	-1.5202	0.8026	1.1702	1.8802	1.0902	2.6379	1.4828	2.0655	2.7445	3	ANOMP
703.125	0.7237	0.1722	-0.7268	1.1181	0.2318	-0.7294	-2.8674	1.2262	2.2669	0.3226	0.3439	-0.6349	4.3594	2.5958	2.4212	1.7795	2.4066	1.7081	2.9459	2.8912	3.4318	-0.6602	2.1944	2.9475	3.9693	2.9365	4.3943	2.3428	2.8455	3.6854	3	ANOMP
707.0313	1.1719	0.5977	-0.2668	0.7599	0.3127	-0.594	-2.5974	1.2971	2.1124	0.5826	0.8375	-0.1967	3.914	2.9358	3.3503	3.2722	3.0648	2.1481	4.0105	4.583	5.4354	0.2689	3.6317	4.7311	6.102	4.7311	6.1998	3.2383	3.7228	4.7254	3	ANOMP
710.9375	1.6283	1.0668	0.225	0.4863	0.4845	-0.3785	-2.2774	1.4062	2.1633	0.9108	1.383	0.2651	3.6213	3.4113	4.3003	4.744	3.6802	2.7226	5.0723	6.2275	7.3454	1.2071	5.0444	6.432	8.1702	6.3993	7.947	4.1165	4.6392	5.8136	3	ANOMP
714.8438	2.1033	1.5945	0.7427	0.3395	0.8004	-0.0299	-1.8724	1.5776	2.4528	1.3558	2.0053	0.7692	3.5099	4.0327	5.2635	6.119	4.2061	3.4022	6.1073	7.7525	9.0458	2.1057	6.3676	7.987	10.0716	7.8761	9.5429	4.9197	5.5487	6.8922	3	ANOMP
718.75	2.6065	2.1768	1.2832	0.3317	1.28	0.4815	-1.3684	1.8144	2.9597	1.929	2.7175	1.3097	3.5813	4.7786	6.2176	7.3404	4.6057	4.1281	7.0923	9.1175	10.4572	2.9153	7.5526	9.3411	11.7411	9.1129	10.9252	5.6174	6.4146	7.9218	3	ANOMP
722.6563	3.1392	2.805	1.8395	0.4536	1.9245	1.1551	-0.7502	2.1217	3.6369	2.6263	3.5094	1.8824	3.8049	5.6158	7.1412	8.3568	4.852	4.8481	8.0141	10.2839	11.519	3.6189	8.5635	10.4756	13.1257	10.0911	12.0607	6.2047	7.201	8.8654	3	ANOMP
726.5625	3.6901	3.4695	2.3959	0.6636	2.6972	1.9588	-0.0447	2.4753	4.3933	3.4108	4.3466	2.4551	4.1367	6.4777	8.0094	9.1431	4.9284	5.4917	8.8414	11.2348	12.2154	4.1871	9.3835	11.392	14.202	10.7974	12.9261	6.6883	7.8882	9.6863	3	ANOMP
730.4688	4.2424	4.14	2.9418	0.9258	3.545	2.8456	0.7239	2.8512	5.1401	4.2331	5.1916	3.0119	4.5126	7.2999	8.7899	9.6936	4.8361	6.0058	9.5718	11.9771	12.5668	4.6394	10.0103	12.0979	14.9798	11.2379	13.5366	7.0824	8.466	10.3568	3	ANOMP
734.375	4.7733	4.7854	3.4491	1.174	4.3895	3.7428	1.5148	3.2158	5.7738	5.0231	5.9953	3.5156	4.8635	8.0099	9.4526	10.0236	4.6016	6.3558	10.18	12.5143	12.6268	4.9757	10.4567	12.6152	15.4616	11.4343	13.9029	7.4006	8.9078	10.8541	3	ANOMP
738.2813	5.2537	5.3686	3.9041	1.359	5.1636	4.5897	2.2771	3.5371	6.2215	5.729	6.7112	3.9478	5.1385	8.5604	9.974	10.1658	4.2566	6.5272	10.6578	12.8684	12.4581	5.2162	10.7335	12.9638	15.6838	11.4111	14.0443	7.6556	9.2073	11.1563	3	ANOMP
742.1875	5.6428	5.8613	4.2941	1.4399	5.8	5.3178	2.968	3.7799	6.4397	6.2899	7.2957	4.2878	5.2894	8.9095	10.344	10.1622	3.8402	6.5217	10.9978	13.0557	12.1345	5.3762	10.8517	13.1602	15.6702	11.1993	13.9743	7.8374	9.3464	11.2463	3	ANOMP
746.0938	5.9142	6.2227	4.5918	1.3913	6.254	5.8792	3.5521	3.9285	6.411	6.6676	7.7162	4.521	5.2899	9.0527	10.549	10.0427	3.3961	6.364	11.1846	13.0889	11.7077	5.4648	10.8285	13.1952	15.4434	10.8279	13.7011	7.926	9.3023	11.105	3	ANOMP
750	6.0501	6.4395	4.7968	1.2199	6.51	6.2569	4.0071	3.9853	6.1633	6.8717	7.9666	4.6569	5.144	8.9995	10.6003	9.8486	2.9684	6.0999	11.2214	12.9875	11.229	5.4934	10.6708	13.0847	15.0284	10.3274	13.2389	7.9065	9.0755	10.7381	3	ANOMP
753.9063	6.0374	6.505	4.9005	0.9372	6.5636	6.4524	4.3171	3.949	5.7469	6.8944	8.0485	4.6942	4.8558	8.784	10.5049	9.5913	2.5775	5.7526	11.1023	12.7466	10.7054	5.4507	10.3799	12.7993	14.4375	9.7247	12.5879	7.7501	8.6601	10.1591	3	ANOMP
757.8125	5.886	6.4263	4.9045	0.5904	6.445	6.4838	4.4921	3.8403	5.2392	6.774	7.9807	4.651	4.4699	8.4527	10.2844	9.2881	2.2452	5.3913	10.8437	12.3716	10.1477	5.3503	9.9703	12.3461	13.6888	9.057	11.7784	7.4424	8.0742	9.4077	3	ANOMP
761.7188	5.606	6.2181	4.8073	0.2158	6.1868	6.3765	4.5303	3.674	4.701	6.5404	7.7835	4.5174	4.0181	8.0554	9.9562	8.9163	1.9634	5.034	10.4482	11.858	9.5277	5.1794	9.4403	11.7188	12.7998	8.3297	10.832	6.9778	7.3542	8.5268	3	ANOMP
765.625	5.2269	5.9163	4.6236	-0.1405	5.8386	6.1819	4.4503	3.4694	4.1992	6.2276	7.488	4.3128	3.5517	7.639	9.539	8.4736	1.7188	4.7158	9.9428	11.2134	8.8386	4.9557	8.8149	10.9416	11.7943	7.5988	9.8029	6.386	6.5514	7.6022	3	ANOMP
769.5313	4.7787	5.5472	4.3655	-0.456	5.4286	5.9101	4.2576	3.2358	3.7747	5.8667	7.1044	4.0256	3.099	7.2308	9.0435	7.9436	1.4861	4.4494	9.3555	10.4516	8.0595	4.6975	8.1212	10.0461	10.7179	6.8706	8.7557	5.7069	5.7278	6.6977	3	ANOMP
773.4375	4.3056	5.1495	4.045	-0.7083	4.9963	5.6033	3.9762	2.9862	3.4451	5.4863	6.663	3.6669	2.7004	6.8586	8.4903	7.3258	1.252	4.2408	8.7268	9.6057	7.2108	4.438	7.4108	9.1002	9.622	6.1947	7.7725	5.011	4.9628	5.9027	3	ANOMP
777.3438	3.8419	4.7604	3.6868	-0.8919	4.5636	5.2688	3.6171	2.7253	3.2151	5.0872	6.1721	3.2415	2.3785	6.5413	7.8958	6.6304	0.9884	4.0944	8.0987	8.7257	6.3254	4.2225	6.7417	8.1829	8.5857	5.6029	6.9398	4.3747	4.3328	5.29	3	ANOMP
781.25	3.4215	4.4109	3.3236	-1.0269	4.1468	4.9183	3.2021	2.4594	3.0674	4.6931	5.6625	2.7665	2.1472	6.2754	7.2835	5.8999	0.7143	4.0085	7.5246	7.8662	5.4686	4.1012	6.1812	7.3852	7.677	5.1379	6.3393	3.8824	3.9023	4.915	3	ANOMP
785.1563	3.0687	4.1136	2.9782	-1.1369	3.7468	4.5538	2.7448	2.1921	2.9683	4.2958	5.1371	2.2665	2.0035	6.0608	6.679	5.1799	0.4352	3.984	7.0455	7.0989	4.7204	4.123	5.7931	6.7825	6.9725	4.8224	6.0293	3.5951	3.7069	4.8004	3	ANOMP
789.0625	2.7992	3.8859	2.6895	-1.2474	3.37	4.1842	2.2753	1.949	2.8915	3.9063	4.6257	1.7833	1.9422	5.8904	6.1085	4.534	0.1884	4.0172	6.7078	6.4821	4.1681	4.3107	5.6262	6.4411	6.5311	4.6784	6.0334	3.561	3.7664	4.9409	3	ANOMP
792.9688	2.6237	3.735	2.4741	-1.3792	3.0218	3.8169	1.8371	1.739	2.8188	3.5444	4.1521	1.3688	1.9449	5.7604	5.6067	4.024	0.0138	4.1099	6.535	6.0684	3.8827	4.6844	5.7171	6.4002	6.3848	4.7238	6.3498	3.7928	4.061	5.2954	3	ANOMP
796.875	2.5378	3.6518	2.3491	-1.5469	2.7059	3.4601	1.4557	1.5994	2.7301	3.2149	3.7498	1.0738	2.0008	5.669	5.1999	3.709	-0.0457	4.2531	6.5318	5.8953	3.9131	5.2284	6.0549	6.657	6.5352	4.9424	6.9248	4.2578	4.5378	5.7959	3	ANOMP
800.7813	2.5283	3.6195	2.3223	-1.7574	2.4263	3.1388	1.1607	1.5471	2.6233	2.9408	3.4394	0.9406	2.0794	5.6058	4.9067	3.614	0.0438	4.4344	6.6796	5.9566	4.2645	5.8907	6.5962	7.1638	6.9393	5.3084	7.6752	4.8965	5.1246	6.3609	3	ANOMP
804.6875	2.5715	3.6181	2.38	-2.0033	2.1831	2.8601	0.9694	1.6031	2.5019	2.7285	3.238	0.9928	2.1554	5.5581	4.7281	3.739	0.2988	4.6249	6.9328	6.218	4.8977	6.6021	7.2676	7.837	7.5343	5.7779	8.4875	5.6178	5.7278	6.8931	3	ANOMP
808.5938	2.6397	3.6209	2.4882	-2.2651	1.9713	2.6447	0.8921	1.7703	2.3619	2.5776	3.1416	1.2301	2.1972	5.5136	4.6544	4.0581	0.7107	4.7976	7.2328	6.6343	5.7386	7.2757	7.964	8.5743	8.2316	6.3034	9.2548	6.316	6.2578	7.3131	3	ANOMP
812.5	2.7033	3.6036	2.6073	-2.5242	1.7759	2.4819	0.9194	2.0358	2.2119	2.4813	3.1425	1.6256	2.1854	5.4418	4.6553	4.5127	1.2543	4.9022	7.5118	7.1234	6.6786	7.8203	8.5758	9.2616	8.9216	6.817	9.8611	6.8897	6.6323	7.5559	3	ANOMP
816.4063	2.7201	3.5368	2.6823	-2.7701	1.5863	2.3578	1.0126	2.3626	2.0433	2.399	3.2021	2.1215	2.0904	5.3131	4.6858	5.0231	1.8638	4.8954	7.685	7.5939	7.5881	8.1471	8.989	9.7784	9.512	7.2656	10.2143	7.2447	6.7882	7.58	3	ANOMP
820.3125	2.6715	3.4018	2.6709	-2.976	1.365	2.2501	1.1339	2.7167	1.8456	2.3013	3.2744	2.6556	1.9035	5.0972	4.6971	5.5036	2.4879	4.7485	7.7	7.9798	8.3658	8.2066	9.1221	10.0506	9.9352	7.607	10.2702	7.3306	6.7014	7.3922	3	ANOMP
824.2188	2.5365	3.1859	2.5286	-3.1483	1.0918	2.1233	1.228	3.0326	1.6042	2.1417	3.3121	3.1415	1.6185	4.7695	4.6394	5.8831	3.0493	4.4381	7.5105	8.2157	8.9227	7.9734	8.9299	10.0311	10.1402	7.812	10.0143	7.1319	6.3782	7.0154	3	ANOMP
828.125	2.3033	2.8927	2.2482	-3.2733	0.7459	1.9483	1.2676	3.2731	1.3119	1.8849	3.2707	3.5219	1.2481	4.3227	4.4826	6.1118	3.4988	3.9722	7.1118	8.2753	9.2122	7.4684	8.4212	9.7225	10.127	7.8761	9.4857	6.676	5.8642	6.5095	3	ANOMP
832.0313	1.9792	2.525	1.8205	-3.3755	0.3018	1.6833	1.1998	3.3835	0.946	1.4917	3.1048	3.7351	0.8194	3.7568	4.1967	6.1513	3.792	3.3654	6.5223	8.1512	9.2299	6.7444	7.6335	9.1666	9.9138	7.8002	8.7343	6.0147	5.2101	5.93	3	ANOMP
835.9375	1.5942	2.1109	1.2927	-3.4478	-0.2205	1.321	1.0239	3.3621	0.5256	0.974	2.8135	3.7765	0.3781	3.099	3.8017	6.019	3.9316	2.6822	5.7982	7.878	9.0177	5.8948	6.6749	8.4461	9.5643	7.6297	7.8648	5.2469	4.506	5.3559	3	ANOMP
839.8438	1.1592	1.6813	0.7095	-3.5146	-0.811	0.8633	0.7362	3.2062	0.0633	0.3435	2.3994	3.6388	-0.0442	2.3904	3.3021	5.7386	3.9138	1.9754	5.0023	7.4884	8.6472	5.0007	5.6426	7.6393	9.1266	7.3784	6.9525	4.4565	3.8182	4.8354	3	ANOMP
843.75	0.7274	1.2686	0.1477	-3.5637	-1.4128	0.3415	0.3753	2.9517	-0.4022	-0.3528	1.9021	3.3769	-0.3824	1.6886	2.7576	5.3704	3.7975	1.3235	4.2205	7.0521	8.2045	4.1744	4.669	6.8566	8.6766	7.1093	6.0861	3.7383	3.2182	4.4191	3	ANOMP
847.6563	0.3283	0.9068	-0.3277	-3.611	-1.9773	-0.2112	-0.0211	2.639	-0.8322	-1.0501	1.3666	3.0378	-0.6087	1.0549	2.2058	4.9649	3.6184	0.7817	3.5141	6.6075	7.7608	3.478	3.8344	6.1584	8.2511	6.842	5.3207	3.151	2.7382	4.1163	3	ANOMP
851.5625	0.0042	0.6336	-0.6464	-3.6433	-2.4423	-0.7244	-0.3979	2.3321	-1.1808	-1.6696	0.8598	2.6956	-0.691	0.5427	1.7081	4.5763	3.4407	0.4022	2.9355	6.1953	7.3858	2.9639	3.214	5.6006	7.8779	6.6106	4.6829	2.7378	2.3969	3.925	3	ANOMP
855.4688	-0.2258	0.4609	-0.7773	-3.6633	-2.755	-1.1472	-0.7106	2.0876	-1.4108	-2.1469	0.4316	2.4065	-0.6328	0.189	1.2944	4.2363	3.2998	0.2013	2.5109	5.8243	7.0904	2.6348	2.8131	5.1779	7.5516	6.4188	4.1711	2.4906	2.1832	3.815	3	ANOMP
859.375	-0.3458	0.4027	-0.7009	-3.6524	-2.8669	-1.4272	-0.9143	1.9521	-1.4953	-2.4287	0.128	2.2147	-0.4465	-0.001	0.9862	3.9645	3.2307	0.1613	2.2209	5.4853	6.8786	2.4694	2.5976	4.8652	7.2416	6.2697	3.7575	2.3906	2.066	3.7468	3	ANOMP
863.2813	-0.364	0.4445	-0.4409	-3.6214	-2.7778	-1.5299	-0.9997	1.9449	-1.4372	-2.4978	-0.032	2.1301	-0.1874	-0.0382	0.7817	3.7372	3.2179	0.2367	2.0282	5.1471	6.6913	2.4094	2.4958	4.5961	6.9061	6.1379	3.3948	2.3724	1.996	3.6831	3	ANOMP
867.1875	-0.2958	0.5736	-0.0464	-3.5733	-2.4941	-1.4444	-0.967	2.0594	-1.2517	-2.3542	-0.0493	2.1501	0.1044	0.0427	0.6626	3.5318	3.257	0.3804	1.8818	4.768	6.4849	2.3948	2.4176	4.3043	6.4998	6.0061	3.0375	2.3924	1.9369	3.5868	3	ANOMP
871.0938	-0.1722	0.7481	0.4045	-3.5214	-2.066	-1.1981	-0.8434	2.2685	-0.9844	-2.0496	0.0362	2.2274	0.3572	0.1718	0.5799	3.3027	3.2898	0.5149	1.7037	4.3016	6.1858	2.363	2.2603	3.9206	5.9843	5.8361	2.6557	2.3869	1.8505	3.4441	3	ANOMP
875	-0.0263	0.945	0.8332	-3.4846	-1.5555	-0.8285	-0.6765	2.5153	-0.6885	-1.6474	0.1885	2.3169	0.5304	0.2949	0.4985	3.0213	3.2766	0.5817	1.4532	3.7284	5.7463	2.2789	1.9608	3.4066	5.3502	5.6138	2.2361	2.3274	1.7201	3.2545	3	ANOMP
878.9063	0.0983	1.1259	1.1641	-3.491	-1.0491	-0.4049	-0.5156	2.7444	-0.424	-1.2283	0.3439	2.3569	0.5885	0.344	0.3721	2.6495	3.1611	0.5444	1.0878	3.0321	5.139	2.1207	1.4917	2.7484	4.6029	5.3311	1.7889	2.211	1.5528	3.0327	3	ANOMP
882.8125	0.1737	1.2504	1.3341	-3.571	-0.6219	0.0051	-0.412	2.8908	-0.2476	-0.8783	0.4439	2.3042	0.5167	0.2795	0.1694	2.1804	2.922	0.3844	0.6123	2.2448	4.3727	1.9089	0.869	1.9811	3.792	4.9793	1.3479	2.0538	1.3719	2.8109	3	ANOMP
886.7188	0.186	1.31	1.3064	-3.7387	-0.3414	0.3328	-0.4052	2.9031	-0.199	-0.6587	0.4462	2.1265	0.3435	0.0845	-0.1192	1.6336	2.537	0.1285	0.0509	1.4043	3.4949	1.683	0.1549	1.1743	2.9743	4.5797	0.982	1.8924	1.2242	2.6295	3	ANOMP
890.625	0.1119	1.2868	1.0823	-4.0055	-0.2528	0.5197	-0.5256	2.7535	-0.2949	-0.6156	0.3221	1.8097	0.094	-0.2442	-0.4869	1.0322	2.0257	-0.1892	-0.5377	0.5784	2.5672	1.5025	-0.5374	0.4184	2.2357	4.1565	0.7416	1.7938	1.1401	2.5218	3	ANOMP
894.5313	-0.0285	1.1791	0.6964	-4.3642	-0.3632	0.5519	-0.7679	2.4431	-0.5208	-0.7578	0.0753	1.381	-0.1674	-0.6592	-0.9019	0.4336	1.4352	-0.4987	-1.0754	-0.1493	1.6795	1.4248	-1.0879	-0.1748	1.6488	3.7497	0.6984	1.8088	1.1714	2.5204	3	ANOMP
898.4375	-0.2244	1.0177	0.2041	-4.7919	-0.6391	0.4224	-1.1138	1.9981	-0.8431	-1.0574	-0.2688	0.8797	-0.3869	-1.1187	-1.3142	-0.1078	0.8238	-0.741	-1.4841	-0.7034	0.9308	1.5034	-1.3756	-0.5144	1.2802	3.3965	0.8952	1.9801	1.3464	2.6472	3	ANOMP
902.3438	-0.4453	0.8177	-0.3241	-5.2537	-1.0373	0.1688	-1.5247	1.4708	-1.2103	-1.4565	-0.6715	0.3697	-0.526	-1.5451	-1.6742	-0.536	0.2611	-0.8546	-1.6841	-1.0197	0.3918	1.768	-1.3229	-0.5262	1.1738	3.1438	1.347	2.3374	1.6637	2.8945	3	ANOMP
906.25	-0.6613	0.6127	-0.8036	-5.7005	-1.4769	-0.1644	-1.9506	0.9176	-1.5535	-1.8824	-1.0738	-0.0999	-0.5465	-1.8901	-1.9319	-0.8082	-0.1848	-0.806	-1.6454	-1.0684	0.1177	2.2112	-0.8851	-0.1857	1.3343	3.0106	2.0384	2.8669	2.1169	3.2495	3	ANOMP
910.1563	-0.8399	0.4268	-1.1686	-6.0855	-1.8791	-0.5067	-2.3402	0.4081	-1.8176	-2.2592	-1.4197	-0.4585	-0.4487	-2.0896	-2.0424	-0.8969	-0.4516	-0.5865	-1.3486	-0.8461	0.1236	2.8034	-0.0838	0.4911	1.7366	3.0156	2.9061	3.5328	2.6573	3.6754	3	ANOMP
914.0625	-0.9503	0.2981	-1.3718	-6.3551	-2.166	-0.789	-2.637	0.004	-1.9544	-2.5087	-1.6556	-0.6653	-0.2537	-2.1164	-1.9892	-0.7964	-0.5075	-0.2024	-0.8091	-0.3675	0.414	3.4939	1.0058	1.4406	2.3361	3.1697	3.8848	4.2815	3.2351	4.1322	3	ANOMP
917.9688	-0.9694	0.2418	-1.3864	-6.4805	-2.285	-0.9526	-2.7997	-0.2542	-1.939	-2.5815	-1.7411	-0.6962	0.0054	-1.9655	-1.7656	-0.5164	-0.3475	0.3022	-0.0891	0.3043	0.9422	4.2184	2.2712	2.5579	3.0625	3.4643	4.8675	5.0424	3.7887	4.5731	3	ANOMP
921.875	-0.8863	0.2722	-1.2186	-6.4428	-2.2028	-0.9549	-2.8129	-0.3492	-1.7667	-2.451	-1.6606	-0.5476	0.2822	-1.6432	-1.3851	-0.076	0.0129	0.879	0.7432	1.1112	1.6536	4.9062	3.5653	3.722	3.8357	3.872	5.7625	5.7392	4.2619	4.9536	3	ANOMP
925.7813	-0.6981	0.3986	-0.8968	-6.2546	-1.9237	-0.7876	-2.6611	-0.2829	-1.4622	-2.1192	-1.4125	-0.2431	0.5304	-1.1923	-0.8851	0.4813	0.5366	1.469	1.6041	1.9721	2.4863	5.5107	4.7526	4.8129	4.5966	4.3674	6.4816	6.311	4.6046	5.24	3	ANOMP
929.6875	-0.4072	0.6159	-0.4677	-5.9364	-1.481	-0.454	-2.3584	-0.0865	-1.064	-1.621	-1.0015	0.1842	0.7158	-0.6532	-0.2997	1.1268	1.1629	2.0199	2.4114	2.8221	3.3763	5.9944	5.7144	5.732	5.2829	4.9238	6.9616	6.7247	4.7955	5.4154	3	ANOMP
933.5938	-0.0267	0.9145	0.0136	-5.5324	-0.9214	0.0238	-1.9252	0.1985	-0.6244	-0.996	-0.472	0.6992	0.8199	-0.0819	0.3317	1.8254	1.837	2.4967	3.1109	3.6043	4.2731	6.3439	6.3712	6.4079	5.8743	5.5097	7.182	6.966	4.8296	5.4813	3	ANOMP
937.5	0.4174	1.2822	0.4886	-5.1037	-0.3191	0.5878	-1.3984	0.5171	-0.1958	-0.3146	0.153	1.246	0.8494	0.4813	0.9676	2.5458	2.4893	2.8672	3.6632	4.2884	5.139	6.568	6.7044	6.8129	6.3693	6.102	7.1543	7.0419	4.7337	5.4427	3	ANOMP
941.4063	0.9056	1.6941	0.9314	-4.6974	0.269	1.1997	-0.8138	0.8262	0.1842	0.3717	0.8303	1.7942	0.8158	0.9958	1.5912	3.2704	3.0902	3.1363	4.055	4.8684	5.9536	6.6934	6.7362	6.9711	6.7866	6.6865	6.9279	6.9919	4.5464	5.34	3	ANOMP
945.3125	1.4156	2.1413	1.3005	-4.3619	0.7854	1.8097	-0.2002	1.0917	0.4869	1.0117	1.5321	2.3169	0.7558	1.4349	2.1831	3.9858	3.5984	3.3035	4.3187	5.3593	6.7272	6.748	6.539	6.9456	7.1666	7.262	6.5898	6.8719	4.3246	5.22	3	ANOMP
949.2188	1.9128	2.5986	1.5977	-4.1292	1.1954	2.3833	0.4116	1.2935	0.6969	1.5726	2.2303	2.7942	0.6958	1.7977	2.7431	4.6758	4.012	3.3844	4.4814	5.7857	7.4481	6.7498	6.2053	6.8093	7.5511	7.8265	6.2207	6.7183	4.1219	5.1172	3	ANOMP
953.125	2.3797	3.0518	1.8255	-4.0033	1.494	2.9001	1.0057	1.4358	0.8292	2.0422	2.8971	3.2256	0.6681	2.0854	3.2735	5.3408	4.3352	3.4004	4.5928	6.1789	8.1231	6.723	5.8276	6.6497	7.9798	8.3779	5.9184	6.5815	3.986	5.0731	3	ANOMP
957.0313	2.7865	3.4795	2.0141	-3.9655	1.6881	3.3469	1.5644	1.5399	0.8997	2.4181	3.5221	3.6206	0.6831	2.304	3.7821	5.9558	4.5875	3.3635	4.6905	6.5584	8.7599	6.668	5.4908	6.5475	8.4675	8.9102	5.7389	6.4728	3.9364	5.1181	3	ANOMP
960.9375	3.1219	3.8677	2.1732	-3.9864	1.8054	3.7351	2.0853	1.6371	0.9397	2.7144	4.0903	3.9915	0.7513	2.4686	4.2631	6.5131	4.7938	3.2954	4.7987	6.943	9.339	6.5689	5.2399	6.5375	9.0148	9.4202	5.7243	6.4001	3.9873	5.2609	3	ANOMP
964.8438	3.3692	4.1995	2.3277	-4.0174	1.879	4.0633	2.558	1.7644	0.9751	2.9444	4.5821	4.3497	0.8585	2.5949	4.7076	6.9858	4.9738	3.1917	4.9214	7.3175	9.8481	6.4062	5.0844	6.6311	9.5848	9.8847	5.8807	6.3438	4.121	5.4872	3	ANOMP
968.75	3.5142	4.4536	2.4836	-4.0214	1.9286	4.3319	2.9748	1.944	1.021	3.1094	4.9707	4.6865	0.9899	2.6718	5.0835	7.3427	5.1407	3.0604	5.0273	7.6407	10.2386	6.1594	4.9812	6.7861	10.1152	10.2606	6.1475	6.2678	4.2878	5.7631	3	ANOMP
972.6563	3.5519	4.6186	2.6332	-3.9619	1.9709	4.5433	3.3135	2.1962	1.0797	3.2044	5.2357	5.0024	1.1267	2.6986	5.3567	7.5586	5.3029	2.8954	5.0805	7.8784	10.4772	5.8134	4.8799	6.9375	10.5393	10.5102	6.4661	6.1356	4.4464	6.0372	3	ANOMP
976.5625	3.4701	4.6722	2.755	-3.821	2.009	4.6697	3.548	2.5135	1.1478	3.2181	5.3394	5.2688	1.2467	2.6531	5.4767	7.5986	5.4429	2.6899	5.0241	7.9503	10.5081	5.3698	4.6962	6.9893	10.7584	10.5829	6.7316	5.9119	4.5401	6.2554	3	ANOMP
980.4688	3.2756	4.6086	2.8277	-3.6064	2.0109	4.6915	3.6571	2.8753	1.2015	3.1217	5.2603	5.4642	1.3494	2.5195	5.4021	7.4431	5.5475	2.4499	4.7996	7.8103	10.3027	4.8553	4.3717	6.8611	10.7075	10.4402	6.8643	5.5901	4.531	6.3691	3	ANOMP
984.375	2.9647	4.4168	2.8141	-3.3519	1.9509	4.5742	3.6044	3.2344	1.2033	2.8863	4.9775	5.5378	1.4249	2.2658	5.0903	7.0713	5.5802	2.1717	4.3632	7.4003	9.8227	4.3016	3.8544	6.4793	10.3248	10.0474	6.7834	5.1665	4.3873	6.3281	3	ANOMP
988.2813	2.5487	4.09	2.6882	-3.1042	1.7777	4.2838	3.3566	3.5385	1.1238	2.4831	4.4762	5.4619	1.479	1.889	4.5235	6.4845	5.507	1.8631	3.6982	6.6925	9.0658	3.7657	3.1458	5.8179	9.5879	9.4061	6.4557	4.6806	4.1214	6.1177	3	ANOMP
992.1875	2.0397	3.65	2.4364	-2.9196	1.4686	3.8065	2.9048	3.7349	0.9483	1.9067	3.7707	5.2038	1.5217	1.3808	3.7126	5.699	5.3152	1.534	2.83	5.7107	8.0568	3.3094	2.2867	4.8952	8.5225	8.5379	5.8984	4.1942	3.7632	5.7477	3	ANOMP
996.0938	1.456	3.0972	2.0518	-2.8533	0.9904	3.1319	2.243	3.774	0.6556	1.1513	2.8744	4.7428	1.5554	0.7454	2.6844	4.7318	4.967	1.1994	1.8028	4.4807	6.8231	2.9857	1.3549	3.777	7.1834	7.5006	5.1548	3.7697	3.3569	5.2541	3	ANOMP
1000	0.8292	2.4741	1.5632	-2.9392	0.359	2.2933	1.3898	3.6281	0.2551	0.2572	1.8448	4.0924	1.5885	0.0331	1.5176	3.6368	4.4793	0.8735	0.7096	3.0957	5.4454	2.8534	0.4681	2.5838	5.6775	6.3774	4.3334	3.4928	2.981	4.7045	3	ANOMP
1003.9063	0.1865	1.8059	0.9995	-3.1928	-0.4046	1.3233	0.3862	3.2844	-0.2285	-0.7283	0.7303	3.2733	1.6031	-0.7169	0.294	2.4677	3.8629	0.5799	-0.3441	1.6575	4.0072	2.9262	-0.251	1.4566	4.1366	5.2738	3.557	3.4156	2.6992	4.1772	3	ANOMP
1007.8125	-0.4285	1.1436	0.4164	-3.5924	-1.2296	0.3047	-0.6952	2.7721	-0.7517	-1.7187	-0.3847	2.3447	1.5999	-1.4228	-0.8801	1.2963	3.1588	0.3431	-1.2272	0.3025	2.6095	3.2157	-0.6869	0.5443	2.7043	4.307	2.9493	3.5824	2.5732	3.7631	3	ANOMP
1011.7188	-0.9767	0.5354	-0.1273	-4.1033	-2.0523	-0.6826	-1.7843	2.1349	-1.2672	-2.6342	-1.4265	1.3738	1.5535	-2.0228	-1.8983	0.1918	2.4234	0.174	-1.8391	-0.8538	1.3586	3.6839	-0.756	-0.0239	1.5161	3.5697	2.6166	3.9906	2.6351	3.5231	3	ANOMP
1015.625	-1.4094	0.0263	-0.5709	-4.6442	-2.7723	-1.5462	-2.7752	1.4476	-1.7099	-3.3815	-2.3102	0.451	1.4626	-2.4355	-2.6583	-0.7619	1.7325	0.1049	-2.0854	-1.6893	0.3568	4.2912	-0.4124	-0.1557	0.6952	3.1461	2.6311	4.6151	2.8896	3.5041	3	ANOMP
1019.5313	-1.6958	-0.3337	-0.87	-5.146	-3.3123	-2.2026	-3.5934	0.7858	-2.0262	-3.8787	-2.972	-0.3353	1.3254	-2.6055	-3.0819	-1.4864	1.1543	0.1476	-1.9254	-2.1138	-0.316	4.9621	0.3212	0.1825	0.3061	3.067	3.0075	5.366	3.2987	3.7086	3	ANOMP
1023.4375	-1.804	-0.5228	-0.9836	-5.5269	-3.6078	-2.5853	-4.1506	0.2276	-2.1826	-4.0842	-3.3465	-0.899	1.1472	-2.4928	-3.1338	-1.9219	0.7616	0.3031	-1.3618	-2.0866	-0.6014	5.6094	1.3676	0.9497	0.3834	3.3215	3.6884	6.1351	3.796	4.0959	3	ANOMP
1027.3438	-1.7213	-0.5137	-0.9082	-5.7269	-3.6187	-2.6562	-4.3952	-0.1469	-2.1517	-3.9578	-3.412	-1.1699	0.959	-2.0964	-2.7992	-2.0155	0.6243	0.5804	-0.4372	-1.6011	-0.4705	6.153	2.6149	2.067	0.9016	3.8579	4.5775	6.8106	4.2896	4.5931	3	ANOMP
1031.25	-1.4513	-0.3173	-0.6455	-5.706	-3.335	-2.4062	-4.2997	-0.2869	-1.9335	-3.5133	-3.1465	-1.1108	0.7917	-1.4355	-2.1083	-1.7301	0.7688	0.9613	0.7491	-0.7002	0.0713	6.5039	3.914	3.387	1.7752	4.5797	5.5402	7.2624	4.686	5.095	3	ANOMP
1035.1563	-1.0158	0.05	-0.2309	-5.4587	-2.7914	-1.8653	-3.8724	-0.1688	-1.5426	-2.7887	-2.5702	-0.699	0.6881	-0.5701	-1.1201	-1.0673	1.2179	1.4194	2.0846	0.5334	0.9868	6.6221	5.1149	4.7579	2.907	5.3715	6.4248	7.3997	4.8942	5.4995	3	ANOMP
1039.0625	-0.4508	0.555	0.2986	-5.0119	-2.0355	-1.0767	-3.1429	0.2126	-1.0158	-1.8465	-1.7143	0.046	0.694	0.4277	0.094	-0.0405	1.9611	1.9263	3.4405	2.0012	2.2127	6.4598	6.0835	6.0202	4.1675	6.1165	7.0825	7.1647	4.851	5.7072	3	ANOMP
1042.9688	0.1919	1.1495	0.8841	-4.4174	-1.1491	-0.1185	-2.1765	0.8262	-0.3985	-0.7683	-0.6325	1.0715	0.8276	1.464	1.4312	1.2877	2.9493	2.429	4.6896	3.5775	3.6645	6.0153	6.7208	7.0456	5.4293	6.7138	7.417	6.5538	4.5355	5.6518	3	ANOMP
1046.875	0.8497	1.7836	1.4736	-3.7478	-0.206	0.9365	-1.047	1.6212	0.271	0.3713	0.6035	2.3065	1.1054	2.4499	2.8099	2.8499	4.117	2.8922	5.7482	5.1489	5.2368	5.3175	6.9894	7.7534	6.5907	7.1088	7.3811	5.6215	3.976	5.3159	3	ANOMP
1050.7813	1.4742	2.4063	2.0264	-3.0678	0.7204	2.0092	0.1512	2.5267	0.9356	1.4804	1.9298	3.6556	1.5135	3.3108	4.1481	4.5518	5.3779	3.2658	6.5464	6.6216	6.834	4.4294	6.8958	8.1216	7.5743	7.2806	6.9784	4.4642	3.2305	4.7359	3	ANOMP
1054.6875	2.0178	2.9736	2.4982	-2.4496	1.565	3.0401	1.3403	3.4667	1.5619	2.5022	3.2625	5.0274	2.0154	3.9899	5.3717	6.2627	6.637	3.5231	7.07	7.9062	8.3595	3.4266	6.4885	8.167	8.3343	7.2688	6.292	3.2197	2.3969	3.9904	3	ANOMP
1058.5938	2.4437	3.4477	2.8777	-1.9501	2.2854	3.9642	2.4316	4.3717	2.1124	3.389	4.5212	6.3124	2.5558	4.4504	6.4267	7.8713	7.7948	3.6417	7.3241	8.9475	9.7236	2.4144	5.8708	7.962	8.8702	7.1447	5.4243	2.0456	1.5946	3.1981	3	ANOMP
1062.5	2.7342	3.8127	3.1564	-1.5942	2.8677	4.751	3.3676	5.1649	2.5719	4.1022	5.6307	7.4301	3.069	4.6899	7.2717	9.2599	8.7652	3.6185	7.3491	9.7107	10.8522	1.4957	5.1358	7.5943	9.2025	7.0106	4.5066	1.0869	0.9278	2.4804	3	ANOMP
1066.4063	2.8869	4.0445	3.3291	-1.4051	3.2968	5.3638	4.0985	5.7912	2.9147	4.6222	6.5225	8.3047	3.4735	4.7108	7.8699	10.3072	9.4825	3.4567	7.1773	10.1689	11.674	0.7548	4.3803	7.1334	9.3461	6.9615	3.6575	0.4542	0.4742	1.9522	3	ANOMP
1070.3125	2.9097	4.15	3.4109	-1.3705	3.5759	5.7847	4.5885	6.2249	3.1338	4.9385	7.1416	8.8838	3.7217	4.5454	8.1953	10.9408	9.9052	3.1785	6.86	10.3162	12.1622	0.2739	3.6767	6.6406	9.3343	7.0697	2.9629	0.2142	0.2887	1.6913	3	ANOMP
1074.2188	2.8115	4.1227	3.3973	-1.4805	3.6977	5.9901	4.8157	6.4258	3.2001	5.0331	7.4298	9.1319	3.7554	4.2127	8.2081	11.0818	9.9979	2.8049	6.3982	10.1298	12.2668	0.083	3.0467	6.127	9.1643	7.3543	2.4529	0.3551	0.3487	1.7113	3	ANOMP
1078.125	2.6101	3.9595	3.2868	-1.7074	3.6672	5.9642	4.7707	6.4062	3.1051	4.8963	7.3512	9.0451	3.5576	3.724	7.8921	10.7158	9.7766	2.3554	5.795	9.5984	11.9654	0.188	2.4753	5.572	8.8275	7.7856	2.1134	0.8301	0.5992	1.9772	3	ANOMP
1082.0313	2.3133	3.6672	3.0782	-2.0324	3.4586	5.6901	4.4621	6.1721	2.8338	4.5104	6.8998	8.6356	3.1399	3.0918	7.2208	9.8499	9.2634	1.8476	5.02	8.7134	11.2677	0.5494	1.9149	4.9061	8.2798	8.2643	1.8639	1.5033	0.9469	2.3859	3	ANOMP
1085.9375	1.931	3.235	2.7568	-2.4292	3.069	5.1606	3.8944	5.7499	2.3769	3.8699	6.0857	7.9397	2.5258	2.3122	6.1921	8.5377	8.5157	1.2981	4.0396	7.4675	10.1799	1.0989	1.2935	4.0529	7.4793	8.6538	1.6161	2.2374	1.2792	2.8063	3	ANOMP
1089.8438	1.4574	2.6768	2.3077	-2.8783	2.4845	4.3751	3.1026	5.1762	1.7451	2.9808	4.9475	7.0024	1.7922	1.384	4.8249	6.8631	7.5838	0.7044	2.8232	5.8766	8.7399	1.7289	0.5526	2.9475	6.3811	8.7838	1.2652	2.871	1.4719	3.0936	3	ANOMP
1093.75	0.9087	2	1.7327	-3.3514	1.7122	3.3701	2.1285	4.5067	0.9583	1.8658	3.5562	5.9028	1.0054	0.3218	3.1717	4.9499	6.547	0.0785	1.3737	3.9971	7.0149	2.3339	-0.3606	1.5579	4.9843	8.5124	0.7348	3.2597	1.4432	3.1086	3	ANOMP
1097.6563	0.2851	1.2327	1.0409	-3.816	0.7895	2.1992	1.0357	3.7894	0.0665	0.584	2.0171	4.7156	0.2572	-0.851	1.3308	2.9408	5.477	-0.5642	-0.2682	1.908	5.0904	2.8021	-1.4379	-0.0884	3.2998	7.7215	-0.0016	3.3078	1.1505	2.7677	3	ANOMP
1101.5625	-0.3803	0.4145	0.2591	-4.2378	-0.2314	0.9438	-0.0924	3.0831	-0.8535	-0.7833	0.4562	3.5301	-0.371	-2.0737	-0.5747	0.9872	4.4388	-1.206	-2.02	-0.2629	3.0786	3.0457	-2.6415	-1.9066	1.4152	6.3624	-0.9134	2.9715	0.6005	2.0513	3	ANOMP
1105.4688	-1.0458	-0.3928	-0.5618	-4.5678	-1.2623	-0.2835	-1.1615	2.454	-1.7126	-2.1224	-0.992	2.4474	-0.7928	-3.2628	-2.3901	-0.7564	3.5052	-1.8033	-3.75	-2.362	1.114	3.0057	-3.8697	-3.7466	-0.5484	4.4843	-1.908	2.2715	-0.1413	1.0104	3	ANOMP
1109.375	-1.6585	-1.1137	-1.3545	-4.7551	-2.1878	-1.3572	-2.0652	1.9421	-2.4099	-3.3024	-2.1856	1.5465	-0.961	-4.3164	-3.9501	-2.1582	2.7234	-2.3105	-5.2972	-4.2102	-0.6587	2.6648	-4.9879	-5.4139	-2.4157	2.2143	-2.838	1.2933	-0.9658	-0.2296	3	ANOMP
1113.2813	-2.1435	-1.675	-2.045	-4.7592	-2.8928	-2.1476	-2.7147	1.6044	-2.8522	-4.191	-3.0106	0.9097	-0.8378	-5.116	-5.0988	-3.1142	2.1402	-2.6646	-6.4904	-5.6407	-2.1219	2.0398	-5.851	-6.7053	-4.0098	-0.2489	-3.5402	0.1701	-1.739	-1.5028	3	ANOMP
1117.1875	-2.4426	-2.0078	-2.5541	-4.5464	-3.2728	-2.5658	-3.0365	1.4635	-2.9567	-4.681	-3.3797	0.5842	-0.4251	-5.5442	-5.7197	-3.5787	1.7711	-2.8092	-7.1795	-6.5152	-3.1619	1.1916	-6.3238	-7.4371	-5.1525	-2.6507	-3.8666	-0.9526	-2.329	-2.6073	3	ANOMP
1121.0938	-2.4999	-2.0659	-2.8286	-4.0983	-3.2573	-2.544	-2.9856	1.5317	-2.6912	-4.701	-3.2625	0.5897	0.2476	-5.5378	-5.7506	-3.5351	1.6329	-2.701	-7.2586	-6.7434	-3.7173	0.1916	-6.3074	-7.4907	-5.7198	-4.7416	-3.7057	-1.9244	-2.6199	-3.3673	3	ANOMP
1125	-2.2863	-1.8268	-2.8177	-3.4401	-2.821	-2.0676	-2.5656	1.7953	-2.0567	-4.2246	-2.6779	0.9178	1.1185	-5.0542	-5.1842	-3.0396	1.7175	-2.3137	-6.6868	-6.3097	-3.771	-0.8638	-5.761	-6.8244	-5.6289	-6.2844	-3.0011	-2.6217	-2.5308	-3.6328	3	ANOMP
1128.9063	-1.8163	-1.3141	-2.5368	-2.6228	-2.0073	-1.1949	-1.8374	2.2226	-1.1149	-3.3046	-1.7115	1.5124	2.104	-4.1223	-4.106	-2.1851	1.9984	-1.6737	-5.5168	-5.2743	-3.3592	-1.8811	-4.7256	-5.4998	-4.9043	-7.1216	-1.803	-2.9599	-2.0545	-3.3346	3	ANOMP
1132.8125	-1.1413	-0.5937	-2.0145	-1.7196	-0.9069	-0.029	-0.8906	2.7658	0.0374	-2.0451	-0.4893	2.2947	3.0972	-2.8382	-2.6447	-1.1001	2.4398	-0.8278	-3.8672	-3.7711	-2.5669	-2.8088	-3.2988	-3.6557	-3.6357	-7.1894	-0.2189	-2.9222	-1.2186	-2.4769	3	ANOMP
1136.7188	-0.3449	0.24	-1.3336	-0.8396	0.3368	1.2638	0.1439	3.3621	1.2601	-0.6024	0.8307	3.1628	3.9844	-1.3419	-0.9901	0.0627	2.9843	0.1313	-1.9236	-1.9893	-1.5223	-3.597	-1.6451	-1.5239	-1.9939	-6.5112	1.5657	-2.544	-0.1213	-1.1432	3	ANOMP
1140.625	0.4619	1.0677	-0.5877	-0.0846	1.5509	2.5215	1.1171	3.9471	2.4033	0.8454	2.083	4.0078	4.6749	0.1877	0.6694	1.1658	3.5911	1.0817	0.0859	-0.1425	-0.3673	-4.242	0.0481	0.6493	-0.1871	-5.2189	3.3361	-1.899	1.1164	0.5218	3	ANOMP
1144.5313	1.1483	1.7741	0.1159	0.4499	2.5663	3.5724	1.898	4.4626	3.3215	2.1099	3.1085	4.7278	5.0758	1.5749	2.1376	2.0804	4.2111	1.8999	1.9368	1.5512	0.7572	-4.7629	1.5771	2.6002	1.5575	-3.5116	4.8734	-1.1017	2.3628	2.3309	3	ANOMP
1148.4375	1.6178	2.2536	0.6755	0.694	3.2377	4.2765	2.3821	4.864	3.9074	3.0476	3.7971	5.2474	5.1417	2.6499	3.2726	2.7345	4.7961	2.4713	3.4382	2.918	1.7268	-5.197	2.7812	4.117	3.0298	-1.6257	6.0002	-0.2694	3.4869	4.0868	3	ANOMP
1152.3438	1.7833	2.4345	1.0027	0.6122	3.4777	4.5574	2.5112	5.1394	4.0883	3.5531	4.0889	5.5192	4.8563	3.2954	3.9808	3.0836	5.3161	2.6994	4.4491	3.8416	2.4568	-5.5934	3.5294	5.0661	4.0707	0.1915	6.5893	0.4797	4.3751	5.6113	3	ANOMP
1156.25	1.6124	2.2936	1.0609	0.2249	3.2686	4.4028	2.2848	5.2803	3.8565	3.5931	3.9889	5.5447	4.2572	3.4618	4.2453	3.1508	5.7525	2.5449	4.9091	4.2807	2.904	-6.0034	3.7712	5.3961	4.5916	1.7306	6.6084	1.0588	4.9687	6.7613	3	ANOMP
1160.1563	1.1265	1.8631	0.8532	-0.4074	2.6609	3.8706	1.7644	5.3208	3.2724	3.2108	3.5612	5.3597	3.4158	3.1668	4.1285	2.994	6.0975	2.0154	4.8459	4.2703	3.079	-6.4575	3.5317	5.1502	4.5957	2.8365	6.097	1.4165	5.2346	7.4709	3	ANOMP
1164.0625	0.401	1.2077	0.4205	-1.1892	1.7654	3.0806	1.058	5.2962	2.4269	2.5063	2.9157	5.036	2.434	2.504	3.7231	2.6995	6.3529	1.1654	4.345	3.9093	3.019	-6.9647	2.8862	4.4538	4.1466	3.4393	5.1634	1.5365	5.1855	7.7063	3	ANOMP
1167.9688	-0.4567	0.4491	-0.1545	-1.9978	0.7413	2.191	0.303	5.2612	1.4701	1.6358	2.2025	4.6692	1.4372	1.6081	3.1808	2.3754	6.5325	0.1076	3.5628	3.3471	2.8077	-7.5106	1.9658	3.477	3.3852	3.5443	3.9748	1.4324	4.8696	7.5177	3	ANOMP
1171.875	-1.3126	-0.2959	-0.7714	-2.7155	-0.2264	1.3733	-0.3529	5.2662	0.5442	0.7608	1.5557	4.3433	0.5558	0.6477	2.6467	2.1095	6.6511	-1.0174	2.6614	2.7339	2.5227	-8.0584	0.9199	2.4111	2.4602	3.2274	2.697	1.1456	4.341	6.9836	3	ANOMP
1175.7813	-2.0308	-0.9005	-1.3241	-3.2346	-0.9891	0.7815	-0.7865	5.3535	-0.2076	0.0526	1.1103	4.1488	-0.0987	-0.2078	2.2512	1.9849	6.7175	-2.0619	1.8114	2.2148	2.249	-8.5529	-0.1001	1.4266	1.5384	2.6147	1.4889	0.7328	3.671	6.21	3	ANOMP
1179.6875	-2.5017	-1.2741	-1.7177	-3.4883	-1.4182	0.5224	-0.9147	5.5444	-0.6785	-0.3737	0.9521	4.1315	-0.4506	-0.826	2.0867	2.044	6.7411	-2.8965	1.1423	1.8903	2.0408	-8.9356	-0.9756	0.6447	0.7548	1.8465	0.4761	0.2428	2.9237	5.3072	3	ANOMP
1183.5938	-2.6608	-1.3559	-1.895	-3.4474	-1.4546	0.656	-0.702	5.8462	-0.8076	-0.4383	1.1194	4.3233	-0.4478	-1.1132	2.1894	2.2858	6.7348	-3.4174	0.7396	1.8193	1.9308	-9.1511	-1.6229	0.1356	0.2093	1.0765	-0.2784	-0.2626	2.151	4.3781	3	ANOMP
1187.5	-2.5031	-1.1455	-1.8273	-3.1369	-1.105	1.1483	-0.1879	6.2276	-0.5944	-0.1451	1.5716	4.6919	-0.1074	-1.0482	2.5381	2.6736	6.687	-3.5787	0.6237	1.9707	1.9149	-9.177	-2.0179	-0.1239	-0.0848	0.407	-0.7771	-0.764	1.3851	3.485	3	ANOMP
1191.4063	-2.0649	-0.6882	-1.5382	-2.6196	-0.435	1.9274	0.5485	6.6603	-0.0853	0.4522	2.2489	5.1928	0.5235	-0.6564	3.0644	3.1463	6.6061	-3.3815	0.76	2.2943	1.9777	-8.9843	-2.1706	-0.1894	-0.1302	-0.0839	-1.0643	-1.2276	0.6532	2.6904	3	ANOMP
1195.3125	-1.4399	-0.0605	-1.0814	-1.9819	0.4363	2.8606	1.3844	7.0899	0.6333	1.2517	3.0312	5.7442	1.3594	-0.0387	3.6658	3.6258	6.4848	-2.8865	1.0668	2.6803	2.0736	-8.6047	-2.151	-0.1689	-0.0098	-0.3626	-1.223	-1.6472	-0.0308	2.0054	3	ANOMP
1199.2188	-0.7417	0.6204	-0.5468	-1.3301	1.3618	3.7951	2.1707	7.4544	1.4424	2.1017	3.7794	6.2542	2.2831	0.694	4.2312	4.0258	6.3338	-2.201	1.4296	3.0066	2.1472	-8.0775	-2.041	-0.1816	0.1829	-0.4498	-1.353	-2.0199	-0.6608	1.4272	3	ANOMP
1203.125	-0.0981	1.2404	-0.025	-0.7519	2.2	4.5724	2.7807	7.7081	2.2224	2.8763	4.3766	6.6424	3.1822	1.4022	4.6358	4.2858	6.1548	-1.4465	1.7487	3.1721	2.1681	-7.4693	-1.9283	-0.3353	0.3493	-0.3853	-1.5357	-2.3472	-1.2227	0.9463	3	ANOMP
1207.0313	0.3897	1.6954	0.3845	-0.3269	2.8322	5.0728	3.1076	7.8076	2.8574	3.4358	4.7171	6.8328	3.939	1.9581	4.8117	4.3563	5.9679	-0.7578	1.9182	3.0943	2.1058	-6.8452	-1.9033	-0.6957	0.3979	-0.2366	-1.8334	-2.6312	-1.7068	0.5395	3	ANOMP
1210.9375	0.6383	1.9231	0.6123	-0.1001	3.179	5.216	3.0826	7.7335	3.2724	3.7026	4.7394	6.7888	4.474	2.2713	4.6976	4.2204	5.7793	-0.2492	1.8668	2.7293	1.9554	-6.2902	-2.0183	-1.2862	0.2848	-0.0535	-2.2548	-2.8662	-2.0999	0.1981	3	ANOMP
1214.8438	0.6287	1.8809	0.6155	-0.0769	3.2113	4.981	2.7003	7.484	3.4247	3.6367	4.4307	6.5038	4.7326	2.2908	4.2881	3.889	5.6088	0.0013	1.5655	2.0898	1.7249	-5.8606	-2.296	-2.0839	-0.0093	0.1124	-2.768	-3.0458	-2.3904	-0.0905	3	ANOMP
1218.75	0.3783	1.5877	0.3832	-0.2355	2.9454	4.4124	1.9953	7.0726	3.3088	3.2554	3.8239	5.9942	4.6976	2.0122	3.6258	3.394	5.4675	-0.0456	1.0296	1.2293	1.4427	-5.5847	-2.7292	-3.0153	-0.4589	0.2302	-3.3111	-3.1626	-2.5572	-0.3182	3	ANOMP
1222.6563	-0.0522	1.0909	-0.0464	-0.5269	2.4422	3.5783	1.0576	6.534	2.961	2.614	2.9898	5.3083	4.389	1.4754	2.7726	2.7872	5.3488	-0.3669	0.3037	0.2271	1.1358	-5.4743	-3.2751	-3.9775	-0.9957	0.3088	-3.8025	-3.1994	-2.6049	-0.4769	3	ANOMP
1226.5625	-0.5731	0.4754	-0.6136	-0.8969	1.784	2.6065	-0.0061	5.9085	2.4401	1.8031	2.0316	4.5138	3.8608	0.7463	1.8117	2.1227	5.2525	-0.9096	-0.5354	-0.8047	0.8422	-5.5052	-3.8633	-4.8457	-1.5375	0.3515	-4.1443	-3.154	-2.5258	-0.5532	3	ANOMP
1230.4688	-1.0763	-0.1696	-1.2359	-1.2883	1.06	1.6088	-1.0811	5.2553	1.8242	0.9281	1.0575	3.686	3.1976	-0.0732	0.8358	1.4486	5.1575	-1.5792	-1.3977	-1.7661	0.5781	-5.6202	-4.4138	-5.5225	-2.0034	0.3993	-4.2584	-3.0144	-2.3408	-0.5237	3	ANOMP
1234.375	-1.4844	-0.7596	-1.8405	-1.6528	0.3363	0.6933	-2.0647	4.619	1.1806	0.0835	0.1594	2.8797	2.4694	-0.9032	-0.0833	0.8049	5.0411	-2.2774	-2.1995	-2.5707	0.3554	-5.7575	-4.851	-5.9234	-2.3189	0.4674	-4.0957	-2.7917	-2.0636	-0.3891	3	ANOMP
1238.2813	-1.7317	-1.2214	-2.3441	-1.9637	-0.32	-0.0576	-2.8756	4.0381	0.5751	-0.6637	-0.5952	2.1606	1.7631	-1.6596	-0.8779	0.2204	4.8811	-2.8956	-2.8686	-3.1516	0.1708	-5.842	-5.0965	-5.9934	-2.4262	0.5911	-3.6439	-2.4881	-1.719	-0.1482	3	ANOMP
1242.1875	-1.7853	-1.515	-2.6986	-2.2055	-0.8782	-0.6103	-3.4702	3.5562	0.0506	-1.2601	-1.1588	1.5615	1.1604	-2.2914	-1.5151	-0.2951	4.6557	-3.3565	-3.3459	-3.4788	0.0072	-5.8002	-5.1056	-5.7225	-2.3098	0.7802	-2.9221	-2.1253	-1.3336	0.1936	3	ANOMP
1246.0938	-1.6594	-1.6273	-2.8764	-2.3814	-1.3414	-0.9553	-3.8306	3.1867	-0.369	-1.6933	-1.5256	1.101	0.7072	-2.7601	-1.981	-0.7282	4.3625	-3.5951	-3.6	-3.5457	-0.1387	-5.5797	-4.8442	-5.1348	-1.9648	1.037	-1.9843	-1.7067	-0.9258	0.6195	3	ANOMP
1250	-1.4008	-1.5841	-2.8868	-2.5101	-1.7182	-1.1349	-3.9947	2.9371	-0.694	-1.9874	-1.727	0.7724	0.4313	-3.0751	-2.2897	-1.0942	3.9984	-3.6092	-3.6332	-3.3861	-0.2846	-5.1547	-4.3265	-4.2916	-1.4471	1.3384	-0.9166	-1.2599	-0.5163	1.0918	3	ANOMP
1253.9063	-1.0781	-1.4241	-2.7705	-2.6046	-2.0382	-1.1967	-4.0074	2.8044	-0.9367	-2.1774	-1.8125	0.5615	0.3458	-3.2578	-2.4642	-1.3923	3.5829	-3.4165	-3.4659	-3.0452	-0.4382	-4.5384	-3.5774	-3.2725	-0.8043	1.6638	0.1925	-0.7953	-0.1218	1.5854	3	ANOMP
1257.8125	-0.7567	-1.2064	-2.5664	-2.6833	-2.3169	-1.2026	-3.9252	2.7585	-1.1299	-2.3124	-1.8329	0.441	0.4172	-3.3446	-2.5419	-1.6246	3.147	-3.0706	-3.13	-2.582	-0.5869	-3.7543	-2.656	-2.153	-0.1021	1.9861	1.2457	-0.3285	0.2451	2.0595	3	ANOMP
1261.7188	-0.5058	-0.9882	-2.3473	-2.7605	-2.5632	-1.2072	-3.8097	2.774	-1.2972	-2.4324	-1.8493	0.3828	0.6063	-3.3746	-2.5592	-1.7937	2.7343	-2.6451	-2.6882	-2.0557	-0.7196	-2.8688	-1.6406	-1.0321	0.5861	2.2734	2.1657	0.1169	0.5787	2.485	3	ANOMP
1265.625	-0.3726	-0.8132	-2.165	-2.8401	-2.7773	-1.244	-3.7147	2.8153	-1.4622	-2.5646	-1.8961	0.3578	0.8558	-3.386	-2.5406	-1.896	2.3757	-2.2165	-2.1859	-1.5234	-0.8119	-1.9502	-0.6147	0.0166	1.1938	2.5111	2.8807	0.5265	0.861	2.82	3	ANOMP
1269.5313	-0.3749	-0.7155	-2.0673	-2.9242	-2.9423	-1.3199	-3.6706	2.8376	-1.6335	-2.7178	-1.9929	0.3365	1.0972	-3.4028	-2.5138	-1.9373	2.1034	-1.8551	-1.6872	-1.0366	-0.8478	-1.0752	0.3367	0.9179	1.6716	2.6934	3.3466	0.8742	1.0823	3.0468	3	ANOMP
1273.4375	-0.4976	-0.6991	-2.0727	-3.0151	-3.0214	-1.419	-3.6815	2.8112	-1.809	-2.8787	-2.1311	0.3092	1.2754	-3.4292	-2.4838	-1.9137	1.937	-1.606	-1.2309	-0.6275	-0.8132	-0.3225	1.1285	1.6252	1.9816	2.8215	3.5411	1.1451	1.226	3.1441	3	ANOMP
1277.3438	-0.7153	-0.7578	-2.1895	-3.1155	-3.0091	-1.5167	-3.7593	2.7053	-1.9731	-3.021	-2.2934	0.256	1.3358	-3.4769	-2.4569	-1.846	1.8738	-1.5074	-0.8686	-0.3352	-0.7192	0.2616	1.6881	2.0875	2.1002	2.9011	3.4552	1.3101	1.2655	3.1045	3	ANOMP
1281.25	-0.9753	-0.8678	-2.3932	-3.2301	-2.8728	-1.5694	-3.8702	2.5217	-2.1067	-3.1046	-2.4406	0.1797	1.2485	-3.5205	-2.4233	-1.7432	1.902	-1.5519	-0.615	-0.1816	-0.5819	0.6416	1.9762	2.2884	2.0229	2.9611	3.1016	1.3592	1.191	2.9336	3	ANOMP
1285.1563	-1.224	-0.9873	-2.65	-3.3705	-2.615	-1.5344	-3.9888	2.2567	-2.1826	-3.0924	-2.5293	0.0883	1.0054	-3.5428	-2.3829	-1.6364	1.9888	-1.7151	-0.4927	-0.1675	-0.4378	0.8203	1.974	2.2243	1.7588	3.0097	2.5111	1.2851	0.996	2.645	3	ANOMP
1289.0625	-1.4194	-1.0909	-2.9082	-3.5451	-2.2469	-1.3981	-4.0824	1.9403	-2.189	-2.966	-2.5265	-0.0135	0.6244	-3.5292	-2.3256	-1.5601	2.097	-1.9587	-0.4954	-0.292	-0.3432	0.8248	1.6949	1.9116	1.3252	3.0597	1.7257	1.0897	0.6814	2.2731	3	ANOMP
1292.9688	-1.5249	-1.1519	-3.1291	-3.7569	-1.8069	-1.1517	-4.1215	1.6112	-2.1135	-2.7124	-2.4111	-0.109	0.1517	-3.4628	-2.2383	-1.5292	2.1888	-2.2333	-0.6063	-0.5475	-0.3405	0.6939	1.1794	1.3752	0.7488	3.1106	0.8039	0.8033	0.2669	1.8522	3	ANOMP
1296.875	-1.5358	-1.1491	-3.2618	-4.0078	-1.3378	-0.8162	-4.0888	1.3194	-1.9635	-2.3487	-2.1847	-0.1808	-0.3537	-3.3455	-2.1319	-1.5692	2.2288	-2.4878	-0.8082	-0.9066	-0.4742	0.4939	0.4867	0.6679	0.0679	3.1615	-0.188	0.4551	-0.2031	1.4231	3	ANOMP
1300.7813	-1.4631	-1.0837	-3.3	-4.2942	-0.9014	-0.4281	-3.9824	1.1112	-1.7572	-1.9133	-1.872	-0.2153	-0.8246	-3.1837	-2.0074	-1.6819	2.1925	-2.6906	-1.0663	-1.3347	-0.7687	0.2803	-0.2997	-0.1484	-0.6712	3.1915	-1.1843	0.1024	-0.6858	1.0304	3	ANOMP
1304.6875	-1.3258	-0.9664	-3.2191	-4.5805	-0.5369	-0.0372	-3.797	1.034	-1.5208	-1.4424	-1.4993	-0.1881	-1.1892	-2.9864	-1.8683	-1.8528	2.0788	-2.8096	-1.3463	-1.7866	-1.2123	0.1212	-1.0979	-1.0021	-1.4248	3.1861	-2.0998	-0.2012	-1.1122	0.7168	3	ANOMP
1308.5938	-1.1708	-0.8232	-3.0459	-4.8492	-0.2973	0.2978	-3.5647	1.1117	-1.2985	-1.011	-1.1206	-0.1076	-1.3978	-2.796	-1.7269	-2.0632	1.8884	-2.8456	-1.6259	-2.2334	-1.7882	0.0507	-1.8301	-1.8307	-2.1507	3.112	-2.873	-0.4053	-1.4399	0.5009	3	ANOMP
1312.5	-1.0408	-0.6805	-2.805	-5.0692	-0.2082	0.5233	-3.3056	1.3435	-1.1267	-0.6628	-0.7997	0.0315	-1.4224	-2.6332	-1.6079	-2.2787	1.6338	-2.8165	-1.8941	-2.6343	-2.4273	0.0853	-2.4419	-2.5807	-2.8152	2.9493	-3.4584	-0.4699	-1.6272	0.3891	3	ANOMP
1316.4063	-0.9617	-0.5714	-2.5305	-5.2055	-0.2673	0.6151	-3.0538	1.7199	-1.0249	-0.4501	-0.5679	0.2197	-1.2578	-2.5232	-1.516	-2.4596	1.3438	-2.7283	-2.1277	-2.9588	-3.0646	0.2271	-2.8919	-3.208	-3.3789	2.6838	-3.8102	-0.3762	-1.6408	0.3781	3	ANOMP
1320.3125	-0.9772	-0.5214	-2.2732	-5.251	-0.4637	0.5533	-2.8474	2.1844	-1.0203	-0.4019	-0.4734	0.4288	-0.9296	-2.4914	-1.4851	-2.5787	1.0402	-2.6246	-2.3432	-3.2025	-3.621	0.4516	-3.1892	-3.7062	-3.8307	2.3002	-3.9339	-0.1372	-1.499	0.4372	3	ANOMP
1324.2188	-1.0976	-0.5509	-2.0745	-5.2069	-0.7787	0.3328	-2.717	2.6785	-1.1162	-0.5342	-0.5338	0.6292	-0.5019	-2.551	-1.5301	-2.6182	0.7361	-2.5306	-2.5554	-3.3811	-4.0287	0.7139	-3.3624	-4.093	-4.1702	1.7961	-3.8607	0.216	-1.2349	0.5213	3	ANOMP
1328.125	-1.3249	-0.6819	-1.9673	-5.0842	-1.1632	-0.0126	-2.6915	3.1276	-1.2908	-0.8378	-0.7529	0.7883	-0.0392	-2.711	-1.6683	-2.5837	0.457	-2.4796	-2.7954	-3.5138	-4.2442	0.9648	-3.4633	-4.4103	-4.4084	1.187	-3.6443	0.6151	-0.8986	0.5841	3	ANOMP
1332.0313	-1.6572	-0.9105	-1.9714	-4.9283	-1.5828	-0.4576	-2.7874	3.4553	-1.5322	-1.2856	-1.1197	0.8615	0.3813	-2.9642	-1.9279	-2.4996	0.2084	-2.4837	-3.0941	-3.6579	-4.2601	1.1589	-3.5601	-4.7153	-4.5789	0.4956	-3.3666	0.9838	-0.569	0.58	3	ANOMP
1335.9375	-2.0708	-1.2341	-2.1005	-4.7774	-2.0055	-0.9612	-3.0102	3.6081	-1.804	-1.8401	-1.5997	0.8306	0.6985	-3.2987	-2.3169	-2.4042	-0.0071	-2.5528	-3.4832	-3.8597	-4.0892	1.248	-3.7229	-5.0698	-4.718	-0.2553	-3.113	1.2456	-0.3108	0.4591	3	ANOMP
1339.8438	-2.5472	-1.6441	-2.3414	-4.6892	-2.41	-1.4931	-3.3638	3.5526	-2.0785	-2.4665	-2.1679	0.6651	0.8513	-3.7042	-2.8497	-2.3632	-0.1871	-2.6846	-3.985	-4.1761	-3.8001	1.1989	-4.021	-5.5344	-4.8562	-1.028	-2.9684	1.331	-0.1954	0.2036	3	ANOMP
1343.75	-3.0603	-2.1119	-2.6818	-4.706	-2.7832	-2.0199	-3.8224	3.2849	-2.3299	-3.1206	-2.7884	0.3656	0.829	-4.1564	-3.5165	-2.4301	-0.3348	-2.8678	-4.6054	-4.6447	-3.4651	1.0166	-4.4724	-6.1484	-5.043	-1.7866	-2.9952	1.1933	-0.2595	-0.1905	3	ANOMP
1347.6563	-3.5776	-2.6137	-3.0864	-4.8424	-3.1278	-2.5217	-4.3606	2.8476	-2.5426	-3.7733	-3.422	-0.0526	0.6372	-4.6428	-4.3029	-2.6546	-0.4439	-3.0869	-5.3272	-5.2802	-3.1769	0.7094	-5.0879	-6.903	-5.2893	-2.4885	-3.2243	0.8369	-0.5158	-0.6959	3	ANOMP
1351.5625	-4.0799	-3.1241	-3.5195	-5.1155	-3.4628	-2.9985	-4.9529	2.2953	-2.7285	-4.3956	-4.0506	-0.5649	0.3049	-5.1423	-5.1842	-3.0723	-0.5116	-3.3292	-6.1268	-6.0752	-3.0246	0.3189	-5.8256	-7.7807	-5.6162	-3.108	-3.6566	0.2783	-0.9463	-1.2764	3	ANOMP
1355.4688	-4.5335	-3.6032	-3.9459	-5.4974	-3.7919	-3.4431	-5.5538	1.709	-2.884	-4.9692	-4.6543	-1.1222	-0.1078	-5.636	-6.116	-3.6778	-0.5271	-3.5628	-6.9441	-6.9788	-3.0673	-0.1129	-6.6192	-8.7025	-6.0034	-3.6071	-4.2384	-0.4117	-1.4936	-1.8728	3	ANOMP
1359.375	-4.9185	-4.0246	-4.3282	-5.956	-4.1369	-3.8653	-6.1334	1.174	-3.0335	-5.4805	-5.2147	-1.6753	-0.5419	-6.1028	-7.0429	-4.4482	-0.4921	-3.7742	-7.7218	-7.9329	-3.3387	-0.5125	-7.3724	-9.5803	-6.4275	-3.9657	-4.9025	-1.1385	-2.0868	-2.415	3	ANOMP
1363.2813	-5.2103	-4.3591	-4.6491	-6.4378	-4.495	-4.2672	-6.6624	0.7585	-3.1999	-5.936	-5.7329	-2.1872	-0.9446	-6.5337	-7.9065	-5.3264	-0.4048	-3.9515	-8.3854	-8.8475	-3.8378	-0.827	-7.9951	-10.3239	-6.8548	-4.1685	-5.5498	-1.804	-2.6413	-2.8487	3	ANOMP
1367.1875	-5.3958	-4.5782	-4.8855	-6.8769	-4.8596	-4.6399	-7.1143	0.5131	-3.3972	-6.316	-6.1947	-2.619	-1.261	-6.8964	-8.6392	-6.241	-0.2721	-4.0715	-8.8672	-9.6375	-4.5196	-0.997	-8.386	-10.8275	-7.2366	-4.2066	-6.0889	-2.3012	-3.0813	-3.1259	3	ANOMP
1371.0938	-5.4553	-4.6732	-5.0314	-7.2274	-5.2091	-4.9776	-7.4784	0.4653	-3.624	-6.6092	-6.5879	-2.9376	-1.4624	-7.1696	-9.1806	-7.0923	-0.1207	-4.1219	-9.1113	-10.2188	-5.3128	-0.9684	-8.4738	-11.0171	-7.528	-4.0798	-6.4248	-2.5417	-3.3299	-3.2137	3	ANOMP
1375	-5.3931	-4.6437	-5.0909	-7.4505	-5.525	-5.2599	-7.7506	0.5749	-3.8708	-6.8169	-6.9038	-3.1572	-1.5483	-7.3301	-9.4874	-7.8119	0.0252	-4.0842	-9.0909	-10.5438	-6.1323	-0.7325	-8.2224	-10.8657	-7.7075	-3.8139	-6.5161	-2.4949	-3.3713	-3.1096	3	ANOMP
1378.9063	-5.2094	-4.4955	-5.0791	-7.5378	-5.7669	-5.4653	-7.9288	0.7976	-4.1199	-6.9142	-7.1184	-3.2717	-1.531	-7.3492	-9.5347	-8.3273	0.1207	-3.9533	-8.7954	-10.5775	-6.8969	-0.277	-7.6415	-10.3775	-7.7575	-3.4303	-6.3343	-2.1367	-3.1949	-2.8332	3	ANOMP
1382.8125	-4.9308	-4.2523	-5.0132	-7.4928	-5.9091	-5.5694	-8.0265	1.0608	-4.3322	-6.8865	-7.2161	-3.3231	-1.4315	-7.2178	-9.3124	-8.6014	0.1329	-3.7155	-8.2513	-10.3361	-7.5228	0.3671	-6.7729	-9.5989	-7.6743	-2.968	-5.9093	-1.5135	-2.8254	-2.4228	3	ANOMP
1386.7188	-4.5763	-3.9468	-4.9159	-7.3455	-5.9191	-5.5503	-8.0456	1.2835	-4.4631	-6.7201	-7.177	-3.3331	-1.2769	-6.9223	-8.8324	-8.616	0.0238	-3.3692	-7.4895	-9.8516	-7.961	1.158	-5.6956	-8.6053	-7.4789	-2.4689	-5.293	-0.6899	-2.3245	-1.9273	3	ANOMP
1390.625	-4.1867	-3.6118	-4.7973	-7.1378	-5.7896	-5.399	-7.9924	1.394	-4.4862	-6.4124	-6.9902	-3.3262	-1.091	-6.4728	-8.1456	-8.3946	-0.2166	-2.9196	-6.5872	-9.1847	-8.1832	2.0439	-4.5133	-7.4994	-7.193	-1.9794	-4.5643	0.2351	-1.7577	-1.4041	3	ANOMP
1394.5313	-3.8022	-3.2882	-4.6845	-6.9196	-5.5314	-5.119	-7.8843	1.344	-4.389	-5.9769	-6.6584	-3.3344	-0.8901	-5.9046	-7.3101	-7.9864	-0.5912	-2.3933	-5.6172	-8.4166	-8.1978	2.9375	-3.3479	-6.3875	-6.8575	-1.5485	-3.8207	1.1497	-1.2031	-0.9059	3	ANOMP
1398.4375	-3.4644	-3.015	-4.5705	-6.741	-5.1655	-4.7403	-7.7184	1.1153	-4.1649	-5.4356	-6.1961	-3.364	-0.6942	-5.2478	-6.3924	-7.4514	-1.0698	-1.821	-4.6595	-7.6188	-8.0355	3.7698	-2.2983	-5.3553	-6.5025	-1.2162	-3.1393	1.9565	-0.7272	-0.4764	3	ANOMP
1402.3438	-3.2044	-2.8014	-4.465	-6.6364	-4.7346	-4.2812	-7.4984	0.7308	-3.8476	-4.8201	-5.6325	-3.4094	-0.4924	-4.5678	-5.4751	-6.8551	-1.6062	-1.2492	-3.7886	-6.8525	-7.7392	4.4598	-1.4483	-4.4744	-6.1552	-1.0126	-2.5866	2.5719	-0.3772	-0.1437	3	ANOMP
1406.25	-3.0526	-2.6705	-4.355	-6.621	-4.2891	-3.7903	-7.2302	0.2499	-3.4731	-4.1892	-5.0115	-3.454	-0.2869	-3.9214	-4.6233	-6.2605	-2.1325	-0.731	-3.055	-6.1588	-7.3555	4.9498	-0.8519	-3.768	-5.8234	-0.9416	-2.1911	2.9456	-0.1781	0.0845	3	ANOMP
1410.1563	-3.0049	-2.6119	-4.2318	-6.6987	-3.875	-3.3172	-6.9243	-0.2488	-3.1008	-3.5815	-4.3775	-3.469	-0.0674	-3.3655	-3.8819	-5.7146	-2.5757	-0.3251	-2.4891	-5.5593	-6.9296	5.1866	-0.516	-3.2294	-5.5102	-1.0021	-1.9516	3.0706	-0.1168	0.2059	3	ANOMP
1414.0625	-3.0576	-2.6155	-4.0809	-6.866	-3.5414	-2.8999	-6.5943	-0.676	-2.7899	-3.0542	-3.7775	-3.4262	0.1535	-2.9519	-3.2874	-5.2382	-2.8666	-0.0778	-2.1	-5.0438	-6.4914	5.1575	-0.4297	-2.8312	-5.2021	-1.1685	-1.8361	2.9706	-0.174	0.2395	3	ANOMP
1417.9688	-3.1903	-2.65	-3.9027	-7.0924	-3.3323	-2.5708	-6.2534	-0.9569	-2.5972	-2.6506	-3.2629	-3.3035	0.359	-2.7064	-2.8456	-4.8392	-2.9539	-0.0151	-1.87	-4.5857	-6.0623	4.8648	-0.5224	-2.5139	-4.8784	-1.3939	-1.7834	2.7033	-0.2968	0.215	3	ANOMP
1421.875	-3.3731	-2.6909	-3.6882	-7.3569	-3.265	-2.3544	-5.9279	-1.0269	-2.5562	-2.3878	-2.8575	-3.0872	0.5181	-2.641	-2.5374	-4.5028	-2.8102	-0.1578	-1.7654	-4.152	-5.6369	4.3539	-0.7288	-2.2303	-4.5221	-1.6276	-1.738	2.3533	-0.4349	0.1604	3	ANOMP
1425.7813	-3.5658	-2.71	-3.4518	-7.6296	-3.3396	-2.2508	-5.6397	-0.8597	-2.6808	-2.2806	-2.5765	-2.7744	0.5972	-2.7301	-2.3429	-4.1982	-2.4339	-0.4787	-1.7336	-3.7138	-5.2069	3.6812	-0.9697	-1.9312	-4.113	-1.813	-1.6316	1.9997	-0.5404	0.1077	3	ANOMP
1429.6875	-3.7381	-2.6932	-3.2141	-7.8946	-3.5446	-2.264	-5.4165	-0.4692	-2.9585	-2.3228	-2.4225	-2.3785	0.5522	-2.9405	-2.2097	-3.8942	-1.868	-0.9465	-1.7368	-3.2516	-4.7637	2.9207	-1.1692	-1.5871	-3.6534	-1.8926	-1.4311	1.711	-0.5799	0.0772	3	ANOMP
1433.5938	-3.864	-2.6382	-3.0055	-8.1442	-3.8541	-2.3644	-5.2779	0.0849	-3.3599	-2.4915	-2.3784	-1.9344	0.3554	-3.2137	-2.1047	-3.571	-1.1693	-1.4887	-1.7336	-2.7638	-4.2905	2.1648	-1.2833	-1.2066	-3.1493	-1.8221	-1.1243	1.5397	-0.5331	0.085	3	ANOMP
1437.5	-3.9272	-2.5396	-2.8495	-8.3674	-4.2246	-2.5312	-5.2256	0.7371	-3.8303	-2.7465	-2.4115	-1.464	4e-04	-3.4942	-1.9933	-3.1996	-0.4143	-2.0374	-1.6922	-2.2588	-3.7773	1.4953	-1.281	-0.8089	-2.6107	-1.5807	-0.7293	1.5138	-0.4081	0.1427	3	ANOMP
1441.4063	-3.924	-2.4228	-2.7709	-8.5651	-4.6205	-2.7344	-5.2634	1.3967	-4.3144	-3.0496	-2.4902	-1.0108	-0.5019	-3.7246	-1.851	-2.7728	0.3234	-2.5078	-1.6063	-1.7693	-3.2223	0.9784	-1.1679	-0.4403	-2.0621	-1.1603	-0.2861	1.6106	-0.2322	0.2404	3	ANOMP
1445.3125	-3.8599	-2.3005	-2.7832	-8.7483	-4.9982	-2.9376	-5.3602	1.9817	-4.754	-3.3592	-2.5697	-0.5885	-1.1015	-3.8605	-1.6815	-2.296	0.972	-2.8328	-1.4804	-1.3279	-2.6273	0.6653	-0.971	-0.1516	-1.5362	-0.5726	0.1361	1.8083	-0.0418	0.3691	3	ANOMP
1449.2188	-3.7549	-2.1955	-2.8836	-8.906	-5.3205	-3.1199	-5.4943	2.4212	-5.1017	-3.6415	-2.622	-0.2281	-1.731	-3.8864	-1.4956	-1.7846	1.4843	-2.9706	-1.3454	-0.9766	-2.006	0.5675	-0.7433	6e-04	-1.0439	0.1352	0.4711	2.0324	0.1087	0.5113	3	ANOMP
1453.125	-3.6176	-2.1191	-3.0509	-9.0487	-5.5632	-3.2508	-5.6161	2.6849	-5.3317	-3.8587	-2.6229	0.071	-2.3101	-3.8046	-1.3147	-1.2692	1.8461	-2.9042	-1.2318	-0.7384	-1.356	0.6666	-0.5406	-0.0139	-0.6102	0.9188	0.6511	2.2233	0.1814	0.6459	3	ANOMP
1457.0313	-3.4685	-2.0709	-3.2473	-9.1633	-5.7069	-3.319	-5.6834	2.7631	-5.4281	-4.0106	-2.5638	0.3119	-2.7501	-3.6373	-1.1801	-0.7664	2.0598	-2.646	-1.1672	-0.632	-0.6996	0.9148	-0.4206	-0.2157	-0.2366	1.707	0.6266	2.3188	0.1432	0.7441	3	ANOMP
1460.9375	-3.3131	-2.0373	-3.4127	-9.2305	-5.7405	-3.3026	-5.6561	2.6976	-5.3962	-4.0724	-2.4375	0.5174	-2.9774	-3.4119	-1.1092	-0.2982	2.1679	-2.2324	-1.1836	-0.6529	-0.0378	1.2594	-0.4151	-0.593	0.0807	2.4561	0.3957	2.2806	-0.0095	0.805	3	ANOMP
1464.8438	-3.1503	-2.0019	-3.4964	-9.2469	-5.666	-3.199	-5.5088	2.5249	-5.2526	-4.0542	-2.2647	0.6919	-2.9437	-3.1828	-1.1356	0.0954	2.2052	-1.7296	-1.2945	-0.7847	0.6095	1.6112	-0.5542	-1.1057	0.347	3.1006	-0.0371	2.0951	-0.2677	0.8086	3	ANOMP
1468.75	-2.9813	-1.9337	-3.4509	-9.1914	-5.4905	-3.0126	-5.237	2.3249	-5.0272	-3.9705	-2.0747	0.8501	-2.6501	-2.9846	-1.2692	0.3972	2.2198	-1.2078	-1.5018	-1.0066	1.2258	1.9148	-0.8288	-1.7112	0.5652	3.6052	-0.6161	1.7815	-0.5931	0.7631	3	ANOMP
1472.6563	-2.7999	-1.8132	-3.2459	-9.0583	-5.231	-2.7512	-4.8547	2.1526	-4.7476	-3.841	-1.8925	0.9942	-2.1206	-2.8496	-1.5142	0.594	2.2438	-0.7337	-1.7859	-1.2852	1.7836	2.1125	-1.2138	-2.3425	0.742	3.952	-1.2757	1.3892	-0.929	0.6809	3	ANOMP
1476.5625	-2.5963	-1.6223	-2.8732	-8.8401	-4.9028	-2.4358	-4.3965	2.069	-4.4312	-3.6837	-1.7497	1.1215	-1.426	-2.7887	-1.846	0.6668	2.2911	-0.3565	-2.1159	-1.587	2.2499	2.1816	-1.6483	-2.9325	0.8775	4.1393	-1.9121	0.9892	-1.2118	0.5972	3	ANOMP
1480.4688	-2.3767	-1.3609	-2.3655	-8.5478	-4.5432	-2.1053	-3.9343	2.0858	-4.1117	-3.5333	-1.6884	1.2038	-0.6674	-2.8119	-2.2501	0.5972	2.3498	-0.1151	-2.4618	-1.8966	2.5722	2.1148	-2.0806	-3.4348	0.9516	4.1815	-2.4425	0.6615	-1.3758	0.5295	3	ANOMP
1484.375	-2.1513	-1.0437	-1.7709	-8.186	-4.1687	-1.7862	-3.5197	2.2203	-3.7872	-3.4106	-1.7275	1.2292	0.0626	-2.8901	-2.681	0.3836	2.4034	-0.0042	-2.7709	-2.2011	2.7222	1.9512	-2.4406	-3.8066	0.9625	4.1134	-2.7798	0.4833	-1.3731	0.535	3	ANOMP
1488.2813	-1.9222	-0.7019	-1.1627	-7.7724	-3.8078	-1.5172	-3.217	2.4503	-3.4662	-3.3224	-1.8675	1.1747	0.6699	-3.0019	-3.1019	0.029	2.4143	-0.0087	-3.0036	-2.4866	2.664	1.7312	-2.666	-4.0194	0.9007	3.9779	-2.8634	0.5115	-1.1631	0.6477	3	ANOMP
1492.1875	-1.7272	-0.3778	-0.6214	-7.3255	-3.4855	-1.3376	-3.0784	2.7299	-3.1476	-3.2874	-2.1097	1.0297	1.0804	-3.1069	-3.4806	-0.446	2.3529	-0.0846	-3.1259	-2.7543	2.3808	1.5262	-2.7192	-4.0762	0.7593	3.822	-2.6621	0.7738	-0.749	0.9	3	ANOMP
1496.0938	-1.5813	-0.1155	-0.2282	-6.8624	-3.2241	-1.2708	-3.1224	3.014	-2.8262	-3.3042	-2.4293	0.8001	1.2654	-3.1719	-3.7756	-1.0228	2.1979	-0.1896	-3.1218	-2.9902	1.884	1.3875	-2.5824	-3.9794	0.5525	3.687	-2.1798	1.2506	-0.1513	1.2941	3	ANOMP
-500	0.3005	0.9898	1.6027	0.855	6e-04	-1.1493	0.563	1.9468	-0.0142	-2.8567	-1.9766	1.2364	-0.7509	-4.7633	-4.289	-2.0429	-0.5133	-2.9629	-5.6062	-5.616	-3.1634	-6.6315	-5.392	-6.9595	-6.9555	-4.3504	-6.5712	-4.7242	-4.5	-4.4212	4	ANOMP
-496.0938	0.7023	1.5189	2.1363	1.3786	1.0669	-0.0311	1.3885	2.6686	0.7031	-1.464	-0.9103	1.76	-0.3946	-3.4951	-2.8608	-1.4438	0.2803	-2.4757	-4.4817	-4.7096	-2.8761	-6.4406	-4.8511	-6.1395	-6.43	-4.2622	-6.2139	-4.4015	-4.3664	-4.3294	4	ANOMP
-492.1875	1.1319	2.1121	2.6222	1.9154	2.0546	1.0603	2.1935	3.4246	1.3717	-0.0372	0.2075	2.3323	0.0259	-2.1364	-1.2813	-0.6607	1.2399	-1.8416	-3.0767	-3.4782	-2.2793	-6.0319	-4.0115	-4.919	-5.5105	-3.9927	-5.4262	-3.8847	-3.9905	-3.9598	4	ANOMP
-488.2813	1.4955	2.663	2.9804	2.3727	2.8283	1.9985	2.868	4.11	1.9072	1.2537	1.242	2.8705	0.445	-0.8792	0.2623	0.1912	2.2026	-1.1807	-1.5976	-2.0746	-1.4775	-5.4919	-3.0261	-3.4845	-4.3432	-3.6036	-4.3671	-3.2819	-3.4514	-3.3817	4	ANOMP
-484.375	1.6887	3.0553	3.1463	2.665	3.2624	2.658	3.293	4.5977	2.2249	2.2469	2.0525	3.2709	0.8064	0.1058	1.5773	0.9625	2.9821	-0.6166	-0.2589	-0.7151	-0.6479	-4.9224	-2.0638	-2.0567	-3.1373	-3.2004	-3.2375	-2.7233	-2.8664	-2.713	4	ANOMP
-480.4688	1.6405	3.1971	3.0709	2.7432	3.2815	2.9589	3.3985	4.8096	2.2922	2.8187	2.5243	3.4527	1.0591	0.6858	2.5092	1.5143	3.4203	-0.2493	0.7547	0.3995	0.0412	-4.4151	-1.2756	-0.854	-2.1073	-2.9104	-2.233	-2.3133	-2.3591	-2.0876	4	ANOMP
-476.5625	1.3132	3.0271	2.7281	2.5859	2.8678	2.8562	3.1521	4.685	2.1004	2.9142	2.5925	3.3491	1.1936	0.7976	2.9555	1.7225	3.4131	-0.1338	1.3101	1.0913	0.4175	-4.0251	-0.7747	-0.0576	-1.4464	-2.8549	-1.5366	-2.1369	-2.03	-1.6339	4	ANOMP
-472.6563	0.7046	2.5339	2.1277	2.2109	2.0674	2.3703	2.5471	4.2164	1.6754	2.531	2.222	2.9359	1.205	0.4445	2.8678	1.5093	2.8971	-0.2779	1.3424	1.2454	0.3698	-3.7783	-0.6224	0.2155	-1.2841	-3.1327	-1.2607	-2.2301	-1.9687	-1.4635	4	ANOMP
-468.75	-0.1304	1.7462	1.3036	1.6777	0.9724	1.5498	1.6421	3.4396	1.0776	1.7306	1.4606	2.2236	1.0991	-0.3005	2.2746	0.858	1.9131	-0.6457	0.8656	0.8222	-0.1579	-3.6615	-0.8111	-0.0613	-1.6755	-3.7786	-1.4475	-2.5742	-2.2027	-1.6467	4	ANOMP
-464.8438	-1.0963	0.7448	0.3341	1.0618	-0.2835	0.5012	0.5053	2.4336	0.3772	0.6246	0.3856	1.2559	0.9123	-1.3137	1.2732	-0.1834	0.5517	-1.177	-0.0312	-0.1292	-1.1375	-3.6246	-1.2879	-0.8372	-2.5787	-4.7681	-2.0643	-3.1101	-2.7096	-2.1735	4	ANOMP
-460.9375	-2.0904	-0.3647	-0.6937	0.4413	-1.554	-0.6693	-0.757	1.3123	-0.3442	-0.6413	-0.8839	0.1064	0.6664	-2.4524	-0.0036	-1.5138	-1.0251	-1.782	-1.2144	-1.4842	-2.4616	-3.6024	-1.9456	-1.9858	-3.8628	-5.9904	-3.0021	-3.7342	-3.4209	-2.9867	4	ANOMP
-457.0313	-2.999	-1.457	-1.6859	-0.1155	-2.7054	-1.8479	-2.0483	0.1764	-1.0283	-1.9263	-2.2225	-1.1259	0.3686	-3.5628	-1.3931	-2.9952	-2.6338	-2.3761	-2.5185	-3.0682	-3.9738	-3.531	-2.6815	-3.3408	-5.3432	-7.2863	-4.1071	-4.341	-4.2232	-3.9626	4	ANOMP
-453.125	-3.7236	-2.4261	-2.5514	-0.5718	-3.6435	-2.9288	-3.2701	-0.8591	-1.6219	-3.0972	-3.4998	-2.3414	0.0432	-4.5246	-2.7368	-4.4743	-4.0883	-2.8916	-3.7758	-4.6755	-5.4857	-3.3646	-3.3779	-4.7063	-6.7941	-8.4436	-5.2034	-4.8229	-4.9859	-4.9453	4	ANOMP
-449.2188	-4.214	-3.1838	-3.2164	-0.9114	-4.3122	-3.8575	-4.3533	-1.7186	-2.1069	-4.0576	-4.6048	-3.4555	-0.3127	-5.2551	-3.9054	-5.7993	-5.2251	-3.2875	-4.8562	-6.1169	-6.7943	-3.0724	-3.9456	-5.9095	-8	-9.2504	-6.1257	-5.0915	-5.5809	-5.7648	4	ANOMP
-445.3125	-4.4445	-3.6879	-3.6432	-1.1582	-4.7035	-4.5952	-5.2483	-2.3527	-2.4865	-4.7672	-5.4825	-4.3868	-0.6986	-5.7192	-4.8149	-6.857	-5.9429	-3.5434	-5.6585	-7.2373	-7.7366	-2.6737	-4.3361	-6.819	-8.785	-9.5181	-6.7416	-5.101	-5.8996	-6.2517	4	ANOMP
-441.4063	-4.4418	-3.9361	-3.825	-1.3618	-4.8817	-5.1515	-5.9338	-2.7682	-2.7837	-5.2263	-6.108	-5.0932	-1.1177	-5.9355	-5.4422	-7.5779	-6.1883	-3.6798	-6.1485	-7.9401	-8.2102	-2.2074	-4.5288	-7.3572	-9.0478	-9.1299	-6.9798	-4.8438	-5.8768	-6.3026	4	ANOMP
-437.5	-4.274	-3.9747	-3.8037	-1.575	-4.9249	-5.5593	-6.4215	-2.9895	-3.0351	-5.4949	-6.4994	-5.5618	-1.5673	-5.9687	-5.8145	-7.9493	-5.9988	-3.7375	-6.3489	-8.2078	-8.1688	-1.7469	-4.5647	-7.5231	-8.761	-8.0586	-6.8439	-4.3497	-5.5064	-5.8594	4	ANOMP
-433.5938	-4.0177	-3.8693	-3.6409	-1.8532	-4.9176	-5.8675	-6.726	-3.0714	-3.2696	-5.634	-6.7103	-5.7991	-2.0327	-5.8914	-6.0018	-7.9966	-5.4542	-3.752	-6.3162	-8.0778	-7.6488	-1.3696	-4.4783	-7.364	-7.9855	-6.3659	-6.3748	-3.6869	-4.8055	-4.9385	4	ANOMP
-429.6875	-3.7631	-3.7029	-3.4219	-2.225	-4.9504	-6.1238	-6.8833	-3.0823	-3.5169	-5.7304	-6.8048	-5.8291	-2.4982	-5.7942	-6.0954	-7.7902	-4.6879	-3.7738	-6.1571	-7.6669	-6.7543	-1.1478	-4.3583	-6.9913	-6.8555	-4.2186	-5.6766	-2.936	-3.8764	-3.6439	4	ANOMP
-425.7813	-3.5736	-3.5552	-3.2241	-2.6891	-5.0735	-6.3606	-6.922	-3.0691	-3.7874	-5.8499	-6.8444	-5.7032	-2.9259	-5.741	-6.1858	-7.4179	-3.8374	-3.837	-5.9649	-7.0937	-5.6211	-1.1256	-4.2542	-6.5145	-5.5414	-1.8545	-4.8671	-2.1856	-2.8259	-2.1217	4	ANOMP
-421.875	-3.4954	-3.4824	-3.1196	-3.2164	-5.3035	-6.5888	-6.8647	-3.0709	-4.0719	-6.0381	-6.8898	-5.4614	-3.2896	-5.781	-6.3458	-6.9798	-3.0383	-3.9552	-5.8249	-6.4919	-4.4175	-1.3137	-4.2251	-6.0572	-4.236	0.4482	-4.0662	-1.5074	-1.775	-0.548	4	ANOMP
-417.9688	-3.5286	-3.5102	-3.1437	-3.7505	-5.5985	-6.7875	-6.7206	-3.0977	-4.3433	-6.2885	-6.9539	-5.1555	-3.5527	-5.9133	-6.599	-6.5466	-2.4033	-4.1248	-5.7989	-5.9832	-3.3079	-1.6951	-4.2838	-5.7113	-3.11	2.4123	-3.3739	-0.9506	-0.8337	0.8952	4	ANOMP
-414.0625	-3.6463	-3.627	-3.2941	-4.2164	-5.899	-6.9152	-6.492	-3.1318	-4.5637	-6.5635	-7.0262	-4.8223	-3.6941	-6.1028	-6.9358	-6.1743	-1.9865	-4.3225	-5.8939	-5.6337	-2.4148	-2.1992	-4.4333	-5.5217	-2.2823	3.8191	-2.8462	-0.5301	-0.0887	2.0565	4	ANOMP
-410.1563	-3.7918	-3.7934	-3.5423	-4.5337	-6.1017	-6.917	-6.1747	-3.1518	-4.691	-6.7926	-7.0671	-4.4895	-3.7068	-6.3019	-7.2977	-5.8852	-1.8065	-4.5107	-6.0912	-5.471	-1.8284	-2.751	-4.6288	-5.4881	-1.8232	4.511	-2.4925	-0.2383	0.4268	2.8383	4	ANOMP
-406.25	-3.8922	-3.9374	-3.8164	-4.6377	-6.1158	-6.7293	-5.7524	-3.1032	-4.6833	-6.8922	-7.0212	-4.18	-3.6009	-6.4333	-7.5872	-5.6684	-1.8279	-4.6502	-6.3235	-5.4714	-1.577	-3.2442	-4.8211	-5.5595	-1.7173	4.4414	-2.2821	-0.0306	0.7145	3.207	4	ANOMP
-402.3438	-3.8849	-3.9956	-4.0319	-4.4905	-5.8585	-6.3056	-5.2224	-2.9568	-4.5169	-6.7685	-6.8275	-3.8927	-3.3982	-6.4187	-7.7108	-5.4975	-1.9888	-4.692	-6.5117	-5.5723	-1.6352	-3.5869	-4.9347	-5.6722	-1.9164	3.6651	-2.1457	0.1458	0.8291	3.2015	4	ANOMP
-398.4375	-3.7145	-3.907	-4.1114	-4.0873	-5.2972	-5.6243	-4.5829	-2.6964	-4.1792	-6.3699	-6.4371	-3.6341	-3.1332	-6.2101	-7.5804	-5.3288	-2.2229	-4.6034	-6.5658	-5.6901	-1.9384	-3.7019	-4.9124	-5.7236	-2.2987	2.341	-2.008	0.3535	0.8413	2.9129	4	ANOMP
-394.5313	-3.3672	-3.6424	-3.9969	-3.4718	-4.4444	-4.697	-3.8592	-2.33	-3.6846	-5.6754	-5.838	-3.4114	-2.8477	-5.7837	-7.1513	-5.1334	-2.4556	-4.367	-6.4285	-5.7455	-2.4048	-3.5437	-4.7061	-5.6472	-2.7523	0.6782	-1.8043	0.6326	0.8413	2.4729	4	ANOMP
-390.625	-2.8504	-3.182	-3.6564	-2.7023	-3.3413	-3.5629	-3.0733	-1.8859	-3.0642	-4.6985	-5.0357	-3.2045	-2.5691	-5.1451	-6.4127	-4.872	-2.6433	-3.9748	-6.0499	-5.6678	-2.9152	-3.0942	-4.2901	-5.3795	-3.1519	-1.0622	-1.4748	1.0258	0.9073	2.0215	4	ANOMP
-386.7188	-2.2109	-2.5761	-3.1059	-1.8691	-2.1035	-2.3125	-2.272	-1.4282	-2.3665	-3.5181	-4.0871	-3.0205	-2.325	-4.3437	-5.4195	-4.5425	-2.7601	-3.4443	-5.4521	-5.4337	-3.392	-2.3837	-3.6751	-4.9217	-3.416	-2.6509	-1.0234	1.529	1.0895	1.6747	4	ANOMP
-382.8125	-1.5268	-1.8793	-2.4073	-1.0777	-0.8558	-1.0465	-1.5133	-1.0277	-1.6569	-2.2467	-3.0766	-2.8591	-2.1227	-3.4605	-4.2845	-4.1693	-2.8269	-2.8175	-4.6817	-5.056	-3.7679	-1.4669	-2.9038	-4.3113	-3.4991	-3.8868	-0.4875	2.1185	1.3991	1.5079	4	ANOMP
-378.9063	-0.8827	-1.1743	-1.6587	-0.42	0.2619	0.1157	-0.8474	-0.7564	-1.0074	-1.0263	-2.1244	-2.7405	-1.9586	-2.5964	-3.1522	-3.7861	-2.8656	-2.1316	-3.8339	-4.5882	-4.0084	-0.4156	-2.0451	-3.6326	-3.415	-4.6563	0.0602	2.7417	1.7995	1.5311	4	ANOMP
-375	-0.3672	-0.5661	-0.9687	0.0291	1.1346	1.0612	-0.3383	-0.6782	-0.4765	-0.0017	-1.3289	-2.6723	-1.8241	-1.8555	-2.1877	-3.4579	-2.9347	-1.4525	-3.0358	-4.1192	-4.122	0.6717	-1.1951	-2.9917	-3.2205	-4.9236	0.5184	3.3208	2.2277	1.7156	4	ANOMP
-371.0938	-0.0463	-0.1243	-0.4487	0.2273	1.6774	1.7057	-0.0238	-0.8291	-0.1246	0.7074	-0.8044	-2.6714	-1.6968	-1.3337	-1.5258	-3.2307	-3.0629	-0.8479	-2.4012	-3.7455	-4.1366	1.7108	-0.4451	-2.5108	-2.9914	-4.7345	0.7829	3.7881	2.5941	1.9774	4	ANOMP
-367.1875	0.0423	0.0807	-0.1919	0.165	1.8515	1.9916	0.0712	-1.2132	0.0231	1.016	-0.6175	-2.7591	-1.5646	-1.0942	-1.2863	-3.1629	-3.286	-0.3711	-2.0453	-3.5532	-4.1016	2.6276	0.1153	-2.2867	-2.8364	-4.204	0.7652	4.0631	2.7963	2.2061	4	ANOMP
-363.2813	-0.1136	0.0239	-0.2514	-0.1364	1.6656	1.9048	-0.0629	-1.7964	-0.0446	0.8865	-0.798	-2.9423	-1.4177	-1.1674	-1.5177	-3.2852	-3.591	-0.0743	-2.0285	-3.6173	-4.0775	3.3572	0.4167	-2.3826	-2.8287	-3.4936	0.4175	4.099	2.7632	2.3011	4	ANOMP
-359.375	-0.4849	-0.2756	-0.6319	-0.6205	1.1833	1.4707	-0.407	-2.5332	-0.3133	0.3396	-1.3266	-3.2282	-1.2673	-1.5369	-2.1981	-3.6093	-3.9606	0.0234	-2.3771	-3.956	-4.1061	3.8658	0.4235	-2.8167	-3.0355	-2.7549	-0.2657	3.8685	2.4482	2.1797	4	ANOMP
-355.4688	-1.024	-0.7893	-1.2891	-1.2141	0.4969	0.758	-0.9306	-3.3395	-0.7515	-0.5404	-2.1475	-3.6127	-1.1327	-2.1514	-3.2418	-4.1157	-4.3269	-0.092	-3.048	-4.5532	-4.2279	4.1304	0.1426	-3.5522	-3.4582	-2.1322	-1.233	3.3849	1.8554	1.7988	4	ANOMP
-351.5625	-1.6499	-1.4334	-2.1314	-1.8291	-0.279	-0.1461	-1.5774	-4.1218	-1.2937	-1.6354	-3.1553	-4.0686	-1.035	-2.9155	-4.5131	-4.7616	-4.6319	-0.3907	-3.9567	-5.3428	-4.4348	4.1699	-0.3815	-4.4899	-4.0632	-1.7081	-2.3889	2.6971	1.0341	1.1811	4	ANOMP
-347.6563	-2.2918	-2.1397	-3.0523	-2.3955	-1.0499	-1.1397	-2.292	-4.8073	-1.8801	-2.8035	-4.2434	-4.5777	-1.015	-3.7228	-5.8486	-5.4861	-4.811	-0.8288	-4.9767	-6.2273	-4.7057	4.0017	-1.0851	-5.5136	-4.776	-1.5281	-3.5962	1.8735	0.0723	0.3838	4	ANOMP
-343.75	-2.8722	-2.8165	-3.9173	-2.845	-1.7185	-2.1193	-3.0133	-5.3223	-2.4478	-3.9085	-5.2884	-5.0855	-1.0882	-4.4496	-7.069	-6.2048	-4.8069	-1.3393	-5.9626	-7.0832	-4.997	3.6722	-1.8556	-6.4686	-5.4864	-1.5559	-4.7184	1.0049	-0.91	-0.4848	4	ANOMP
-339.8438	-3.3427	-3.3879	-4.6159	-3.1409	-2.2444	-3.0088	-3.681	-5.6209	-2.9337	-4.8281	-6.1834	-5.545	-1.2623	-5.0064	-8.0249	-6.8325	-4.6038	-1.8534	-6.7749	-7.7955	-5.2384	3.2372	-2.5915	-7.229	-6.0796	-1.7309	-5.6207	0.1862	-1.7887	-1.3017	4	ANOMP
-335.9375	-3.6659	-3.8129	-5.06	-3.2614	-2.5976	-3.7365	-4.2415	-5.6832	-3.2905	-5.4758	-6.8466	-5.8991	-1.5309	-5.3124	-8.6145	-7.2966	-4.2015	-2.2848	-7.3053	-8.2569	-5.3679	2.7476	-3.1829	-7.6804	-6.4382	-1.9477	-6.1966	-0.4915	-2.4573	-1.9485	4	ANOMP
-332.0313	-3.8318	-4.0606	-5.2032	-3.2237	-2.809	-4.2788	-4.6674	-5.5191	-3.5037	-5.8272	-7.238	-6.0986	-1.8559	-5.341	-8.7868	-7.5307	-3.6392	-2.577	-7.4821	-8.391	-5.3284	2.2517	-3.5597	-7.769	-6.4932	-2.1099	-6.3934	-0.9629	-2.8396	-2.3462	4	ANOMP
-328.125	-3.8509	-4.1315	-5.0487	-3.0537	-2.9226	-4.6315	-4.9265	-5.1536	-3.5655	-5.889	-7.3462	-6.1068	-2.1814	-5.1001	-8.5677	-7.5007	-2.9765	-2.687	-7.2858	-8.1782	-5.0757	1.7963	-3.6715	-7.4781	-6.1978	-2.1336	-6.2034	-1.201	-2.9023	-2.4389	4	ANOMP
-324.2188	-3.7422	-4.042	-4.6319	-2.7932	-2.9894	-4.8102	-5.0124	-4.6204	-3.4905	-5.7122	-7.1948	-5.8927	-2.4564	-4.6342	-8.0136	-7.1811	-2.2815	-2.5929	-6.7608	-7.616	-4.5934	1.4258	-3.5065	-6.8476	-5.5446	-1.9604	-5.6575	-1.2015	-2.6637	-2.2203	4	ANOMP
-320.3125	-3.5395	-3.8211	-4.0228	-2.4823	-3.0631	-4.8447	-4.927	-3.9586	-3.3115	-5.3785	-6.8184	-5.4518	-2.6055	-4.0133	-7.2218	-6.5811	-1.616	-2.3102	-5.9671	-6.7523	-3.8916	1.1522	-3.0947	-5.9449	-4.581	-1.5786	-4.8339	-0.996	-2.1691	-1.7376	4	ANOMP
-316.4063	-3.2572	-3.5015	-3.3069	-2.1609	-3.1808	-4.7752	-4.682	-3.2136	-3.071	-4.9663	-6.2825	-4.7959	-2.5868	-3.3283	-6.3058	-5.737	-1.0238	-1.8752	-5.0112	-5.6601	-3.0038	0.9963	-2.4879	-4.8654	-3.3787	-1.0127	-3.8143	-0.6319	-1.5077	-1.0598	4	ANOMP
-312.5	-2.9154	-3.1079	-2.5514	-1.85	-3.3463	-4.6188	-4.2865	-2.4145	-2.8037	-4.549	-5.6234	-3.9505	-2.365	-2.6501	-5.3595	-4.6879	-0.5147	-1.3352	-3.9849	-4.4046	-1.9657	0.9526	-1.757	-3.6936	-2.005	-0.3054	-2.6843	-0.1719	-0.755	-0.2671	4	ANOMP
-308.5938	-2.5181	-2.6624	-1.8287	-1.5673	-3.5444	-4.3988	-3.7601	-1.59	-2.5355	-4.169	-4.8934	-2.9741	-1.9423	-2.0492	-4.4531	-3.4934	-0.0838	-0.7516	-2.9712	-3.071	-0.8429	1.0054	-0.9761	-2.5108	-0.555	0.461	-1.5162	0.3126	4e-04	0.5538	4	ANOMP
-304.6875	-2.059	-2.1643	-1.1805	-1.3009	-3.7281	-4.1188	-3.1247	-0.7582	-2.2783	-3.8499	-4.1116	-1.9114	-1.3568	-1.5437	-3.6195	-2.207	0.3181	-0.1834	-2.023	-1.7055	0.3125	1.1399	-0.2142	-1.3599	0.9059	1.2301	-0.3489	0.7826	0.7023	1.3429	4	ANOMP
-300.7813	-1.5363	-1.6206	-0.6014	-1.0427	-3.8444	-3.7706	-2.3883	0.0709	-2.0392	-3.569	-3.2989	-0.8223	-0.6641	-1.1374	-2.8449	-0.8934	0.7399	0.3312	-1.1558	-0.3501	1.4462	1.3226	0.4885	-0.2545	2.3195	1.9519	0.7947	1.2026	1.325	2.0547	4	ANOMP
-296.875	-0.9463	-1.0334	-0.095	-0.7737	-3.8426	-3.3543	-1.5847	0.8818	-1.8046	-3.2863	-2.4516	0.2359	0.0541	-0.7964	-2.0968	0.3975	1.2271	0.7702	-0.3539	0.9718	2.5234	1.5272	1.1067	0.8128	3.6559	2.5846	1.9193	1.5599	1.8568	2.682	4	ANOMP
-292.9688	-0.284	-0.4065	0.3754	-0.4841	-3.6776	-2.8538	-0.7242	1.6586	-1.5487	-2.9513	-1.5703	1.2182	0.7073	-0.4678	-1.3163	1.6262	1.824	1.1325	0.4183	2.2477	3.5193	1.7313	1.6399	1.8587	4.8927	3.126	3.0325	1.8558	2.3163	3.2188	4	ANOMP
-289.0625	0.4196	0.2444	0.8327	-0.1668	-3.3376	-2.2765	0.1521	2.3814	-1.2605	-2.5167	-0.6603	2.0873	1.2154	-0.0987	-0.4627	2.7498	2.5267	1.4152	1.2011	3.4731	4.4084	1.9058	2.0989	2.9024	6.0109	3.5732	4.127	2.1103	2.7227	3.6761	4	ANOMP
-285.1563	1.1373	0.8921	1.3041	0.1673	-2.8344	-1.637	1.0226	3.0309	-0.9165	-1.9517	0.2702	2.8223	1.5195	0.3481	0.4942	3.7475	3.319	1.6539	2.0261	4.6318	5.1843	2.0317	2.5012	3.9455	6.994	3.9446	5.1811	2.3399	3.0868	4.0456	4	ANOMP
-281.25	1.8241	1.4898	1.7909	0.4886	-2.2113	-0.9611	1.8476	3.5786	-0.5296	-1.2558	1.1916	3.4136	1.5854	0.8931	1.5501	4.5943	4.1321	1.8534	2.8956	5.7031	5.8339	2.1022	2.8608	4.956	7.8118	4.2505	6.137	2.5431	3.3936	4.3079	4	ANOMP
-277.3438	2.4278	2.0035	2.2854	0.7741	-1.5185	-0.2647	2.5903	4.015	-0.1033	-0.4404	2.0797	3.87	1.4218	1.5349	2.6719	5.2952	4.8921	2.0352	3.7856	6.6468	6.3502	2.1085	3.1835	5.8887	8.4236	4.4923	6.9207	2.7121	3.6245	4.4324	4	ANOMP
-273.4375	2.8951	2.3926	2.7554	0.9777	-0.8267	0.4153	3.2221	4.3205	0.3276	0.4478	2.8943	4.2018	1.0618	2.2258	3.7973	5.8334	5.5103	2.2016	4.6465	7.4158	6.7248	2.0613	3.4626	6.6614	8.7881	4.6605	7.4361	2.8267	3.7309	4.3661	4	ANOMP
-269.5313	3.1864	2.6339	3.1704	1.0827	-0.1808	1.0594	3.7199	4.5036	0.7408	1.3565	3.6075	4.4341	0.575	2.9217	4.8496	6.2193	5.9117	2.3539	5.4124	7.969	6.9452	1.9644	3.6749	7.2083	8.8659	4.7337	7.5938	2.8417	3.6504	4.0629	4	ANOMP
-265.625	3.2805	2.7107	3.4918	1.0659	0.3751	1.6553	4.0685	4.5696	1.0949	2.2206	4.1952	4.5745	0.0336	3.5586	5.7519	6.4562	6.044	2.4789	6.0111	8.2613	6.9966	1.834	3.7971	7.4451	8.62	4.6732	7.3279	2.7258	3.3354	3.4897	4	ANOMP
-261.7188	3.186	2.6471	3.6963	0.9386	0.8378	2.2153	4.2876	4.5477	1.3749	3.0096	4.6543	4.6527	-0.4682	4.084	6.451	6.5634	5.8967	2.5671	6.3911	8.2804	6.8848	1.6913	3.8099	7.3424	8.06	4.4632	6.6143	2.4431	2.76	2.6379	4	ANOMP
-257.8125	2.9291	2.473	3.7695	0.7173	1.2265	2.7575	4.3844	4.4591	1.5645	3.6919	4.9911	4.6786	-0.8559	4.4681	6.9087	6.5512	5.489	2.6121	6.517	8.0381	6.6043	1.5572	3.703	6.9028	7.2113	4.0864	5.4811	1.9817	1.9277	1.5465	4	ANOMP
-253.9063	2.5582	2.2394	3.7277	0.4509	1.5774	3.3039	4.3971	4.3455	1.6835	4.2692	5.2329	4.6686	-1.0723	4.7072	7.1351	6.4475	4.8962	2.6212	6.4151	7.5763	6.188	1.4517	3.4894	6.1664	6.1522	3.561	4.0275	1.3571	0.895	0.2911	4	ANOMP
-250	2.1355	2.0048	3.585	0.1918	1.9419	3.8812	4.3535	4.2264	1.7445	4.7528	5.4156	4.6195	-1.0868	4.8199	7.1587	6.2621	4.1926	2.6066	6.1151	6.9499	5.6562	1.3844	3.1912	5.2283	4.975	2.9173	2.3811	0.6099	-0.255	-1.0035	4	ANOMP
-246.0938	1.7305	1.8162	3.3736	-0.0123	2.3596	4.4871	4.2949	4.1177	1.7922	5.166	5.5497	4.5327	-0.8964	4.8504	7.0228	6.018	3.4849	2.5916	5.6956	6.2431	5.0575	1.3704	2.858	4.1987	3.8045	2.2251	0.7188	-0.1924	-1.4018	-2.2048	4	ANOMP
-242.1875	1.3991	1.7112	3.1231	-0.1055	2.8519	5.1103	4.2408	4.0209	1.8535	5.5237	5.6684	4.405	-0.535	4.8481	6.7896	5.7184	2.8535	2.5966	5.2388	5.529	4.4334	1.4044	2.5294	3.2055	2.7586	1.5591	-0.7807	-0.9701	-2.4241	-3.1717	4	ANOMP
-238.2813	1.186	1.6971	2.8581	-0.0668	3.4115	5.7071	4.2003	3.9232	1.9631	5.8396	5.7652	4.2255	-0.0455	4.8576	6.5046	5.3807	2.3658	2.6525	4.8111	4.8777	3.8384	1.484	2.2553	2.3578	1.9445	1.0114	-1.9557	-1.6297	-3.1955	-3.7894	4	ANOMP
-234.375	1.1091	1.7612	2.5841	0.1136	3.9965	6.2148	4.1753	3.8	2.1308	6.0974	5.8184	3.9886	0.5059	4.899	6.1951	5.0002	2.0571	2.753	4.4651	4.3363	3.318	1.5999	2.0685	1.7401	1.4377	0.6591	-2.6907	-2.0983	-3.6305	-3.9771	4	ANOMP
-230.4688	1.1632	1.8616	2.2991	0.4168	4.5424	6.5498	4.1403	3.6114	2.3513	6.2606	5.7943	3.6855	1.0445	4.9686	5.8601	4.5889	1.9176	2.8962	4.2201	3.9204	2.8993	1.7231	1.9799	1.386	1.2663	0.556	-2.933	-2.3297	-3.68	-3.7185	4	ANOMP
-226.5625	1.3205	1.958	2.0018	0.8059	4.9751	6.6389	4.0676	3.3314	2.5985	6.2824	5.6543	3.3218	1.5164	5.0395	5.491	4.1498	1.9194	3.0607	4.0629	3.6222	2.6148	1.8585	1.9926	1.2942	1.4209	0.7405	-2.6821	-2.2915	-3.3427	-3.043	4	ANOMP
-222.6563	1.5391	1.9866	1.665	1.2254	5.2101	6.4121	3.9135	2.9209	2.829	6.1137	5.3502	2.9041	1.8559	5.0517	5.0505	3.6775	2.0026	3.2012	3.9424	3.4154	2.4625	1.9826	2.0676	1.4137	1.8404	1.1919	-2.0143	-2.0101	-2.6814	-2.048	4	ANOMP
-218.75	1.7696	1.9189	1.2945	1.6195	5.1933	5.8389	3.6549	2.3859	2.9967	5.706	4.867	2.44	2.0364	4.9476	4.5055	3.1962	2.1121	3.2816	3.8111	3.2504	2.4375	2.0885	2.1762	1.676	2.4427	1.876	-1.0421	-1.5224	-1.7764	-0.8548	4	ANOMP
-214.8438	1.9705	1.7407	0.8954	1.9377	4.9087	4.9444	3.2767	1.7305	3.0685	5.056	4.2088	1.9673	2.0518	4.6876	3.8546	2.7243	2.2058	3.2671	3.6183	3.1068	2.5248	2.1958	2.2917	2.0133	3.1336	2.7251	0.1043	-0.8842	-0.7364	0.4079	4	ANOMP
-210.9375	2.1082	1.4576	0.4941	2.1518	4.3692	3.7839	2.7871	0.9936	3.0108	4.1819	3.4102	1.5114	1.9059	4.2426	3.1014	2.2948	2.2517	3.1484	3.3342	2.9508	2.7107	2.3181	2.3876	2.3483	3.8204	3.6482	1.2947	-0.1729	0.3295	1.6011	4	ANOMP
-207.0313	2.1619	1.103	0.1177	2.2345	3.6319	2.4475	2.2008	0.22	2.819	3.1283	2.5193	1.0995	1.6304	3.619	2.2796	1.9184	2.2381	2.9248	2.9561	2.7818	2.9443	2.469	2.4539	2.6292	4.4104	4.5419	2.4066	0.5326	1.3113	2.6192	4	ANOMP
-203.125	2.1396	0.738	-0.1846	2.195	2.7806	1.0689	1.5612	-0.5214	2.5122	1.9942	1.6279	0.7591	1.2809	2.8749	1.4564	1.6416	2.1921	2.6252	2.5147	2.6104	3.2021	2.6658	2.4935	2.8442	4.859	5.3223	3.3561	1.1858	2.1382	3.3797	4	ANOMP
-199.2188	2.0605	0.4189	-0.3755	2.0577	1.9296	-0.2202	0.9321	-1.1577	2.1295	0.8851	0.8216	0.5164	0.9182	2.0804	0.711	1.4689	2.1476	2.3052	2.0774	2.4631	3.4557	2.9194	2.5408	2.9942	5.13	5.9096	4.0879	1.734	2.7682	3.8461	4	ANOMP
-195.3125	1.9591	0.2103	-0.4259	1.8609	1.1746	-1.297	0.3708	-1.6309	1.7235	-0.0863	0.182	0.3805	0.605	1.3399	0.1323	1.4212	2.1453	2.023	1.7142	2.3672	3.668	3.2263	2.623	3.0983	5.2159	6.2491	4.5902	2.1526	3.1713	4.0183	4	ANOMP
-191.4063	1.8655	0.1503	-0.335	1.6463	0.6046	-2.0734	-0.0665	-1.89	1.3499	-0.8272	-0.2271	0.3595	0.3968	0.7554	-0.2177	1.4902	2.2153	1.843	1.4961	2.3627	3.808	3.5699	2.7603	3.1955	5.1277	6.311	4.8693	2.4353	3.3595	3.9065	4	ANOMP
-187.5	1.8128	0.2448	-0.1196	1.4491	0.2619	-2.4988	-0.341	-1.9254	1.0599	-1.2644	-0.3798	0.4332	0.3359	0.3963	-0.2949	1.6593	2.3744	1.8002	1.4761	2.4454	3.848	3.9117	2.9703	3.2946	4.8831	6.0819	4.9384	2.5799	3.3441	3.5511	4	ANOMP
-183.5938	1.8151	0.4798	0.1827	1.2995	0.1642	-2.5775	-0.427	-1.7386	0.8885	-1.3749	-0.2821	0.5882	0.4418	0.3167	-0.0872	1.9016	2.614	1.9189	1.6683	2.6095	3.7693	4.2067	3.2408	3.4133	4.5018	5.576	4.8188	2.5885	3.1482	2.9815	4	ANOMP
-179.6875	1.8801	0.8121	0.5113	1.2163	0.2883	-2.3625	-0.3292	-1.3636	0.849	-1.1744	0.0311	0.7923	0.7077	0.5154	0.3751	2.1684	2.8999	2.1793	2.0561	2.8218	3.5471	4.3981	3.5458	3.5355	4.004	4.8273	4.5284	2.4753	2.7868	2.2365	4	ANOMP
-175.7813	1.9905	1.1771	0.8163	1.195	0.5733	-1.9229	-0.0679	-0.865	0.9431	-0.7176	0.4934	1.0173	1.1009	0.9549	1.0292	2.4307	3.1831	2.5416	2.5811	3.0395	3.1821	4.444	3.8362	3.6387	3.3981	3.8778	4.077	2.2494	2.2845	1.347	4	ANOMP
-171.875	2.1251	1.5107	1.0563	1.2277	0.9478	-1.3547	0.3103	-0.3059	1.1376	-0.084	1.0316	1.2391	1.5727	1.5676	1.8046	2.6462	3.4021	2.9352	3.1601	3.2113	2.6775	4.3104	4.0499	3.6914	2.7054	2.7823	3.4761	1.9194	1.6527	0.3515	4	ANOMP
-167.9688	2.2482	1.7548	1.215	1.2963	1.3501	-0.7425	0.7626	0.24	1.4081	0.6437	1.5811	1.4332	2.0559	2.2663	2.6169	2.7884	3.5081	3.2948	3.7224	3.2981	2.0552	3.9872	4.143	3.6664	1.954	1.6228	2.7475	1.5044	0.9341	-0.708	4	ANOMP
-164.0625	2.3305	1.8698	1.2936	1.3713	1.7106	-0.1547	1.2321	0.715	1.7049	1.3769	2.0834	1.5909	2.4754	2.9504	3.3937	2.8525	3.4649	3.5498	4.1801	3.2795	1.3612	3.4976	4.078	3.556	1.1736	0.4678	1.9307	1.0212	0.16	-1.7685	4	ANOMP
-160.1563	2.3478	1.8526	1.3245	1.435	1.996	0.378	1.6785	1.0777	2.0022	2.0542	2.5006	1.7073	2.7709	3.5604	4.0864	2.8462	3.2658	3.6525	4.4965	3.1631	0.6493	2.8785	3.8517	3.3733	0.4327	-0.6022	1.0797	0.5203	-0.6146	-2.7621	4	ANOMP
-156.25	2.296	1.7262	1.3609	1.475	2.196	0.8553	2.073	1.315	2.2749	2.6506	2.8379	1.8018	2.9018	4.0486	4.6755	2.7962	2.9385	3.5934	4.6601	2.9895	-0.0043	2.2013	3.4899	3.1633	-0.2064	-1.4977	0.2834	0.0394	-1.3073	-3.5948	4	ANOMP
-152.3438	2.1832	1.5416	1.4554	1.4804	2.3342	1.3016	2.3967	1.4341	2.5067	3.1633	3.1134	1.8882	2.8545	4.404	5.1637	2.7434	2.524	3.3943	4.6965	2.8168	-0.5207	1.5422	3.0526	2.9851	-0.6628	-2.1395	-0.3684	-0.3651	-1.8555	-4.1794	4	ANOMP
-148.4375	2.0351	1.3626	1.6545	1.4523	2.4342	1.7625	2.6612	1.4632	2.7031	3.6006	3.3634	1.9927	2.6464	4.6549	5.5682	2.7389	2.0949	3.1062	4.6692	2.7231	-0.8343	0.9776	2.618	2.9105	-0.85	-2.4686	-0.7739	-0.6379	-2.1664	-4.4248	4	ANOMP
-144.5313	1.8828	1.2557	1.9731	1.3982	2.5392	2.2821	2.8762	1.4473	2.8717	4.0083	3.632	2.135	2.3214	4.8436	5.9232	2.8184	1.7208	2.803	4.6451	2.7781	-0.8811	0.5608	2.2685	3.0083	-0.7105	-2.4318	-0.8471	-0.7201	-2.1805	-4.2708	4	ANOMP
-140.625	1.7691	1.2848	2.4113	1.3318	2.6865	2.8885	3.069	1.4309	3.0272	4.4119	3.9538	2.3368	1.9532	5.0217	6.2532	3.0266	1.4735	2.5557	4.6924	3.0399	-0.6238	0.3372	2.0849	3.331	-0.205	-2.0181	-0.5271	-0.5856	-1.865	-3.7044	4	ANOMP
-136.7188	1.726	1.4735	2.9254	1.2577	2.9024	3.5871	3.2594	1.4468	3.1804	4.8351	4.3488	2.5991	1.6164	5.2286	6.5819	3.3752	1.3858	2.4271	4.8638	3.5231	-0.057	0.3013	2.1053	3.8869	0.6527	-1.2459	0.1979	-0.2397	-1.22	-2.7385	4	ANOMP
-132.8125	1.771	1.8248	3.445	1.18	3.1783	4.3485	3.4608	1.5155	3.3363	5.2783	4.8066	2.9168	1.3823	5.4881	6.8942	3.8612	1.4753	2.4512	5.1588	4.2181	0.7862	0.4181	2.3421	4.6437	1.8122	-0.1745	1.2811	0.3053	-0.2977	-1.4571	4	ANOMP
-128.9063	1.9087	2.2989	3.8954	1.1032	3.4996	5.1125	3.6803	1.6341	3.4885	5.7224	5.3016	3.2736	1.2882	5.7922	7.171	4.4507	1.7176	2.6162	5.5565	5.0586	1.843	0.6304	2.7553	5.5342	3.1736	1.1051	2.6334	0.9903	0.8209	0.0242	4	ANOMP
-125	2.121	2.8348	4.1959	1.0154	3.8219	5.7939	3.898	1.7836	3.6199	6.1237	5.7847	3.635	1.3614	6.1036	7.3669	5.1002	2.0671	2.8866	5.9915	5.9536	3.0052	0.8535	3.2794	6.4601	4.5995	2.4746	4.1129	1.7299	2.0195	1.5592	4	ANOMP
-121.0938	2.3696	3.3407	4.2863	0.9132	4.0996	6.3071	4.0903	1.9268	3.7049	6.4224	6.1816	3.9573	1.5718	6.3586	7.4328	5.7352	2.4494	3.1771	6.3783	6.7786	4.1648	0.9985	3.8089	7.2878	5.9272	3.7969	5.5561	2.4294	3.16	2.9852	4	ANOMP
-117.1875	2.5955	3.723	4.1295	0.7791	4.2619	6.5666	4.2126	2.0155	3.7035	6.5528	6.4275	4.2041	1.8659	6.4836	7.3114	6.2748	2.7853	3.3993	6.6124	7.4172	5.1889	0.9863	4.2194	7.8955	6.9968	4.9246	6.7838	2.9953	4.1195	4.1511	4	ANOMP
-113.2813	2.7501	3.903	3.7313	0.6	4.2692	6.4994	4.2253	2.0127	3.5954	6.4656	6.4575	4.3323	2.1595	6.4154	6.9605	6.6493	3.0062	3.4548	6.6124	7.7654	5.9589	0.7663	4.4239	8.1855	7.675	5.741	7.6429	3.3417	4.7932	4.9474	4	ANOMP
-109.375	2.7723	3.8162	3.1263	0.3695	4.0742	6.088	4.0858	1.885	3.3467	6.1133	6.2361	4.3064	2.3645	6.0895	6.3628	6.7889	3.0549	3.2689	6.3147	7.7413	6.3848	0.3194	4.3335	8.0878	7.8572	6.156	8.0234	3.4131	5.11	5.3061	4	ANOMP
-105.4688	2.6337	3.4448	2.3741	0.09	3.6674	5.3348	3.7744	1.6164	2.9445	5.4965	5.742	4.1186	2.4004	5.4954	5.5178	6.663	2.899	2.8066	5.7033	7.3245	6.4007	-0.3256	3.923	7.5846	7.5122	6.1164	7.8675	3.1999	5.0577	5.2138	4	ANOMP
-101.5625	2.3101	2.8021	1.5504	-0.2418	3.0528	4.2939	3.279	1.2164	2.3872	4.621	4.9938	3.7577	2.2114	4.6372	4.4651	6.2557	2.5317	2.0675	4.8051	6.5299	5.9971	-1.1137	3.2058	6.7083	6.6522	5.6191	7.1757	2.7208	4.6586	4.7156	4	ANOMP
-97.6563	1.8251	1.9498	0.74	-0.5996	2.2687	3.0571	2.6194	0.7114	1.704	3.5478	4.0506	3.25	1.7827	3.5731	3.261	5.598	1.9803	1.1207	3.7001	5.4368	5.2121	-1.9469	2.2535	5.5396	5.3736	4.7305	6.0307	2.0421	3.99	3.9015	4	ANOMP
-93.75	1.2096	0.9771	0.0063	-0.9614	1.3733	1.7316	1.8385	0.1405	0.9222	2.3515	2.9816	2.6309	1.1464	2.3849	1.991	4.7389	1.2921	0.0516	2.4865	4.1486	4.1239	-2.726	1.1771	4.2005	3.8063	3.5351	4.5616	1.2449	3.1491	2.8879	4	ANOMP
-89.8438	0.5301	-0.0124	-0.5878	-1.2846	0.4474	0.4394	1.008	-0.4427	0.1081	1.1337	1.8875	1.9505	0.3732	1.1872	0.7551	3.7684	0.5262	-0.9998	1.297	2.8099	2.8507	-3.3246	0.1076	2.8374	2.1259	2.1755	2.9302	0.4517	2.2623	1.8156	4	ANOMP
-85.9375	-0.1395	-0.9002	-1.0255	-1.5414	-0.434	-0.7029	0.1949	-0.9914	-0.6742	-0.0058	0.8652	1.2573	-0.4309	0.0795	-0.3554	2.7771	-0.2524	-1.9066	0.2538	1.5568	1.5293	-3.6633	-0.8265	1.5842	0.5154	0.7887	1.3225	-0.2379	1.4282	0.7988	4	ANOMP
-82.0313	-0.7268	-1.5902	-1.2982	-1.6905	-1.1958	-1.5947	-0.5233	-1.4723	-1.356	-0.9694	0.0079	0.6127	-1.1536	-0.8324	-1.2463	1.8652	-0.986	-2.5529	-0.5471	0.5068	0.2975	-3.6833	-1.5029	0.5669	-0.8582	-0.4831	-0.0948	-0.7379	0.7491	-0.0576	4	ANOMP
-78.125	-1.1654	-2.007	-1.4105	-1.7018	-1.7663	-2.1697	-1.0765	-1.8536	-1.871	-1.6735	-0.6016	0.0586	-1.6805	-1.4619	-1.8458	1.1148	-1.6274	-2.8552	-1.0285	-0.2437	-0.7238	-3.361	-1.8506	-0.1254	-1.8723	-1.5181	-1.1753	-0.9892	0.2823	-0.6835	4	ANOMP
-74.2188	-1.4018	-2.1134	-1.3841	-1.5473	-2.0935	-2.4043	-1.4047	-2.1209	-2.1655	-2.0681	-0.9189	-0.3632	-1.9232	-1.7683	-2.1177	0.5857	-2.1392	-2.767	-1.1694	-0.6437	-1.4466	-2.7283	-1.8397	-0.4517	-2.4341	-2.2309	-1.8271	-0.9638	0.0513	-1.0498	4	ANOMP
-70.3125	-1.4149	-1.9202	-1.2455	-1.2305	-2.1749	-2.2993	-1.4979	-2.2832	-2.2142	-2.1304	-0.9375	-0.6427	-1.8409	-1.7469	-2.0608	0.3025	-2.5151	-2.3293	-0.998	-0.696	-1.827	-1.8651	-1.4947	-0.4213	-2.54	-2.5949	-2.0221	-0.7024	0.0491	-1.1594	4	ANOMP
-66.4063	-1.2154	-1.4697	-1.0241	-0.7609	-2.0126	-1.917	-1.361	-2.3536	-2.0165	-1.889	-0.6834	-0.7777	-1.4423	-1.4364	-1.7086	0.2393	-2.761	-1.6088	-0.5812	-0.4628	-1.8775	-0.8901	-0.9015	-0.0917	-2.2369	-2.6154	-1.7907	-0.2638	0.2241	-1.0535	4	ANOMP
-62.5	-0.8349	-0.8429	-0.7473	-0.1641	-1.6504	-1.3275	-1.0388	-2.3377	-1.5978	-1.3967	-0.2148	-0.7891	-0.7809	-0.9051	-1.1345	0.3443	-2.8951	-0.7302	-0.0135	-0.0332	-1.6552	0.074	-0.1738	0.4333	-1.6255	-2.3477	-1.223	0.2585	0.5054	-0.7903	4	ANOMP
-58.5938	-0.3236	-0.1334	-0.4296	0.5073	-1.1426	-0.617	-0.591	-2.2591	-1.0137	-0.7363	0.3838	-0.7068	0.0532	-0.2492	-0.4204	0.5393	-2.941	0.173	0.5842	0.4836	-1.2429	0.8926	0.5567	1.0483	-0.845	-1.8854	-0.4389	0.7617	0.8304	-0.4271	4	ANOMP
-54.6875	0.2446	0.5585	-0.1041	1.2027	-0.5599	0.1148	-0.0992	-2.1236	-0.3383	-0.0081	1.002	-0.5768	0.9368	0.4245	0.3169	0.7393	-2.9283	0.9566	1.1097	0.9627	-0.7529	1.4535	1.1603	1.6183	-0.0396	-1.3136	0.4102	1.1435	1.1213	-0.0435	4	ANOMP
-50.7813	0.7987	1.1389	0.2154	1.8541	0.0133	0.7762	0.3549	-1.9404	0.3367	0.686	1.5579	-0.4373	1.7427	1.0086	0.9728	0.8543	-2.8879	1.5007	1.4656	1.2995	-0.2998	1.6804	1.5171	2.0369	0.6436	-0.7468	1.1752	1.3185	1.3145	0.3015	4	ANOMP
-46.875	1.2755	1.5512	0.5031	2.4045	0.5346	1.313	0.708	-1.7054	0.9345	1.2574	1.9629	-0.3214	2.3686	1.4299	1.4651	0.8248	-2.8301	1.7357	1.5897	1.4263	0.0352	1.5463	1.5776	2.2237	1.1013	-0.2599	1.742	1.2426	1.3759	0.5711	4	ANOMP
-42.9688	1.626	1.7616	0.7354	2.805	0.9406	1.6844	0.913	-1.4195	1.384	1.6451	2.177	-0.2509	2.7391	1.6349	1.7346	0.6289	-2.7651	1.6334	1.4701	1.314	0.1912	1.0694	1.3226	2.1469	1.2754	0.086	2.0379	0.9112	1.2909	0.7224	4	ANOMP
-39.0625	1.8137	1.7648	0.895	3.0209	1.2183	1.8848	0.9571	-1.0854	1.6354	1.8201	2.1793	-0.2359	2.8204	1.6036	1.7614	0.2675	-2.6883	1.2202	1.1279	0.9718	0.1507	0.3163	0.793	1.811	1.1631	0.2582	2.0284	0.3599	1.0723	0.7565	4	ANOMP
-35.1563	1.8387	1.5971	0.97	3.0468	1.3715	1.9398	0.8585	-0.7141	1.6776	1.7969	2.0034	-0.2609	2.6309	1.3631	1.5737	-0.1957	-2.586	0.5862	0.6247	0.4713	-0.0507	-0.5987	0.0844	1.2778	0.8127	0.2651	1.7434	-0.3442	0.7509	0.6706	4	ANOMP
-31.25	1.7101	1.3121	0.9595	2.9018	1.4274	1.9021	0.6626	-0.3173	1.529	1.6165	1.7002	-0.3105	2.2168	0.9717	1.2278	-0.6925	-2.431	-0.167	0.0515	-0.1001	-0.3557	-1.5519	-0.6933	0.6328	0.3122	0.1301	1.2584	-1.1001	0.3704	0.4802	4	ANOMP
-27.3438	1.4619	0.973	0.8768	2.61	1.4228	1.8139	0.4199	0.0764	1.2263	1.3437	1.3438	-0.3486	1.6604	0.4972	0.806	-1.1288	-2.2183	-0.9125	-0.503	-0.6428	-0.6857	-2.4219	-1.4133	-0.0199	-0.2414	-0.1136	0.6666	-1.8138	-0.0187	0.2092	4	ANOMP
-23.4375	1.1405	0.648	0.7463	2.235	1.4115	1.7489	0.2167	0.445	0.8422	1.0687	1.0288	-0.3336	1.0627	0.0376	0.411	-1.4138	-1.9097	-1.5238	-0.9335	-1.056	-0.9488	-3.0924	-1.9474	-0.564	-0.7282	-0.4122	0.0897	-2.3815	-0.3709	-0.1076	4	ANOMP
-19.5313	0.7919	0.3857	0.5977	1.8282	1.4256	1.7412	0.0999	0.7609	0.4435	0.8501	0.8093	-0.2514	0.5059	-0.3319	0.1223	-1.4934	-1.5156	-1.9234	-1.193	-1.2719	-1.0929	-3.5037	-2.2279	-0.9326	-1.0769	-0.7363	-0.3825	-2.7519	-0.6605	-0.4471	4	ANOMP
-15.625	0.4732	0.2198	0.4672	1.4468	1.4951	1.8271	0.1249	1.0077	0.1013	0.7551	0.7434	-0.0718	0.07	-0.5533	1e-04	-1.3348	-1.0388	-2.062	-1.2235	-1.2469	-1.0652	-3.6233	-2.2156	-1.064	-1.2328	-1.044	-0.683	-2.8879	-0.8664	-0.7821	4	ANOMP
-11.7188	0.216	0.158	0.3836	1.1395	1.626	2.0025	0.3012	1.1741	-0.1305	0.8106	0.8425	0.2018	-0.1964	-0.5933	0.071	-0.9548	-0.5033	-1.9384	-1.0417	-0.9951	-0.877	-3.4787	-1.9265	-0.9631	-1.1946	-1.3322	-0.7903	-2.8069	-0.9991	-1.093	4	ANOMP
-7.8125	0.0428	0.1876	0.3595	0.94	1.7974	2.2485	0.6108	1.2709	-0.2274	1.001	1.0893	0.5614	-0.2759	-0.4574	0.3132	-0.4098	0.0526	-1.6043	-0.6876	-0.5673	-0.562	-3.1428	-1.4397	-0.6745	-1.006	-1.599	-0.7307	-2.5692	-1.0814	-1.3708	4	ANOMP
-3.9063	-0.0327	0.2794	0.4031	0.8573	1.9928	2.533	1.0153	1.3109	-0.1937	1.2956	1.432	0.9641	-0.1859	-0.1801	0.6869	0.2148	0.5771	-1.1407	-0.2321	-0.0401	-0.1875	-2.7192	-0.8561	-0.2681	-0.7414	-1.839	-0.568	-2.2492	-1.1477	-1.6108	4	ANOMP
0	-0.0168	0.4053	0.5036	0.8832	2.1696	2.808	1.454	1.3332	-0.0396	1.6369	1.8025	1.3718	0.05	0.1813	1.1137	0.8289	1.0331	-0.6511	0.2401	0.494	0.1712	-2.306	-0.2974	0.156	-0.471	-2.054	-0.393	-1.9406	-1.2273	-1.8067	4	ANOMP
3.9063	0.0655	0.5194	0.6359	0.9909	2.3019	3.0348	1.858	1.3636	0.189	1.9637	2.142	1.7423	0.3841	0.5517	1.5169	1.3375	1.3708	-0.2261	0.6379	0.9445	0.4434	-2.0165	0.1176	0.4955	-0.2787	-2.2445	-0.2934	-1.7319	-1.3532	-1.9608	4	ANOMP
7.8125	0.1832	0.6071	0.7718	1.1623	2.3624	3.1862	2.1694	1.4396	0.444	2.216	2.3843	2.0291	0.7673	0.874	1.8264	1.6743	1.5612	0.0525	0.8992	1.2495	0.5693	-1.9224	0.3117	0.6842	-0.21	-2.3895	-0.3384	-1.6888	-1.5437	-2.0739	4	ANOMP
11.7188	0.306	0.6507	0.8818	1.3495	2.3451	3.2544	2.3458	1.5723	0.6849	2.3651	2.4979	2.2018	1.1518	1.0895	1.9982	1.8052	1.5976	0.1371	0.9847	1.364	0.5266	-2.0615	0.2299	0.676	-0.2837	-2.4831	-0.5675	-1.8379	-1.7927	-2.143	4	ANOMP
15.625	0.3991	0.6548	0.9441	1.5236	2.2665	3.2494	2.3771	1.7727	0.8681	2.3956	2.4747	2.245	1.5014	1.1726	2.0223	1.7375	1.4899	0.0321	0.8797	1.3018	0.3262	-2.4274	-0.1133	0.4674	-0.4823	-2.5009	-0.968	-2.1747	-2.0841	-2.1717	4	ANOMP
19.5313	0.4391	0.6412	0.9586	1.6645	2.1492	3.2066	2.2844	2.0264	0.9826	2.3328	2.3502	2.1677	1.7923	1.1263	1.916	1.5066	1.2662	-0.2316	0.6297	1.0945	0.0134	-2.9619	-0.6624	0.1092	-0.7478	-2.4381	-1.4871	-2.6438	-2.3877	-2.1489	4	ANOMP
23.4375	0.4064	0.6221	0.9231	1.7527	2.0401	3.1566	2.098	2.2991	1.029	2.2128	2.1602	1.9786	2.0095	0.9745	1.7251	1.1712	0.9653	-0.5825	0.2815	0.7963	-0.3638	-3.5846	-1.3197	-0.3426	-1.0178	-2.2972	-2.0416	-3.1783	-2.6605	-2.0917	4	ANOMP
27.3438	0.3114	0.6335	0.87	1.7868	1.9651	3.1407	1.8876	2.5577	1.0176	2.0906	1.977	1.7245	2.1564	0.7676	1.5246	0.8152	0.6367	-0.9384	-0.0853	0.4877	-0.7261	-4.1824	-1.9674	-0.7931	-1.2255	-2.0995	-2.533	-3.6869	-2.8737	-2.0058	4	ANOMP
31.25	0.1523	0.6771	0.8154	1.7659	1.9478	3.1807	1.6994	2.7505	0.9676	1.9978	1.8261	1.4309	2.2218	0.5549	1.3537	0.4852	0.3067	-1.2257	-0.4126	0.1995	-1.0288	-4.6533	-2.5092	-1.1758	-1.331	-1.8913	-2.8803	-4.0979	-3.0055	-1.9185	4	ANOMP
35.1563	-0.0527	0.7576	0.7777	1.6845	1.9874	3.2675	1.5699	2.8346	0.8945	1.9683	1.7575	1.1241	2.2223	0.3772	1.2532	0.2212	-0.0029	-1.3852	-0.6521	-0.0282	-1.2484	-4.9128	-2.8615	-1.4408	-1.3214	-1.7218	-3.0334	-4.3574	-3.0541	-1.8589	4	ANOMP
39.0625	-0.2813	0.8507	0.77	1.5523	2.0478	3.3825	1.5167	2.7686	0.804	1.9933	1.7597	0.8155	2.1591	0.2476	1.2246	0.0216	-0.2906	-1.3938	-0.7862	-0.2078	-1.3798	-4.916	-2.9901	-1.5758	-1.2282	-1.6477	-2.9975	-4.4488	-3.05	-1.8603	4	ANOMP
42.9688	-0.5272	0.9212	0.7877	1.35	2.0846	3.4748	1.5162	2.5373	0.6826	2.0283	1.8011	0.5077	2.0323	0.1645	1.2287	-0.1443	-0.5701	-1.2661	-0.8367	-0.3701	-1.4648	-4.6474	-2.9115	-1.6199	-1.115	-1.7018	-2.818	-4.3947	-3.035	-1.9662	4	ANOMP
46.875	-0.7718	0.9321	0.8095	1.0827	2.0337	3.4839	1.5308	2.1336	0.5181	2.0283	1.8338	0.1841	1.8459	0.0972	1.2123	-0.3252	-0.8738	-1.0443	-0.853	-0.5719	-1.5411	-4.131	-2.677	-1.6317	-1.0496	-1.8936	-2.5789	-4.2419	-3.0568	-2.1953	4	ANOMP
50.7813	-1.019	0.8348	0.7913	0.7336	1.8201	3.3348	1.4853	1.5636	0.2699	1.9065	1.7802	-0.1868	1.5977	-0.0101	1.0896	-0.5961	-1.2374	-0.8034	-0.8994	-0.8855	-1.6802	-3.4401	-2.387	-1.7008	-1.1205	-2.1954	-2.4043	-4.0783	-3.175	-2.5598	4	ANOMP
54.6875	-1.2718	0.5957	0.7031	0.2936	1.3965	2.9857	1.3199	0.8627	-0.091	1.6083	1.5766	-0.6286	1.2923	-0.2119	0.7923	-0.997	-1.6847	-0.6161	-1.0521	-1.3501	-1.9193	-2.6556	-2.137	-1.9036	-1.3714	-2.5245	-2.4007	-3.9729	-3.4223	-3.0308	4	ANOMP
58.5938	-1.5499	0.203	0.4995	-0.2273	0.7365	2.4057	0.9753	0.0646	-0.5865	1.0801	1.1793	-1.1668	0.9395	-0.5637	0.2814	-1.5679	-2.2201	-0.5525	-1.3621	-1.9928	-2.2684	-1.8646	-2.0106	-2.3008	-1.8123	-2.7754	-2.6425	-3.9819	-3.8032	-3.5735	4	ANOMP
62.5	-1.8468	-0.3347	0.1781	-0.8296	-0.1422	1.6235	0.4412	-0.7695	-1.2178	0.3278	0.5843	-1.7836	0.5454	-1.0805	-0.449	-2.2857	-2.8179	-0.6384	-1.8344	-2.7742	-2.6925	-1.1424	-2.0574	-2.8931	-2.3864	-2.8022	-3.153	-4.1369	-4.2827	-4.0939	4	ANOMP
66.4063	-2.1813	-0.9829	-0.2709	-1.4814	-1.1876	0.6771	-0.2697	-1.6041	-1.9705	-0.6149	-0.1748	-2.4645	0.1191	-1.7624	-1.3518	-3.0966	-3.4297	-0.8884	-2.4599	-3.6387	-3.1407	-0.5551	-2.2892	-3.6458	-3.0082	-2.4868	-3.8875	-4.4206	-4.8027	-4.5167	4	ANOMP
70.3125	-2.5486	-1.6793	-0.8091	-2.1523	-2.3031	-0.332	-1.0806	-2.3814	-2.786	-1.654	-1.0239	-3.1573	-0.3264	-2.5524	-2.3308	-3.9011	-3.9842	-1.2666	-3.1535	-4.4687	-3.5088	-0.1251	-2.6583	-4.464	-3.541	-1.7395	-4.7421	-4.7697	-5.2655	-4.7385	4	ANOMP
74.2188	-2.9259	-2.3393	-1.3682	-2.785	-3.3722	-1.2829	-1.8879	-3.0432	-3.5905	-2.6667	-1.8412	-3.7627	-0.7518	-3.3614	-3.2499	-4.5675	-4.3797	-1.6911	-3.8144	-5.1232	-3.6834	0.1467	-3.0701	-5.2049	-3.8355	-0.5104	-5.5512	-5.0851	-5.5582	-4.6703	4	ANOMP
78.125	-3.2909	-2.8915	-1.8896	-3.3318	-4.2699	-2.0697	-2.5638	-3.5464	-4.2983	-3.519	-2.5016	-4.2005	-1.1541	-4.0874	-3.9813	-4.9825	-4.5438	-2.0834	-4.3221	-5.491	-3.5729	0.2754	-3.4261	-5.7308	-3.7741	1.1482	-6.1507	-5.2647	-5.5923	-4.2562	4	ANOMP
82.0313	-3.6086	-3.2556	-2.2837	-3.7387	-4.8813	-2.5665	-2.9742	-3.8459	-4.8151	-4.0785	-2.8821	-4.3809	-1.4927	-4.6087	-4.3736	-5.0238	-4.4015	-2.3475	-4.5489	-5.446	-3.1043	0.294	-3.6029	-5.9004	-3.2628	3.1205	-6.3648	-5.1969	-5.2709	-3.4812	4	ANOMP
85.9375	-3.8299	-3.377	-2.4814	-3.9537	-5.119	-2.697	-3.0156	-3.9073	-5.0646	-4.239	-2.8916	-4.2286	-1.7468	-4.821	-4.3431	-4.6307	-3.9165	-2.4152	-4.4067	-4.9355	-2.2638	0.2317	-3.5179	-5.6126	-2.2914	5.2019	-6.0843	-4.7992	-4.5741	-2.3808	4	ANOMP
89.8438	-3.9168	-3.2329	-2.4455	-3.9514	-4.9494	-2.4247	-2.6297	-3.7159	-4.9933	-3.9504	-2.4866	-3.7145	-1.89	-4.6624	-3.8418	-3.7902	-3.1024	-2.2457	-3.8526	-3.9678	-1.0988	0.104	-3.1292	-4.8404	-0.9182	7.1396	-5.2566	-4.0424	-3.5118	-1.0285	4	ANOMP
93.75	-3.839	-2.8143	-2.1532	-3.7091	-4.3735	-1.7606	-1.8138	-3.2473	-4.5837	-3.209	-1.6607	-2.8395	-1.8977	-4.1046	-2.8922	-2.5488	-2.0156	-1.8334	-2.8967	-2.6055	0.2943	-0.0756	-2.437	-3.6045	0.7377	8.6946	-3.9134	-2.9383	-2.1414	0.4592	4	ANOMP
97.6563	-3.5863	-2.1779	-1.6296	-3.24	-3.4481	-0.7625	-0.6383	-2.5336	-3.8665	-2.0826	-0.498	-1.6705	-1.765	-3.1883	-1.5804	-1.0198	-0.761	-1.2379	-1.6176	-0.9782	1.7525	-0.3192	-1.5188	-2.0199	2.4831	9.6246	-2.1716	-1.5774	-0.5814	1.9374	4	ANOMP
101.5625	-3.1549	-1.3702	-0.9291	-2.5587	-2.2667	0.4771	0.7912	-1.5904	-2.8951	-0.6749	0.9079	-0.2991	-1.48	-1.986	-0.0327	0.6552	0.5431	-0.5238	-0.1444	0.7504	3.1112	-0.626	-0.4729	-0.2331	4.1218	9.7778	-0.2021	-0.0642	1.0309	3.2742	4	ANOMP
105.4688	-2.5736	-0.4788	-0.1223	-1.7082	-0.9426	1.8421	2.3162	-0.4791	-1.7546	0.8792	2.4111	1.1359	-1.0532	-0.6246	1.5932	2.2948	1.7526	0.2093	1.3797	2.4063	4.1971	-1.0146	0.5639	1.5719	5.4604	9.101	1.7757	1.4535	2.5523	4.352	4	ANOMP
109.375	-1.8863	0.4139	0.6977	-0.7427	0.4046	3.2103	3.7635	0.7164	-0.5428	2.4237	3.852	2.4923	-0.5132	0.7508	3.1278	3.7321	2.7426	0.8693	2.7815	3.8136	4.8698	-1.481	1.4594	3.2019	6.3322	7.6446	3.552	2.8208	3.8441	5.0783	4	ANOMP
113.2813	-1.1495	1.2289	1.4372	0.2741	1.6596	4.4625	4.9821	1.9114	0.6313	3.8269	5.0943	3.6173	0.1109	2.0076	4.4437	4.8189	3.4112	1.3725	3.9301	4.8468	5.0448	-2.0042	2.1035	4.486	6.66	5.5878	4.9416	3.914	4.8036	5.4252	4	ANOMP
117.1875	-0.4245	1.9003	2.0313	1.2709	2.7383	5.5066	5.8435	2.9973	1.6799	4.9701	6.0329	4.4041	0.7714	3.0199	5.4323	5.4612	3.6981	1.6821	4.7142	5.4163	4.7107	-2.5346	2.4321	5.3228	6.4277	3.1782	5.8257	4.6453	5.3723	5.3992	4	ANOMP
121.0938	0.2255	2.3794	2.4259	2.1882	3.5792	6.2812	6.2744	3.8691	2.5363	5.7837	6.5875	4.7632	1.4132	3.7145	6.0469	5.6157	3.5926	1.7884	5.0833	5.5018	3.9098	-2.9919	2.4403	5.6446	5.6913	0.7146	6.1447	4.9753	5.5377	5.0529	4	ANOMP
125	0.7346	2.6403	2.5913	2.9582	4.141	6.7385	6.2517	4.4264	3.1472	6.2319	6.7338	4.6595	1.9786	4.0472	6.2696	5.2857	3.1199	1.7166	5.0379	5.1318	2.7489	-3.3074	2.1612	5.4583	4.5704	-1.5018	5.9138	4.9162	5.3295	4.4702	4	ANOMP
128.9063	1.0637	2.6821	2.5222	3.5191	4.421	6.8766	5.8126	4.5973	3.4926	6.3201	6.4956	4.1114	2.4259	4.0254	6.1478	4.5366	2.3653	1.5384	4.6315	4.3763	1.3762	-3.3919	1.683	4.821	3.225	-3.2118	5.2075	4.5381	4.8177	3.7374	4	ANOMP
132.8125	1.1823	2.5153	2.2354	3.8332	4.4169	6.6998	5.0203	4.3377	3.5785	6.0787	5.9088	3.1691	2.7164	3.6976	5.7282	3.4634	1.4094	1.3216	3.9392	3.3386	-0.0561	-3.1815	1.1108	3.8287	1.8154	-4.2449	4.1443	3.9285	4.0918	2.9597	4	ANOMP
136.7188	1.0855	2.1457	1.7659	3.8654	4.1374	6.2403	3.9699	3.6446	3.4154	5.5592	5.0511	1.9232	2.8323	3.1272	5.0778	2.1748	0.3526	1.1302	3.0579	2.1154	-1.4002	-2.6383	0.5512	2.5937	0.4795	-4.5336	2.8629	3.2008	3.2395	2.2056	4	ANOMP
140.625	0.7673	1.6148	1.1522	3.6136	3.6137	5.5248	2.7635	2.5518	3.0272	4.8137	4.0002	0.485	2.7714	2.4036	4.2605	0.793	-0.7092	1.0293	2.0915	0.8108	-2.5429	-1.7683	0.0976	1.2328	-0.6696	-4.1145	1.4811	2.4571	2.3495	1.5283	4	ANOMP
144.5313	0.2673	0.9403	0.4259	3.0763	2.8637	4.5966	1.4908	1.1373	2.4508	3.8956	2.832	-1.0368	2.5568	1.5899	3.3232	-0.5943	-1.7083	1.0284	1.1106	-0.4946	-3.422	-0.6256	-0.2042	-0.1563	-1.5932	-3.1309	0.1129	1.7817	1.4859	0.942	4	ANOMP
148.4375	-0.3827	0.1594	-0.3596	2.3054	1.921	3.5094	0.2253	-0.4854	1.7145	2.8646	1.6147	-2.5341	2.2241	0.7626	2.3032	-1.8988	-2.5947	1.123	0.1761	-1.7464	-4.0184	0.7017	-0.3279	-1.4972	-2.2714	-1.7663	-1.1762	1.229	0.6986	0.4592	4	ANOMP
152.3438	-1.1249	-0.6865	-1.1619	1.3586	0.836	2.3271	-0.9633	-2.1677	0.8722	1.776	0.4261	-3.9009	1.8245	-0.0305	1.2428	-3.0566	-3.3324	1.2871	-0.668	-2.8869	-4.3407	2.104	-0.2947	-2.7222	-2.7346	-0.2468	-2.3293	0.8303	0.0154	0.0624	4	ANOMP
156.25	-1.9127	-1.5561	-1.9405	0.3127	-0.3372	1.1121	-2.0401	-3.7618	-0.0392	0.6774	-0.6853	-5.0786	1.4014	-0.7583	0.1687	-4.0307	-3.9183	1.4566	-1.4067	-3.8964	-4.4566	3.4344	-0.1597	-3.8054	-3.0332	1.211	-3.3425	0.5662	-0.5605	-0.2589	4	ANOMP
160.1563	-2.6731	-2.4029	-2.6491	-0.7405	-1.5104	-0.0438	-2.9615	-5.1277	-0.9624	-0.3604	-1.6557	-5.9991	1.0045	-1.3914	-0.8654	-4.7857	-4.3479	1.5889	-2.0289	-4.736	-4.4052	4.5849	0.0208	-4.7095	-3.2155	2.4396	-4.2066	0.4176	-1.0218	-0.5267	4	ANOMP
164.0625	-3.3613	-3.1693	-3.2473	-1.7123	-2.6049	-1.0602	-3.7088	-6.1386	-1.8396	-1.2713	-2.4375	-6.63	0.6627	-1.9251	-1.8036	-5.3084	-4.6251	1.628	-2.528	-5.376	-4.2543	5.4513	0.1844	-5.4204	-3.3173	3.3387	-4.9239	0.3385	-1.3791	-0.7467	4	ANOMP
167.9688	-3.9259	-3.7993	-3.6882	-2.5114	-3.5167	-1.8493	-4.2388	-6.7141	-2.606	-1.9876	-2.9857	-6.9573	0.3954	-2.336	-2.5736	-5.5693	-4.7469	1.5598	-2.8835	-5.7751	-4.0325	5.9694	0.2862	-5.9104	-3.3555	3.8569	-5.4875	0.2949	-1.6355	-0.9148	4	ANOMP
171.875	-4.3313	-4.2447	-3.9455	-3.0832	-4.1585	-2.3393	-4.527	-6.815	-3.2042	-2.4449	-3.2584	-6.9755	0.2082	-2.6133	-3.0981	-5.5675	-4.7097	1.3743	-3.0726	-5.8978	-3.7634	6.1222	0.3035	-6.1631	-3.32	4.026	-5.8957	0.2467	-1.8046	-1.0285	4	ANOMP
175.7813	-4.5545	-4.4624	-3.9914	-3.3837	-4.459	-2.4806	-4.5438	-6.4564	-3.5737	-2.5854	-3.228	-6.6959	0.0941	-2.7355	-3.2977	-5.2788	-4.5001	1.1075	-3.0767	-5.7101	-3.4329	5.9363	0.2394	-6.1545	-3.1823	3.9173	-6.118	0.1853	-1.8832	-1.0717	4	ANOMP
179.6875	-4.5968	-4.4411	-3.8273	-3.4068	-4.3858	-2.2656	-4.2824	-5.7095	-3.6833	-2.3876	-2.8948	-6.1518	0.0345	-2.6842	-3.1336	-4.7138	-4.1169	0.798	-2.8753	-5.2005	-3.0334	5.464	0.1189	-5.8813	-2.9173	3.6151	-6.1412	0.1012	-1.8791	-1.0439	4	ANOMP
183.5938	-4.4704	-4.1838	-3.4728	-3.1787	-3.9404	-1.7156	-3.7451	-4.6832	-3.5233	-1.8649	-2.2803	-5.3864	0.0173	-2.4442	-2.5863	-3.8893	-3.5615	0.5016	-2.4553	-4.3851	-2.5388	4.7904	-0.0156	-5.3476	-2.491	3.2151	-5.9484	0.004	-1.8027	-0.9467	4	ANOMP
187.5	-4.2077	-3.7174	-2.9619	-2.7441	-3.1876	-0.9111	-2.9806	-3.5159	-3.1133	-1.0613	-1.4366	-4.4582	0.0327	-2.0278	-1.6963	-2.8529	-2.8579	0.2698	-1.8362	-3.3005	-1.9398	3.9994	-0.1229	-4.5795	-1.9037	2.7905	-5.533	-0.0897	-1.6618	-0.7867	4	ANOMP
191.4063	-3.849	-3.1043	-2.355	-2.1782	-2.2226	0.0421	-2.0501	-2.3618	-2.501	-0.0608	-0.4444	-3.4359	0.0659	-1.4592	-0.544	-1.6616	-2.0465	0.133	-1.0549	-2.0255	-1.2393	3.1681	-0.1733	-3.6299	-1.1696	2.3955	-4.9207	-0.1574	-1.4741	-0.5853	4	ANOMP
195.3125	-3.439	-2.4079	-1.7114	-1.5455	-1.1608	1.0239	-1.0429	-1.3427	-1.7565	1.0292	0.6047	-2.3914	0.1423	-0.7683	0.7678	-0.3998	-1.1774	0.1166	-0.1667	-0.6528	-0.4511	2.3681	-0.137	-2.5572	-0.3196	2.0619	-4.1271	-0.1829	-1.2405	-0.348	4	ANOMP
199.2188	-3.0163	-1.7061	-1.0969	-0.9182	-0.1281	1.9048	-0.0601	-0.5645	-0.9619	2.0928	1.6138	-1.3905	0.2559	-0.0128	2.0969	0.8484	-0.3347	0.2139	0.7624	0.7145	0.3825	1.6454	-0.0051	-1.4326	0.5986	1.8028	-3.2034	-0.1474	-0.9705	-0.0953	4	ANOMP
203.125	-2.6195	-1.0684	-0.5628	-0.3496	0.756	2.5853	0.7949	-0.0914	-0.2069	3.0224	2.4934	-0.5155	0.43	0.7486	3.3173	1.9916	0.4212	0.4052	1.6611	1.9804	1.2157	1.024	0.2135	-0.3213	1.5227	1.6187	-2.1875	-0.0424	-0.6691	0.1688	4	ANOMP
207.0313	-2.2686	-0.542	-0.1419	0.1277	1.4196	2.9989	1.4503	0.0723	0.4422	3.7378	3.1843	0.2036	0.6791	1.4595	4.3282	2.9643	1.014	0.6589	2.4692	3.0786	2.0066	0.5158	0.508	0.7214	2.4145	1.5187	-1.1284	0.1376	-0.3246	0.4597	4	ANOMP
210.9375	-1.9749	-0.1547	0.1545	0.5077	1.8242	3.1335	1.8603	-0.0368	0.9358	4.2033	3.6597	0.7327	1.0009	2.0849	5.0601	3.7225	1.4021	0.9516	3.1611	3.9704	2.7166	0.1267	0.8717	1.6669	3.2372	1.5205	-0.063	0.3976	0.0754	0.7906	4	ANOMP
214.8438	-1.7281	0.083	0.3322	0.8018	1.991	3.0175	2.0199	-0.3445	1.2617	4.4274	3.9184	1.0705	1.3814	2.5926	5.5087	4.253	1.5608	1.2512	3.7197	4.6545	3.318	-0.151	1.2849	2.5128	3.974	1.6355	0.9829	0.7253	0.5368	1.1802	4	ANOMP
218.75	-1.5131	0.2053	0.4181	1.0277	1.9824	2.7271	1.9712	-0.7532	1.4358	4.4469	4.0125	1.2373	1.8073	2.9867	5.711	4.5725	1.5058	1.5489	4.1701	5.1758	3.8021	-0.3096	1.7435	3.2724	4.6236	1.8769	1.9888	1.1094	1.0573	1.6297	4	ANOMP
222.6563	-1.3136	0.2448	0.4495	1.2282	1.8883	2.3685	1.7771	-1.1618	1.5026	4.3556	3.9966	1.2632	2.2441	3.2899	5.7451	4.7384	1.279	1.8466	4.5533	5.5808	4.1762	-0.3501	2.2458	3.9637	5.1959	2.2573	2.9302	1.5253	1.625	2.132	4	ANOMP
226.5625	-1.1159	0.2526	0.4572	1.4304	1.8024	2.0462	1.5312	-1.4777	1.5267	4.2369	3.9425	1.1955	2.66	3.5386	5.6973	4.7889	0.9431	2.1489	4.9074	5.9304	4.453	-0.2733	2.7908	4.6114	5.69	2.7596	3.7825	1.9449	2.1991	2.6552	4	ANOMP
230.4688	-0.9077	0.2598	0.4727	1.6495	1.8124	1.8316	1.3076	-1.6395	1.5695	4.1633	3.8961	1.0782	3.0154	3.7704	5.651	4.7825	0.5731	2.4734	5.2738	6.2586	4.6384	-0.0787	3.3571	5.2169	6.1018	3.3287	4.4988	2.3258	2.7254	3.137	4	ANOMP
234.375	-0.6899	0.293	0.5013	1.9018	1.9719	1.783	1.1771	-1.6264	1.6908	4.1819	3.8947	0.9495	3.2941	4.019	5.6632	4.7648	0.2326	2.8248	5.6579	6.5827	4.7362	0.2263	3.9312	5.7564	6.4022	3.9055	5.0211	2.619	3.1223	3.4856	4	ANOMP
238.2813	-0.4895	0.3526	0.5381	2.175	2.2778	1.888	1.1603	-1.4414	1.9095	4.3051	3.9306	0.8255	3.4918	4.2904	5.7373	4.7307	-0.0115	3.1952	6.0401	6.8649	4.7384	0.6049	4.4644	6.1669	6.5327	4.3787	5.2725	2.7731	3.3045	3.6024	4	ANOMP
242.1875	-0.3286	0.4189	0.5618	2.4423	2.6942	2.0962	1.2421	-1.1395	2.2204	4.4842	3.9606	0.7055	3.6091	4.5613	5.8328	4.6689	-0.1424	3.5552	6.362	7.0395	4.6239	1.0213	4.8944	6.3678	6.43	4.6469	5.1752	2.7294	3.1873	3.3997	4	ANOMP
246.0938	-0.2472	0.4566	0.5404	2.6754	3.1356	2.3066	1.3771	-0.7754	2.6035	4.6519	3.9166	0.5823	3.6668	4.7972	5.8696	4.5312	-0.1547	3.8675	6.5506	7.0081	4.3607	1.4108	5.1603	6.2755	6.0277	4.6064	4.6593	2.4562	2.7168	2.8111	4	ANOMP
250	-0.2663	0.4248	0.4477	2.8473	3.4956	2.4194	1.489	-0.4145	2.9817	4.7074	3.732	0.4277	3.7004	4.9381	5.7514	4.2593	-0.0792	4.0757	6.5124	6.6827	3.9198	1.7154	5.1885	5.8037	5.2759	4.1928	3.6784	1.9253	1.8668	1.8083	4	ANOMP
253.9063	-0.4163	0.2876	0.2641	2.9127	3.6656	2.3221	1.499	-0.13	3.2863	4.5619	3.3338	0.2086	3.7241	4.9154	5.3805	3.7893	0.0335	4.1293	6.167	5.9827	3.2871	1.8654	4.9239	4.901	4.1504	3.3791	2.242	1.139	0.6604	0.4274	4	ANOMP
257.8125	-0.6968	0.0189	-0.0246	2.8604	3.5569	1.9416	1.3276	0.0359	3.4267	4.1296	2.6706	-0.0964	3.7536	4.6631	4.6873	3.0789	0.1176	3.9762	5.4683	4.8795	2.4575	1.8085	4.3408	3.5687	2.69	2.2087	0.4043	0.1312	-0.8264	-1.2376	4	ANOMP
261.7188	-1.0981	-0.3761	-0.3996	2.6863	3.1246	1.2457	0.9417	0.0627	3.359	3.3983	1.752	-0.5041	3.7977	4.1563	3.6605	2.1175	0.1271	3.5912	4.4297	3.4063	1.4671	1.5226	3.4539	1.8737	0.9677	0.7728	-1.7098	-1.0301	-2.4687	-3.048	4	ANOMP
265.625	-1.5886	-0.8829	-0.8337	2.3823	2.3624	0.258	0.3249	-0.0495	3.0304	2.3806	0.6088	-1.0173	3.8236	3.3895	2.3382	0.928	0.0085	2.9807	3.0865	1.6477	0.3602	1.0176	2.308	-0.0604	-0.8719	-0.7822	-3.933	-2.2615	-4.1155	-4.8176	4	ANOMP
269.5313	-2.1222	-1.4511	-1.2882	1.9777	1.3324	-0.9402	-0.4815	-0.2859	2.4513	1.1533	-0.6739	-1.6164	3.8109	2.3995	0.8237	-0.4193	-0.256	2.178	1.5629	-0.2396	-0.7743	0.3313	1.0089	-2.0595	-2.6728	-2.2904	-6.0466	-3.456	-5.6	-6.3612	4	ANOMP
273.4375	-2.6504	-2.0247	-1.71	1.5013	0.1333	-2.2275	-1.4042	-0.6077	1.6622	-0.1667	-1.9839	-2.2845	3.7145	1.2695	-0.7354	-1.8248	-0.6606	1.2662	0.0011	-2.0769	-1.847	-0.4506	-0.312	-3.9122	-4.2455	-3.5559	-7.833	-4.4842	-6.7627	-7.493	4	ANOMP
277.3438	-3.1154	-2.537	-2.0514	0.9891	-1.1099	-3.4661	-2.3465	-0.9791	0.7354	-1.439	-3.2007	-2.965	3.5077	0.0999	-2.1722	-3.1616	-1.1719	0.3321	-1.4312	-3.6637	-2.7638	-1.2274	-1.5151	-5.4145	-5.4287	-4.4354	-9.0943	-5.2592	-7.4777	-8.0889	4	ANOMP
281.25	-3.4713	-2.9365	-2.2819	0.4695	-2.2622	-4.5184	-3.2088	-1.3623	-0.2415	-2.5285	-4.2021	-3.6218	3.1664	-0.9987	-3.3354	-4.3138	-1.7424	-0.5148	-2.5762	-4.8387	-3.4452	-1.8833	-2.4583	-6.4004	-6.091	-4.814	-9.6775	-5.6888	-7.6737	-8.0703	4	ANOMP
285.1563	-3.6913	-3.182	-2.38	-0.0232	-3.2122	-5.2756	-3.9115	-1.7368	-1.1678	-3.3331	-4.9075	-4.2155	2.6945	-1.9224	-4.1118	-5.1757	-2.3197	-1.1857	-3.3199	-5.4842	-3.8434	-2.3069	-3.0274	-6.7595	-6.1719	-4.6631	-9.513	-5.736	-7.3382	-7.4494	4	ANOMP
289.0625	-3.7581	-3.2624	-2.3432	-0.4673	-3.8717	-5.6725	-4.3765	-2.08	-1.9546	-3.7754	-5.2616	-4.7041	2.1223	-2.5892	-4.4395	-5.6788	-2.8456	-1.597	-3.5967	-5.5564	-3.9375	-2.4156	-3.1542	-6.4654	-5.6805	-3.9999	-8.6071	-5.391	-6.5232	-6.3044	4	ANOMP
292.9688	-3.6709	-3.1788	-2.1896	-0.8509	-4.2063	-5.6943	-4.5883	-2.3864	-2.5428	-3.8481	-5.268	-5.0668	1.515	-2.9637	-4.3304	-5.7952	-3.2765	-1.7134	-3.413	-5.0946	-3.7548	-2.161	-2.8324	-5.5808	-4.7023	-2.9227	-7.0689	-4.6856	-5.3268	-4.7771	4	ANOMP
296.875	-3.4563	-2.9724	-1.9559	-1.1673	-4.2308	-5.387	-4.5556	-2.6582	-2.9119	-3.6072	-4.9744	-5.2932	0.9259	-3.061	-3.8686	-5.5616	-3.5947	-1.5434	-2.8485	-4.221	-3.3593	-1.5446	-2.1097	-4.259	-3.3887	-1.589	-5.0734	-3.6992	-3.9087	-3.0535	4	ANOMP
300.7813	-3.1499	-2.6834	-1.6759	-1.4291	-4.0054	-4.8325	-4.3256	-2.8936	-3.0719	-3.1354	-4.4662	-5.3914	0.4404	-2.9364	-3.1849	-5.0488	-3.8056	-1.1352	-2.0339	-3.1028	-2.8293	-0.611	-1.0961	-2.6981	-1.9296	-0.1754	-2.868	-2.5419	-2.4332	-1.3389	4	ANOMP
304.6875	-2.7872	-2.3624	-1.3959	-1.64	-3.6217	-4.1297	-3.9547	-3.1027	-3.0628	-2.5499	-3.8444	-5.3732	0.1195	-2.6819	-2.4313	-4.3607	-3.921	-0.5698	-1.1321	-1.9428	-2.2648	0.5454	0.0667	-1.1354	-0.5396	1.1364	-0.7089	-1.321	-1.0496	0.1765	4	ANOMP
308.5938	-2.4268	-2.0574	-1.1546	-1.8205	-3.1831	-3.4075	-3.5242	-3.2904	-2.9605	-1.9813	-3.2248	-5.2682	-0.0118	-2.4087	-1.7772	-3.6275	-3.9897	0.0434	-0.3189	-0.9423	-1.767	1.7976	1.2089	0.1914	0.5927	2.176	1.1552	-0.1688	0.0827	1.3324	4	ANOMP
312.5	-2.1022	-1.8111	-0.9728	-1.9832	-2.7804	-2.7438	-3.107	-3.4532	-2.8333	-1.5322	-2.6975	-5.11	0.0545	-2.2178	-1.3399	-2.9575	-4.0533	0.6007	0.2538	-0.2651	-1.4152	3.014	2.1762	1.0996	1.3118	2.8305	2.5207	0.8067	0.8727	2.0261	4	ANOMP
316.4063	-1.8581	-1.6524	-0.8723	-2.1437	-2.499	-2.2288	-2.762	-3.6054	-2.7665	-1.2872	-2.3371	-4.9386	0.2741	-2.2046	-1.2095	-2.4707	-4.151	1.0021	0.4724	-0.0192	-1.2666	4.0535	2.8394	1.4519	1.5204	3.0328	3.2329	1.5153	1.2513	2.2011	4	ANOMP
320.3125	-1.734	-1.5929	-0.8555	-2.315	-2.3767	-1.8875	-2.5288	-3.7568	-2.8115	-1.284	-2.1821	-4.7927	0.5645	-2.4233	-1.419	-2.2302	-4.3197	1.1716	0.2829	-0.246	-1.3607	4.8085	3.1008	1.1942	1.189	2.7787	3.2297	1.8976	1.2027	1.8597	4	ANOMP
324.2188	-1.7495	-1.6284	-0.9209	-2.5014	-2.4249	-1.7265	-2.4233	-3.9223	-2.9869	-1.5049	-2.2366	-4.7082	0.8473	-2.8778	-1.9372	-2.2748	-4.5669	1.0762	-0.3053	-0.9232	-1.6852	5.2094	2.9344	0.366	0.3527	2.1223	2.5207	1.9231	0.7545	1.0733	4	ANOMP
328.125	-1.9254	-1.7588	-1.0732	-2.7255	-2.6299	-1.7379	-2.461	-4.1154	-3.3137	-1.9163	-2.4844	-4.7232	1.0095	-3.5601	-2.6958	-2.6079	-4.8992	0.7112	-1.2412	-1.971	-2.2229	5.2126	2.3512	-0.9545	-0.9023	1.151	1.1902	1.5926	-0.0496	-0.0844	4	ANOMP
332.0313	-2.2604	-1.972	-1.3019	-2.9868	-2.9385	-1.8656	-2.617	-4.3723	-3.7505	-2.4504	-2.8903	-4.8555	0.9809	-4.3996	-3.6081	-3.1857	-5.2997	0.1152	-2.428	-3.2723	-2.9316	4.8349	1.4162	-2.6167	-2.4537	-0.0213	-0.6312	0.9321	-1.1373	-1.4976	4	ANOMP
335.9375	-2.739	-2.2515	-1.5987	-3.2927	-3.2981	-2.0725	-2.882	-4.7027	-4.2546	-3.0363	-3.3962	-5.1114	0.7159	-5.311	-4.5695	-3.9534	-5.7247	-0.6479	-3.7485	-4.6882	-3.7475	4.1381	0.2294	-4.4536	-4.1523	-1.2654	-2.7616	0.0099	-2.4196	-3.0453	4	ANOMP
339.8438	-3.3477	-2.5856	-1.97	-3.6532	-3.6758	-2.3338	-3.2424	-5.1323	-4.7878	-3.614	-3.9675	-5.5036	0.2182	-6.2233	-5.5008	-4.8348	-6.146	-1.5084	-5.0908	-6.1069	-4.6243	3.1913	-1.0965	-6.3076	-5.8628	-2.4759	-5.0403	-1.1315	-3.81	-4.6212	4	ANOMP
343.75	-4.0404	-2.9729	-2.4046	-4.055	-4.0204	-2.6147	-3.6733	-5.6523	-5.2878	-4.1358	-4.553	-6.0018	-0.4609	-7.0514	-6.3508	-5.7538	-6.5215	-2.3802	-6.3626	-7.4123	-5.4907	2.1049	-2.4456	-8.0358	-7.46	-3.5495	-7.2793	-2.3879	-5.2191	-6.1094	4	ANOMP
347.6563	-4.7754	-3.3961	-2.8914	-4.5055	-4.3199	-2.9115	-4.1701	-6.2636	-5.7165	-4.5881	-5.1389	-6.5823	-1.2368	-7.7419	-7.0922	-6.6434	-6.8201	-3.1888	-7.4912	-8.5446	-6.3029	0.979	-3.7161	-9.5317	-8.8478	-4.4281	-9.3334	-3.6847	-6.5668	-7.4271	4	ANOMP
351.5625	-5.4977	-3.8429	-3.4191	-4.9841	-4.5931	-3.2238	-4.717	-6.9368	-6.0469	-4.9649	-5.7057	-7.2064	-1.9855	-8.2724	-7.7272	-7.4529	-7.0206	-3.892	-8.4435	-9.4732	-7.0179	-0.0969	-4.8292	-10.7413	-9.9619	-5.0768	-11.0884	-4.9342	-7.7746	-8.5067	4	ANOMP
355.4688	-6.1549	-4.302	-3.9582	-5.4587	-4.8367	-3.5629	-5.3033	-7.6277	-6.2724	-5.2931	-6.2384	-7.8336	-2.5973	-8.6351	-8.2872	-8.1438	-7.1169	-4.4402	-9.2162	-10.1887	-7.5979	-1.0387	-5.7292	-11.6358	-10.7664	-5.4822	-12.4521	-6.0542	-8.7664	-9.2885	4	ANOMP
359.375	-6.7049	-4.7529	-4.4773	-5.9141	-5.0849	-3.9456	-5.917	-8.2923	-6.3933	-5.5976	-6.7503	-8.4273	-2.9691	-8.8524	-8.7954	-8.7093	-7.1088	-4.8238	-9.8135	-10.7196	-8.0207	-1.7996	-6.3911	-12.2258	-11.2519	-5.6686	-13.3775	-6.966	-9.4818	-9.7376	4	ANOMP
363.2813	-7.1181	-5.1661	-4.9423	-6.3118	-5.3608	-4.3788	-6.5483	-8.8882	-6.4237	-5.9026	-7.2389	-8.9559	-3.035	-8.9501	-9.2822	-9.1579	-7.0247	-5.0416	-10.2576	-11.0901	-8.272	-2.3456	-6.8079	-12.5426	-11.435	-5.6609	-13.8307	-7.6156	-9.8787	-9.8398	4	ANOMP
367.1875	-7.374	-5.5284	-5.3146	-6.6205	-5.6704	-4.8593	-7.1815	-9.3659	-6.3724	-6.224	-7.7012	-9.4073	-2.7855	-8.9651	-9.7536	-9.4993	-6.8751	-5.0966	-10.5653	-11.3287	-8.3498	-2.6696	-6.9801	-12.6167	-11.3391	-5.4968	-13.8248	-7.9542	-9.9164	-9.5948	4	ANOMP
371.0938	-7.4818	-5.8161	-5.5696	-6.8046	-6.0126	-5.3852	-7.791	-9.7054	-6.2528	-6.5626	-8.1362	-9.7759	-2.245	-8.9219	-10.1986	-9.767	-6.6992	-5.0161	-10.7485	-11.4582	-8.2738	-2.7783	-6.9424	-12.4845	-11.0005	-5.2081	-13.3916	-7.9683	-9.6014	-9.0326	4	ANOMP
375	-7.4631	-6.0102	-5.6846	-6.8468	-6.3585	-5.9302	-8.3588	-9.8877	-6.0633	-6.8922	-8.533	-10.0727	-1.4955	-8.836	-10.5827	-9.9811	-6.5106	-4.8038	-10.8017	-11.4814	-8.0507	-2.6906	-6.7056	-12.1686	-10.4628	-4.8395	-12.5648	-7.6542	-8.9409	-8.1967	4	ANOMP
378.9063	-7.3481	-6.1124	-5.6659	-6.7327	-6.6754	-6.467	-8.8701	-9.9282	-5.8074	-7.1954	-8.8862	-10.3095	-0.6314	-8.7037	-10.8713	-10.1707	-6.3392	-4.4807	-10.7203	-11.4073	-7.7229	-2.4337	-6.3088	-11.6981	-9.7814	-4.4181	-11.4234	-7.0501	-7.995	-7.1544	4	ANOMP
382.8125	-7.184	-6.1247	-5.5255	-6.4723	-6.9204	-6.9802	-9.3024	-9.8459	-5.4733	-7.434	-9.1784	-10.5091	0.2418	-8.526	-11.0227	-10.3484	-6.2015	-4.0657	-10.488	-11.2405	-7.3298	-2.0469	-5.7847	-11.0958	-9.0091	-3.9831	-10.0493	-6.2097	-6.8418	-5.9903	4	ANOMP
386.7188	-6.9922	-6.0629	-5.3	-6.0741	-7.0522	-7.4329	-9.6351	-9.6732	-5.0569	-7.5785	-9.4066	-10.6809	1.0336	-8.2869	-11.0099	-10.5138	-6.0979	-3.5575	-10.1008	-10.9696	-6.9261	-1.5596	-5.1583	-10.3867	-8.2	-3.5586	-8.5412	-5.2069	-5.5718	-4.793	4	ANOMP
390.625	-6.814	-5.9484	-5.0246	-5.565	-7.044	-7.8011	-9.8606	-9.4423	-4.5596	-7.6167	-9.5566	-10.8309	1.6927	-7.9769	-10.8227	-10.6575	-6.0379	-2.9811	-9.5708	-10.6232	-6.5498	-1.0087	-4.4692	-9.6049	-7.4164	-3.174	-7.0075	-4.1297	-4.2964	-3.6558	4	ANOMP
394.5313	-6.644	-5.7974	-4.7437	-4.9796	-6.8822	-8.0811	-9.9597	-9.1795	-3.9933	-7.534	-9.6239	-10.9464	2.1954	-7.5851	-10.4772	-10.7638	-6.0042	-2.352	-8.9171	-10.2042	-6.2543	-0.4406	-3.7656	-8.7931	-6.7219	-2.864	-5.5584	-3.0724	-3.12	-2.6612	4	ANOMP
398.4375	-6.4881	-5.6352	-4.4987	-4.3618	-6.5844	-8.2615	-9.9356	-8.9109	-3.3855	-7.3635	-9.6244	-11.0141	2.5595	-7.1464	-10.0304	-10.8188	-5.9992	-1.7025	-8.1921	-9.7619	-6.0693	0.1044	-3.0933	-8.0136	-6.1714	-2.6699	-4.3116	-2.1338	-2.1432	-1.8844	4	ANOMP
402.3438	-6.3254	-5.4679	-4.3132	-3.7346	-6.1744	-8.3488	-9.7774	-8.6345	-2.7628	-7.1244	-9.5516	-11.0014	2.8395	-6.6719	-9.5231	-10.8016	-5.9965	-1.0534	-7.4467	-9.3255	-6.0175	0.5881	-2.4824	-7.3236	-5.8078	-2.6099	-3.3416	-1.3819	-1.4396	-1.3698	4	ANOMP
406.25	-6.1395	-5.3138	-4.2046	-3.1305	-5.7104	-8.3438	-9.5033	-8.3523	-2.1887	-6.8685	-9.4348	-10.8918	3.09	-6.206	-9.0418	-10.702	-5.9897	-0.4484	-6.7553	-8.9523	-6.1043	0.9676	-1.9892	-6.7804	-5.6691	-2.7231	-2.723	-0.8688	-1.05	-1.1367	4	ANOMP
410.1563	-5.9063	-5.1679	-4.1614	-2.5727	-5.2426	-8.2643	-9.1265	-8.0454	-1.6874	-6.6344	-9.2807	-10.6659	3.3714	-5.7892	-8.6431	-10.5179	-5.961	0.0793	-6.1767	-8.6737	-6.3148	1.2154	-1.6288	-6.4354	-5.765	-3.0136	-2.488	-0.6201	-0.9868	-1.1889	4	ANOMP
414.0625	-5.6286	-5.0311	-4.1664	-2.0768	-4.8367	-8.1347	-8.6824	-7.7004	-1.3142	-6.4649	-9.123	-10.3291	3.7191	-5.4669	-8.3899	-10.2693	-5.9006	0.4989	-5.768	-8.5232	-6.6234	1.3149	-1.4265	-6.3186	-6.0864	-3.4977	-2.6266	-0.6342	-1.2246	-1.5003	4	ANOMP
417.9688	-5.319	-4.907	-4.1969	-1.6518	-4.5317	-7.9806	-8.2174	-7.3182	-1.0892	-6.3963	-8.9789	-9.9023	4.1332	-5.2783	-8.314	-9.9834	-5.8074	0.7912	-5.5649	-8.5182	-6.9984	1.2608	-1.3788	-6.4281	-6.6078	-4.1427	-3.108	-0.8765	-1.7141	-2.0298	4	ANOMP
421.875	-5.004	-4.8038	-4.2346	-1.3141	-4.3749	-7.8347	-7.7833	-6.9014	-1.0387	-6.4458	-8.8884	-9.4327	4.5773	-5.2442	-8.4263	-9.702	-5.6833	0.9325	-5.5717	-8.6596	-7.4007	1.0649	-1.4747	-6.7495	-7.2773	-4.9213	-3.8548	-1.296	-2.38	-2.713	4	ANOMP
425.7813	-4.7413	-4.7429	-4.2637	-1.0668	-4.3858	-7.7302	-7.4442	-6.4759	-1.156	-6.624	-8.8657	-8.9791	4.9954	-5.3742	-8.7099	-9.4584	-5.5379	0.9298	-5.7744	-8.9205	-7.7916	0.754	-1.692	-7.2322	-8.0282	-5.7677	-4.7757	-1.8369	-3.1473	-3.4848	4	ANOMP
429.6875	-4.5727	-4.737	-4.2832	-0.9209	-4.5499	-7.6997	-7.2438	-6.0736	-1.4265	-6.9135	-8.9334	-8.6005	5.305	-5.6555	-9.1249	-9.2916	-5.3883	0.7957	-6.1358	-9.2646	-8.1293	0.3763	-1.9842	-7.809	-8.785	-6.609	-5.758	-2.4192	-3.9214	-4.2708	4	ANOMP
433.5938	-4.5581	-4.8161	-4.3023	-0.8937	-4.8726	-7.7734	-7.2192	-5.7464	-1.8219	-7.3063	-9.1071	-8.3559	5.4368	-6.0728	-9.6313	-9.2379	-5.2547	0.5439	-6.6012	-9.6473	-8.3948	-0.0356	-2.3215	-8.4063	-9.4687	-7.369	-6.7098	-2.9883	-4.6341	-5.0044	4	ANOMP
437.5	-4.7186	-5.0011	-4.3537	-0.9932	-5.3149	-7.9611	-7.3942	-5.5395	-2.3187	-7.7731	-9.3875	-8.2818	5.3391	-6.5914	-10.1654	-9.2975	-5.1569	0.208	-7.1171	-10.0223	-8.5652	-0.4306	-2.6683	-8.944	-10.0137	-7.9677	-7.5312	-3.4933	-5.2237	-5.6194	4	ANOMP
441.4063	-5.0759	-5.3102	-4.4619	-1.2296	-5.8476	-8.2875	-7.767	-5.4941	-2.8842	-8.2922	-9.7684	-8.3991	4.9882	-7.1778	-10.6918	-9.4684	-5.1233	-0.182	-7.6253	-10.3378	-8.6216	-0.7715	-3.0001	-9.3704	-10.3619	-8.3304	-8.1503	-3.9015	-5.6482	-6.0703	4	ANOMP
445.3125	-5.5963	-5.7397	-4.6614	-1.5964	-6.4317	-8.7243	-8.3029	-5.6364	-3.4855	-8.8326	-10.2216	-8.6932	4.4159	-7.7964	-11.1613	-9.7198	-5.1665	-0.6034	-8.0767	-10.5573	-8.5738	-1.0419	-3.2988	-9.6308	-10.4769	-8.4245	-8.5289	-4.1974	-5.8968	-6.3226	4	ANOMP
449.2188	-6.2381	-6.2715	-4.9723	-2.0927	-7.0363	-9.2725	-8.9547	-5.9673	-4.0965	-9.3854	-10.7216	-9.1177	3.6814	-8.4201	-11.5586	-10.0143	-5.301	-1.0279	-8.4449	-10.6628	-8.4238	-1.2356	-3.5588	-9.719	-10.3569	-8.2318	-8.658	-4.3865	-5.9677	-6.3598	4	ANOMP
453.125	-6.9268	-6.8629	-5.3937	-2.685	-7.6285	-9.8765	-9.6524	-6.4623	-4.6978	-9.9104	-11.2294	-9.6255	2.8809	-9.0178	-11.8654	-10.2975	-5.5233	-1.4257	-8.7117	-10.6442	-8.1852	-1.3569	-3.7847	-9.6304	-10.011	-7.7695	-8.5412	-4.4797	-5.8837	-6.1867	4	ANOMP
457.0313	-7.5795	-7.4638	-5.8991	-3.3359	-8.1785	-10.4929	-10.3297	-7.0814	-5.2678	-10.3904	-11.7094	-10.1418	2.1318	-9.5633	-12.0845	-10.5238	-5.8179	-1.7811	-8.868	-10.5105	-7.8752	-1.4215	-3.9701	-9.3949	-9.4782	-7.0913	-8.2266	-4.5024	-5.6837	-5.833	4	ANOMP
460.9375	-8.1195	-8.012	-6.4528	-3.9923	-8.6567	-11.0729	-10.9206	-7.7568	-5.7815	-10.8094	-12.1139	-10.6073	1.5209	-10.0396	-12.2172	-10.6629	-6.1651	-2.0711	-8.9253	-10.2851	-7.5088	-1.4496	-4.1274	-9.0522	-8.82	-6.2713	-7.7603	-4.4724	-5.4009	-5.3521	4	ANOMP
464.8438	-8.4913	-8.4474	-6.9873	-4.6041	-9.044	-11.5675	-11.3797	-8.4168	-6.216	-11.1313	-12.4166	-10.9673	1.1309	-10.4124	-12.2663	-10.6738	-6.5224	-2.2775	-8.8789	-9.9887	-7.1025	-1.456	-4.2429	-8.6304	-8.0873	-5.3904	-7.1839	-4.3951	-5.0737	-4.7839	4	ANOMP
468.75	-8.6549	-8.7138	-7.4355	-5.1141	-9.3149	-11.9311	-11.6788	-8.9977	-6.5415	-11.3304	-12.5939	-11.1882	1.0009	-10.656	-12.2308	-10.562	-6.8469	-2.3811	-8.7408	-9.6469	-6.6798	-1.4433	-4.3001	-8.1731	-7.3528	-4.5431	-6.5512	-4.2797	-4.7337	-4.1948	4	ANOMP
472.6563	-8.6118	-8.7815	-7.7269	-5.4837	-9.4508	-12.1334	-11.8047	-9.4427	-6.731	-11.3726	-12.6262	-11.2668	1.1232	-10.7437	-12.1004	-10.3198	-7.0938	-2.357	-8.5067	-9.2837	-6.2438	-1.3992	-4.2779	-7.6908	-6.6587	-3.7909	-5.8889	-4.1138	-4.3941	-3.6271	4	ANOMP
476.5625	-8.3886	-8.6438	-7.8109	-5.6805	-9.4349	-12.1575	-11.7588	-9.7204	-6.7533	-11.2331	-12.5084	-11.2	1.4536	-10.6451	-11.8572	-9.9775	-7.2188	-2.1957	-8.1699	-8.9042	-5.8052	-1.3024	-4.1401	-7.1967	-6.0419	-3.1868	-5.2212	-3.8869	-4.0627	-3.1267	4	ANOMP
480.4688	-8.0322	-8.3165	-7.6619	-5.7059	-9.2649	-11.9984	-11.5742	-9.8195	-6.5996	-10.9058	-12.2403	-11.0155	1.9182	-10.3424	-11.4863	-9.5511	-7.1869	-1.8866	-7.7189	-8.5114	-5.3625	-1.1351	-3.8701	-6.6804	-5.5164	-2.7586	-4.553	-3.5797	-3.7318	-2.7067	4	ANOMP
484.375	-7.5963	-7.8352	-7.2705	-5.5664	-8.9399	-11.6652	-11.2483	-9.7454	-6.2601	-10.3672	-11.8153	-10.7277	2.4332	-9.8164	-10.9558	-9.0543	-6.9756	-1.4307	-7.1485	-8.0828	-4.9075	-0.8701	-3.4451	-6.1181	-5.065	-2.4818	-3.8743	-3.1801	-3.3805	-2.3571	4	ANOMP
488.2813	-7.1409	-7.2488	-6.6687	-5.2991	-8.4708	-11.1706	-10.8083	-9.5309	-5.7419	-9.6335	-11.2434	-10.3568	2.9104	-9.0864	-10.2613	-8.497	-6.5838	-0.8543	-6.453	-7.5992	-4.4266	-0.4874	-2.8597	-5.4972	-4.6605	-2.3245	-3.1825	-2.681	-2.9959	-2.0544	4	ANOMP
492.1875	-6.7018	-6.6134	-5.9041	-4.9591	-7.8781	-10.5352	-10.252	-9.2109	-5.0946	-8.7281	-10.5253	-9.8968	3.2941	-8.1774	-9.3968	-7.8843	-6.031	-0.1879	-5.6476	-7.0301	-3.9057	-0.0128	-2.1415	-4.8063	-4.2696	-2.2345	-2.4671	-2.1019	-2.565	-1.7671	4	ANOMP
496.0938	-6.3036	-5.9734	-5.045	-4.5955	-7.1981	-9.7779	-9.571	-8.8173	-4.3555	-7.6926	-9.6634	-9.3495	3.5477	-7.1446	-8.3758	-7.2034	-5.3456	0.5048	-4.753	-6.3637	-3.3284	0.5308	-1.3333	-4.0417	-3.8505	-2.1581	-1.7416	-1.4719	-2.0841	-1.4589	4	ANOMP
500	-5.9477	-5.3656	-4.1555	-4.2496	-6.4485	-8.9129	-8.7533	-8.3795	-3.5896	-6.5758	-8.6703	-8.6955	3.6727	-6.0414	-7.2281	-6.4393	-4.5779	1.1807	-3.8071	-5.5805	-2.6861	1.0876	-0.4883	-3.2167	-3.3691	-2.0386	-1.0139	-0.836	-1.5546	-1.1021	4	ANOMP
503.9063	-5.6177	-4.8084	-3.3019	-3.9577	-5.6758	-7.9565	-7.797	-7.9214	-2.8505	-5.4413	-7.5584	-7.9227	3.68	-4.9578	-6.0081	-5.5784	-3.7842	1.7689	-2.8644	-4.6923	-1.9743	1.5876	0.3126	-2.3713	-2.8137	-1.8559	-0.3239	-0.2451	-1.0027	-0.6758	4	ANOMP
507.8125	-5.2859	-4.292	-2.5291	-3.7341	-4.9031	-6.9356	-6.7015	-7.4468	-2.2051	-4.3549	-6.3557	-7.0264	3.6164	-3.9596	-4.7772	-4.6166	-3.0151	2.2171	-1.9835	-3.7287	-1.2016	1.9549	1.0089	-1.5467	-2.1846	-1.5922	0.3007	0.2467	-0.4637	-0.193	4	ANOMP
511.7188	-4.9227	-3.8079	-1.865	-3.5737	-4.1463	-5.8643	-5.4947	-6.9482	-1.6828	-3.3644	-5.1044	-6.0268	3.5277	-3.1183	-3.6022	-3.5761	-2.3265	2.4857	-1.2158	-2.7319	-0.3893	2.129	1.5303	-0.8026	-1.505	-1.2581	0.8202	0.5953	0.0259	0.3083	4	ANOMP
515.625	-4.5095	-3.3256	-1.3173	-3.4532	-3.4231	-4.7729	-4.2233	-6.4241	-1.2933	-2.514	-3.8484	-4.9582	3.4473	-2.4724	-2.5536	-2.4884	-1.756	2.5671	-0.6062	-1.7551	0.433	2.0722	1.8462	-0.1786	-0.8091	-0.8886	1.1961	0.7749	0.4309	0.7997	4	ANOMP
519.5313	-4.0331	-2.8284	-0.8773	-3.3387	-2.7313	-3.702	-2.9606	-5.8732	-1.0351	-1.8276	-2.6548	-3.8755	3.3954	-2.0387	-1.6781	-1.4048	-1.3279	2.4743	-0.1789	-0.8678	1.2248	1.7831	1.9517	0.2878	-0.1491	-0.5086	1.4152	0.7885	0.7173	1.2142	4	ANOMP
523.4375	-3.4999	-2.2924	-0.5178	-3.18	-2.0654	-2.6852	-1.7774	-5.2936	-0.8728	-1.3108	-1.578	-2.8595	3.3814	-1.7992	-1.0204	-0.3888	-1.0419	2.2502	0.0688	-0.1119	1.9471	1.2981	1.8739	0.5901	0.4486	-0.1536	1.4838	0.6671	0.8877	1.5229	4	ANOMP
527.3438	-2.9254	-1.7143	-0.2132	-2.9437	-1.4208	-1.7643	-0.7565	-4.6991	-0.7583	-0.939	-0.668	-1.9759	3.4041	-1.7064	-0.5768	0.4984	-0.8919	1.9684	0.1697	0.4745	2.5689	0.6981	1.6749	0.7455	0.9486	0.1646	1.4393	0.4626	0.9513	1.702	4	ANOMP
531.25	-2.3377	-1.0984	0.0618	-2.6005	-0.7867	-0.9665	0.0403	-4.1168	-0.6296	-0.6831	0.0352	-1.2991	3.4527	-1.7042	-0.3299	1.1962	-0.8479	1.7107	0.1811	0.8804	3.0593	0.0867	1.438	0.8087	1.3472	0.4351	1.3325	0.244	0.9391	1.7452	4	ANOMP
535.1563	-1.764	-0.4665	0.3254	-2.1496	-0.1685	-0.3302	0.5721	-3.5832	-0.4487	-0.5022	0.5116	-0.8727	3.5227	-1.7078	-0.2481	1.6798	-0.8733	1.5552	0.1647	1.1204	3.4139	-0.4269	1.2571	0.8314	1.6545	0.6787	1.2397	0.0803	0.9045	1.6915	4	ANOMP
539.0625	-1.2331	0.1435	0.5827	-1.6014	0.4215	0.1325	0.823	-3.1295	-0.1815	-0.3549	0.7634	-0.7082	3.5991	-1.6569	-0.2681	1.9343	-0.9242	1.5689	0.192	1.2304	3.623	-0.7324	1.218	0.8942	1.9	0.9141	1.2288	0.0376	0.8927	1.5915	4	ANOMP
542.9688	-0.7645	0.6948	0.8304	-1.0027	0.9537	0.413	0.8217	-2.7982	0.1835	-0.2154	0.8138	-0.7886	3.7023	-1.5055	-0.3358	1.9702	-0.9819	1.7948	0.3142	1.2572	3.7125	-0.7601	1.3749	1.0464	2.1131	1.1646	1.352	0.1553	0.9595	1.502	4	ANOMP
546.875	-0.3827	1.143	1.0513	-0.4082	1.3992	0.5112	0.6044	-2.6245	0.599	-0.0744	0.6856	-1.075	3.8332	-1.241	-0.4213	1.823	-1.0238	2.2312	0.5606	1.2454	3.6889	-0.4719	1.7567	1.3228	2.3304	1.4482	1.6457	0.4381	1.1204	1.4729	4	ANOMP
550.7813	-0.0913	1.4535	1.2263	0.1259	1.7133	0.4471	0.2503	-2.6086	1.0449	0.0615	0.4252	-1.4918	4.0164	-0.8742	-0.4836	1.5498	-1.0306	2.8507	0.9274	1.2477	3.5893	0.1204	2.3526	1.7351	2.58	1.7769	2.1152	0.8712	1.3991	1.5579	4	ANOMP
554.6875	0.0914	1.5989	1.3254	0.5359	1.8515	0.2225	-0.196	-2.7586	1.4367	0.156	0.0579	-1.9755	4.2491	-0.4651	-0.5299	1.1898	-1.026	3.5834	1.3774	1.274	3.4321	0.9585	3.0935	2.2396	2.8627	2.1351	2.7152	1.3949	1.7591	1.7606	4	ANOMP
558.5938	0.1628	1.5621	1.3304	0.7673	1.7819	-0.1388	-0.6683	-3.0554	1.7026	0.1619	-0.3953	-2.4623	4.5259	-0.0983	-0.594	0.7839	-1.0292	4.3321	1.837	1.3199	3.2307	1.9472	3.8994	2.7692	3.1577	2.5037	3.3738	1.9417	2.1595	2.0656	4	ANOMP
562.5	0.1005	1.3426	1.2154	0.7904	1.486	-0.6302	-1.1524	-3.4677	1.784	0.0233	-0.933	-2.9155	4.8191	0.1476	-0.7145	0.3534	-1.0697	5.0016	2.2138	1.344	2.9993	2.9804	4.6608	3.2314	3.44	2.8532	3.997	2.4321	2.5409	2.4279	4	ANOMP
566.4063	-0.109	0.9494	0.9704	0.5918	0.951	-1.2497	-1.6374	-3.9591	1.6272	-0.3126	-1.5607	-3.3305	5.0723	0.1781	-0.9558	-0.1025	-1.191	5.4857	2.4179	1.2981	2.7362	3.9435	5.273	3.5328	3.6586	3.1537	4.4893	2.8026	2.8468	2.7874	4	ANOMP
570.3125	-0.4722	0.4016	0.5881	0.175	0.1996	-1.9984	-2.1542	-4.5004	1.2122	-0.8731	-2.2939	-3.7136	5.2245	-0.0687	-1.3581	-0.5993	-1.4206	5.7098	2.372	1.1231	2.4457	4.7458	5.6435	3.586	3.7672	3.3887	4.7616	2.9985	3.0118	3.0788	4	ANOMP
574.2188	-1.0049	-0.2665	0.0727	-0.4205	-0.7331	-2.8638	-2.7379	-5.0604	0.5549	-1.6667	-3.143	-4.1155	5.1991	-0.6114	-1.9508	-1.1629	-1.7869	5.6389	2.032	0.7786	2.1312	5.3322	5.7299	3.3478	3.7381	3.5669	4.7652	3.0021	3.0282	3.257	4	ANOMP
578.125	-1.6827	-1.0143	-0.5496	-1.1546	-1.789	-3.8352	-3.4229	-5.6118	-0.2919	-2.6463	-4.1007	-4.565	4.9477	-1.4237	-2.7204	-1.7952	-2.291	5.2793	1.4097	0.2445	1.7962	5.679	5.523	2.8101	3.5631	3.7128	4.4884	2.8462	2.8877	3.3011	4	ANOMP
582.0313	-2.4877	-1.7965	-1.2591	-1.9741	-2.8985	-4.8829	-4.2279	-6.145	-1.2505	-3.7485	-5.1412	-5.1009	4.4454	-2.436	-3.6054	-2.5038	-2.9106	4.6716	0.5583	-0.4532	1.463	5.8167	5.0653	2.0305	3.27	3.8641	3.987	2.5785	2.6391	3.2388	4	ANOMP
585.9375	-3.3699	-2.5688	-2.0032	-2.8155	-3.9908	-5.9634	-5.1483	-6.6482	-2.2428	-4.8763	-6.2062	-5.7377	3.7059	-3.5346	-4.5331	-3.2507	-3.6147	3.8993	-0.4158	-1.2555	1.1616	5.7935	4.4358	1.1083	2.9168	4.0855	3.3284	2.2753	2.3495	3.112	4	ANOMP
589.8438	-4.2604	-3.2774	-2.7309	-3.6296	-4.9931	-7.0229	-6.1342	-7.1168	-3.1551	-5.9031	-7.2121	-6.4518	2.7845	-4.5896	-5.3699	-3.9802	-4.3388	3.0771	-1.3826	-2.0551	0.9302	5.6822	3.7471	0.1724	2.5709	4.4269	2.647	2.024	2.1109	3.0106	4	ANOMP
593.75	-5.0713	-3.8811	-3.3773	-4.3687	-5.8422	-7.9856	-7.1179	-7.5404	-3.9078	-6.7185	-8.0603	-7.1864	1.7918	-5.4605	-6.0018	-4.6111	-5.0188	2.3207	-2.1935	-2.726	0.8112	5.5594	3.118	-0.6267	2.3309	4.9178	2.0734	1.9121	2.0182	3.0333	4	ANOMP
597.6563	-5.7145	-4.3379	-3.8787	-4.9882	-6.4935	-8.7734	-7.9929	-7.9009	-4.4255	-7.2244	-8.6416	-7.8586	0.8604	-6.0246	-6.3068	-5.0443	-5.5819	1.7421	-2.7112	-3.1473	0.8434	5.4881	2.6639	-1.1445	2.2813	5.5737	1.7393	2.0126	2.1504	3.2629	4	ANOMP
601.5625	-6.1277	-4.6138	-4.1855	-5.465	-6.9258	-9.3375	-8.6615	-8.1814	-4.6724	-7.3604	-8.8794	-8.3736	0.12	-6.2124	-6.2099	-5.1829	-5.9642	1.4225	-2.8499	-3.2132	1.0493	5.5076	2.4708	-1.2849	2.4736	6.3578	1.7316	2.3494	2.5582	3.7588	4	ANOMP
605.4688	-6.2554	-4.6961	-4.2514	-5.7837	-7.1272	-9.6225	-9.0247	-8.3636	-4.6492	-7.1163	-8.7262	-8.6423	-0.3023	-5.9919	-5.6913	-4.9725	-6.1356	1.4112	-2.5567	-2.8673	1.4325	5.6354	2.583	-0.9954	2.9313	7.1991	2.1075	2.9344	3.255	4.5402	4	ANOMP
609.375	-6.0736	-4.577	-4.0605	-5.9264	-7.1217	-9.6234	-9.0301	-8.42	-4.3665	-6.5226	-8.1689	-8.5959	-0.3259	-5.3883	-4.7777	-4.3879	-6.0801	1.7157	-1.8521	-2.0973	1.978	5.8581	3.0039	-0.2836	3.6386	8.0155	2.8647	3.7399	4.2141	5.5774	4	ANOMP
613.2813	-5.6072	-4.2724	-3.625	-5.8946	-6.9308	-9.3415	-8.6565	-8.3391	-3.8755	-5.6635	-7.2571	-8.2141	0.0632	-4.4828	-3.5677	-3.4552	-5.8201	2.303	-0.8158	-0.9773	2.6216	6.1581	3.7021	0.7837	4.5277	8.6937	3.9429	4.7053	5.3659	6.7974	4	ANOMP
617.1875	-4.9063	-3.8124	-2.9887	-5.6927	-6.599	-8.8334	-7.951	-8.1191	-3.2437	-4.6499	-6.0889	-7.5186	0.8295	-3.4019	-2.1922	-2.2579	-5.4119	3.0975	0.4297	0.379	3.3098	6.4908	4.5867	2.0883	5.495	9.1346	5.2402	5.7626	6.6186	8.0847	4	ANOMP
621.0938	-4.069	-3.2606	-2.225	-5.3518	-6.189	-8.1725	-7.0065	-7.7927	-2.5519	-3.6172	-4.8025	-6.5941	1.8459	-2.2846	-0.8158	-0.937	-4.9438	3.9893	1.727	1.8099	3.9489	6.8208	5.5612	3.4728	6.4213	9.2601	6.6184	6.809	7.8513	9.302	4	ANOMP
625	-3.1877	-2.6738	-1.4291	-4.895	-5.7376	-7.4456	-5.9497	-7.3895	-1.8724	-2.674	-3.5412	-5.5545	2.9645	-1.2642	0.4082	0.3598	-4.5069	4.8771	2.9238	3.1413	4.4466	7.1158	6.5153	4.7842	7.1845	9.0305	7.937	7.7694	8.9591	10.3242	4	ANOMP
628.9063	-2.3731	-2.1156	-0.6955	-4.3659	-5.2967	-6.7311	-4.9233	-6.9641	-1.2715	-1.9222	-2.4484	-4.5427	4.0091	-0.4651	1.3582	1.4725	-4.1933	5.6507	3.8874	4.2131	4.7302	7.3676	7.348	5.8851	7.679	8.4605	9.0643	8.5776	9.8427	11.047	4	ANOMP
632.8125	-1.7136	-1.6534	-0.1241	-3.8191	-4.8963	-6.1115	-4.0701	-6.58	-0.7928	-1.4126	-1.6307	-3.705	4.8095	0.0381	1.9542	2.2684	-4.0856	6.223	4.5279	4.9036	4.7416	7.5699	7.9867	6.6683	7.8386	7.6073	9.8957	9.1799	10.4368	11.4056	4	ANOMP
636.7188	-1.2759	-1.3402	0.2163	-3.3114	-4.5613	-5.6275	-3.4951	-6.2895	-0.4769	-1.1585	-1.1494	-3.1509	5.2345	0.224	2.1819	2.6552	-4.226	6.5325	4.8029	5.1504	4.4575	7.7404	8.3735	7.086	7.6354	6.5687	10.367	9.5594	10.7145	11.3742	4	ANOMP
640.625	-1.0895	-1.2184	0.2927	-2.9068	-4.3085	-5.3029	-3.2588	-6.1486	-0.3296	-1.1249	-1.0194	-2.9582	5.2118	0.104	2.0782	2.6107	-4.6142	6.5598	4.7292	4.9568	3.9012	7.8894	8.4953	7.1296	7.099	5.4641	10.4588	9.7076	10.68	10.9906	4	ANOMP
644.5313	-1.1536	-1.2861	0.0968	-2.6582	-4.1344	-5.1252	-3.361	-6.1782	-0.3555	-1.2517	-1.1825	-3.1441	4.7523	-0.261	1.7378	2.1657	-5.2165	6.3148	4.3688	4.3881	3.118	8.0381	8.3639	6.8446	6.2895	4.4128	10.1929	9.6417	10.365	10.322	4	ANOMP
648.4375	-1.4227	-1.5306	-0.3232	-2.6082	-4.0344	-5.0479	-3.7465	-6.37	-0.5255	-1.449	-1.5489	-3.6641	3.915	-0.7801	1.2796	1.4184	-5.9474	5.8402	3.8206	3.5599	2.1916	8.1981	8.0194	6.3083	5.314	3.521	9.6247	9.3935	9.8341	9.4729	4	ANOMP
652.3438	-1.8363	-1.9097	-0.8805	-2.7682	-3.9863	-5.0034	-4.301	-6.6945	-0.801	-1.6326	-1.9907	-4.4114	2.835	-1.3492	0.8278	0.5093	-6.6892	5.2102	3.2015	2.6245	1.2334	8.3654	7.5294	5.6237	4.2868	2.8701	8.8411	9.0062	9.1641	8.5456	4	ANOMP
656.25	-2.3277	-2.3593	-1.4782	-3.1232	-3.9613	-4.9247	-4.8797	-7.0859	-1.1433	-1.7213	-2.3857	-5.2518	1.6636	-1.8778	0.4964	-0.4057	-7.3224	4.5071	2.6047	1.7258	0.3484	8.5331	6.9599	4.8942	3.3254	2.4887	7.9316	8.5176	8.4245	7.6397	4	ANOMP
660.1563	-2.8122	-2.7938	-1.9991	-3.6296	-3.924	-4.7238	-5.337	-7.4695	-1.4969	-1.6594	-2.6112	-6.0209	0.5782	-2.2814	0.3764	-1.1675	-7.716	3.8243	2.1301	1.0022	-0.3588	8.6804	6.3826	4.2087	2.5263	2.366	6.9843	7.9731	7.6836	6.837	4	ANOMP
664.0625	-3.2304	-3.1356	-2.3391	-4.2132	-3.8385	-4.3356	-5.526	-7.7504	-1.8115	-1.4076	-2.573	-6.5673	-0.2964	-2.5014	0.5019	-1.6538	-7.7833	3.2371	1.8347	0.5477	-0.8088	8.7676	5.8653	3.6414	1.9627	2.456	6.077	7.3985	6.9882	6.1806	4	ANOMP
667.9688	-3.5318	-3.3134	-2.4278	-4.7882	-3.6681	-3.7161	-5.3547	-7.85	-2.0319	-0.9699	-2.2334	-6.7723	-0.8586	-2.5174	0.8742	-1.7834	-7.4638	2.8012	1.7351	0.4018	-0.9538	8.7772	5.4439	3.2283	1.6704	2.6746	5.2693	6.8281	6.3641	5.6774	4	ANOMP
671.875	-3.6922	-3.2747	-2.2182	-5.2596	-3.3667	-2.8384	-4.767	-7.7032	-2.1124	-0.3522	-1.5839	-6.5609	-1.0618	-2.3233	1.4564	-1.5311	-6.7515	2.5589	1.8311	0.5722	-0.7798	8.6749	5.1562	2.9942	1.6563	2.9405	4.6034	6.2731	5.8291	5.3097	4	ANOMP
675.7813	-3.6999	-2.9906	-1.7078	-5.5327	-2.9108	-1.7115	-3.7674	-7.2727	-2.0192	0.4219	-0.6598	-5.9141	-0.9223	-1.9428	2.2087	-0.9143	-5.6892	2.5212	2.097	1.0236	-0.3048	8.4517	5.0158	2.9437	1.8859	3.1673	4.1047	5.759	5.3759	5.0429	4	ANOMP
679.6875	-3.5677	-2.4565	-0.9437	-5.5387	-2.2785	-0.362	-2.4179	-6.5523	-1.7305	1.3169	0.4716	-4.8718	-0.4936	-1.4051	3.0592	0.0034	-4.3615	2.6716	2.4911	1.6913	0.4148	8.104	5.0171	3.0578	2.3245	3.2923	3.787	5.2976	5.0118	4.8397	4	ANOMP
683.5938	-3.3136	-1.7079	0.0104	-5.2409	-1.4726	1.1503	-0.8301	-5.5718	-1.2492	2.2937	1.7302	-3.5141	0.1377	-0.7574	3.9605	1.1257	-2.8738	2.9812	2.977	2.5036	1.3071	7.6508	5.1476	3.3228	2.9131	3.2846	3.6538	4.9044	4.7195	4.6702	4	ANOMP
687.5	-2.954	-0.792	1.0581	-4.635	-0.5067	2.7498	0.8712	-4.3823	-0.5878	3.3233	3.0279	-1.9755	0.8818	-0.0305	4.8701	2.3616	-1.3524	3.4062	3.5283	3.3958	2.293	7.1294	5.3844	3.7269	3.6036	3.1551	3.7097	4.6031	4.5191	4.5215	4	ANOMP
691.4063	-2.5154	0.223	2.1141	-3.7546	0.571	4.3557	2.5399	-3.06	0.2154	4.3737	4.2902	-0.3832	1.665	0.7345	5.7705	3.6175	0.0908	3.9021	4.117	4.3172	3.3025	6.5844	5.7094	4.2555	4.364	2.9301	3.962	4.4199	4.415	4.4111	4	ANOMP
695.3125	-2.0186	1.2607	3.0836	-2.6796	1.7015	5.8707	4.044	-1.6968	1.1013	5.4042	5.4406	1.1236	2.42	1.5067	6.6382	4.8125	1.3612	4.4162	4.7401	5.2331	4.2675	6.0731	6.0917	4.906	5.1609	2.6687	4.4007	4.3676	4.4345	4.3715	4	ANOMP
699.2188	-1.4822	2.2471	3.9018	-1.5032	2.796	7.1998	5.274	-0.3877	1.9976	6.3733	6.437	2.4336	3.1191	2.2558	7.4673	5.898	2.4031	4.9152	5.3865	6.1331	5.1375	5.6367	6.5099	5.6596	5.9836	2.4414	5.0288	4.4731	4.5991	4.4506	4	ANOMP
703.125	-0.9195	3.1244	4.5409	-0.3314	3.7787	8.2689	6.173	0.7968	2.8422	7.2342	7.2425	3.4655	3.7573	2.9604	8.2446	6.8434	3.1949	5.3707	6.0629	7.0195	5.8957	5.3331	6.9526	6.5142	6.829	2.3187	5.837	4.7503	4.9436	4.7115	4	ANOMP
707.0313	-0.3622	3.8507	4.9791	0.7286	4.5596	9.0089	6.6994	1.7768	3.5576	7.9324	7.8352	4.1818	4.3345	3.5895	8.9501	7.6434	3.7431	5.7734	6.7492	7.8758	6.5302	5.1885	7.4008	7.4378	7.6927	2.3496	6.8016	5.1931	5.4782	5.1852	4	ANOMP
710.9375	0.1746	4.3976	5.2313	1.5882	5.0674	9.3794	6.879	2.5091	4.0817	8.4128	8.202	4.5723	4.8641	4.109	9.5432	8.2857	4.0908	6.1148	7.4288	8.7018	7.0452	5.2144	7.8412	8.3928	8.5595	2.5573	7.8847	5.7853	6.1877	5.8883	4	ANOMP
714.8438	0.6496	4.7607	5.3254	2.1813	5.2578	9.3725	6.743	2.9641	4.3758	8.6269	8.3343	4.6673	5.3427	4.4876	9.9782	8.7643	4.2758	6.3925	8.052	9.4668	7.4412	5.4004	8.2571	9.3251	9.4081	2.9396	9.0179	6.4776	7.0427	6.7988	4	ANOMP
718.75	1.0364	4.9485	5.2977	2.4818	5.1119	8.9957	6.3599	3.1309	4.4254	8.5365	8.2347	4.5223	5.7595	4.6963	10.2051	9.0757	4.3426	6.6139	8.5815	10.129	7.7298	5.7226	8.6339	10.1664	10.1968	3.4491	10.1393	7.2253	7.9804	7.8511	4	ANOMP
722.6563	1.2955	4.9821	5.1786	2.4927	4.6592	8.3012	5.8035	3.0264	4.2308	8.1319	7.9029	4.1895	6.0823	4.7054	10.1814	9.2012	4.3381	6.7748	8.9688	10.6381	7.9071	6.1272	8.9539	10.8528	10.8695	4.0191	11.1484	7.9399	8.9177	8.9411	4	ANOMP
726.5625	1.216	4.7135	4.8118	2.1959	3.8915	7.2953	5.0776	2.6068	3.7931	7.396	7.3161	3.6936	6.2582	4.484	9.8582	9.0998	4.2576	6.8652	9.1456	10.9258	7.9457	6.5576	9.1771	11.3069	11.3536	4.5678	11.9452	8.5449	9.7418	9.9442	4	ANOMP
730.4688	1.1801	4.5339	4.5913	1.77	3.0137	6.1975	4.3699	2.0646	3.2272	6.4419	6.572	3.1668	6.2732	4.069	9.2869	8.8002	4.1481	6.8957	9.1079	10.9681	7.8616	6.9563	9.3049	11.4946	11.6059	5.0146	12.4638	8.9644	10.3586	10.7265	4	ANOMP
734.375	1.0191	4.3066	4.3541	1.2391	2.0692	5.0403	3.6699	1.3955	2.5617	5.3092	5.6747	2.6159	6.0923	3.4699	8.4805	8.2821	3.9899	6.8475	8.8279	10.7281	7.6307	7.2708	9.3067	11.3746	11.5613	5.2819	12.6211	9.1235	10.6732	11.1629	4	ANOMP
738.2813	0.746	4.0453	4.0945	0.6768	1.1451	3.9053	2.9967	0.6568	1.8604	4.0978	4.667	2.0645	5.6991	2.7158	7.5082	7.5534	3.7758	6.7143	8.3211	10.2013	7.2339	7.4567	9.1599	10.9433	11.1918	5.3178	12.3716	8.9849	10.6127	11.1706	4	ANOMP
742.1875	0.396	3.7507	3.8	0.1468	0.3151	2.8744	2.354	-0.0932	1.1722	2.8924	3.6034	1.52	5.12	1.8522	6.4455	6.6352	3.4867	6.4771	7.6156	9.4077	6.673	7.4831	8.858	10.2142	10.4863	5.1069	11.7034	8.5312	10.1445	10.6879	4	ANOMP
746.0938	0.0055	3.4303	3.465	-0.3027	-0.3644	1.9794	1.7417	-0.7927	0.5481	1.7828	2.5402	0.9841	4.3995	0.939	5.3914	5.5893	3.1371	6.1412	6.7624	8.3963	5.9652	7.3499	8.4039	9.2464	9.4813	4.6591	10.6329	7.7753	9.2795	9.7347	4	ANOMP
750	-0.3909	3.073	3.085	-0.6555	-0.8908	1.2421	1.1435	-1.3945	-0.001	0.8283	1.5329	0.4559	3.5959	0.0317	4.4278	4.4757	2.7299	5.7066	5.8315	7.2508	5.1452	7.0672	7.7994	8.0974	8.2304	4.0391	9.2247	6.7717	8.0704	8.3811	4	ANOMP
753.9063	-0.749	2.6812	2.6695	-0.9146	-1.2635	0.6448	0.558	-1.86	-0.4574	0.0692	0.622	-0.0714	2.7886	-0.8192	3.6205	3.3739	2.3053	5.1875	4.8815	6.0445	4.2598	6.6563	7.0812	6.8501	6.8377	3.3201	7.5729	5.5962	6.6141	6.7447	4	ANOMP
757.8125	-1.0518	2.2503	2.2386	-1.0964	-1.5308	0.1548	-0.0356	-2.1718	-0.8319	-0.4963	-0.1607	-0.5905	2.0459	-1.5783	3.0051	2.3593	1.8926	4.6075	3.9797	4.869	3.3843	6.1654	6.2785	5.5901	5.4077	2.6091	5.7993	4.3453	5.0413	4.992	4	ANOMP
761.7188	-1.289	1.7921	1.8013	-1.2418	-1.7499	-0.2834	-0.6265	-2.3318	-1.151	-0.8999	-0.8089	-1.0959	1.4195	-2.2246	2.576	1.4875	1.5326	3.9848	3.1633	3.7927	2.5716	5.6317	5.4285	4.3883	4.0513	1.9955	4.0247	3.1181	3.4859	3.2956	4	ANOMP
765.625	-1.4736	1.3103	1.385	-1.3909	-1.9808	-0.7179	-1.2165	-2.3573	-1.4355	-1.1935	-1.3271	-1.5723	0.9459	-2.7474	2.3051	0.8066	1.2581	3.3521	2.4624	2.8699	1.9007	5.0935	4.583	3.3137	2.8822	1.571	2.3875	2.0208	2.0986	1.8365	4	ANOMP
769.5313	-1.6349	0.8198	1.0072	-1.5832	-2.2785	-1.2084	-1.7824	-2.2886	-1.7187	-1.4431	-1.7348	-2.0145	0.6118	-3.1714	2.1319	0.3243	1.0894	2.7371	1.8729	2.1222	1.4021	4.5785	3.7744	2.4096	1.98	1.3896	1.0016	1.1276	0.9918	0.757	4	ANOMP
773.4375	-1.8095	0.3198	0.6681	-1.8487	-2.6704	-1.7802	-2.3197	-2.185	-2.0187	-1.7058	-2.0739	-2.4073	0.3918	-3.5205	1.9819	0.0289	1.0167	2.1562	1.3874	1.5549	1.1075	4.1131	3.0444	1.6914	1.3945	1.4805	-0.0448	0.4976	0.2536	0.1515	4	ANOMP
777.3438	-2.0218	-0.1643	0.3713	-2.1927	-3.1599	-2.4306	-2.792	-2.1009	-2.3446	-2.0281	-2.3671	-2.7332	0.2523	-3.8092	1.7996	-0.1098	1.0344	1.643	0.9797	1.1518	1.0098	3.7172	2.4212	1.1774	1.1468	1.8246	-0.6862	0.1635	-0.0568	0.0711	4	ANOMP
781.25	-2.3168	-0.6393	0.0972	-2.615	-3.7267	-3.1556	-3.206	-2.0986	-2.706	-2.4276	-2.6457	-2.9982	0.1273	-4.0842	1.5301	-0.1484	1.0885	1.1962	0.6174	0.8713	1.083	3.3822	1.9199	0.8424	1.2009	2.3605	-0.9184	0.1158	0.0436	0.4824	4	ANOMP
785.1563	-2.6959	-1.0929	-0.1582	-3.0896	-4.3258	-3.902	-3.5324	-2.2186	-3.0796	-2.904	-2.923	-3.2018	-0.0155	-4.3478	1.1555	-0.1366	1.1449	0.8389	0.2829	0.6858	1.2712	3.1276	1.5553	0.6733	1.5109	3.0087	-0.7557	0.3285	0.5154	1.3142	4	ANOMP
789.0625	-3.1604	-1.5256	-0.4128	-3.5841	-4.8985	-4.6256	-3.776	-2.485	-3.4496	-3.414	-3.2048	-3.3555	-0.2046	-4.6105	0.681	-0.1248	1.1512	0.5771	-0.0353	0.5604	1.5093	2.9522	1.3289	0.6314	1.9854	3.6641	-0.2521	0.7503	1.2718	2.4315	4	ANOMP
792.9688	-3.6699	-1.9215	-0.6569	-4.0473	-5.3699	-5.2461	-3.921	-2.8764	-3.7783	-3.9026	-3.4662	-3.4614	-0.4341	-4.8492	0.1496	-0.1361	1.0762	0.4248	-0.333	0.4699	1.7398	2.8626	1.2494	0.7064	2.5431	4.2346	0.5111	1.3144	2.2068	3.6811	4	ANOMP
796.875	-5.0268	-3.0338	-2.2355	-4.4077	-6.9276	-6.6884	-5.1297	-4.2968	-5.0824	-5.824	-4.7366	-4.7627	-0.7709	-6.2469	-1.9045	-1.852	-0.8469	-1.3493	-2.4517	-1.3232	-0.1043	1.1022	-0.5256	-0.9867	1.1581	3.0623	-0.4357	-0.1388	1.1191	3.0842	4	ANOMP
800.7813	-5.474	-3.3274	-2.4255	-4.6896	-7.0567	-6.9584	-5.0906	-4.8168	-5.2251	-6.0913	-4.8848	-4.8055	-1	-6.3478	-2.3745	-1.9311	-1.1042	-1.2584	-2.6308	-1.3623	-0.0461	1.2185	-0.3383	-0.7713	1.61	3.2187	0.5516	0.4903	2.0536	4.1242	4	ANOMP
804.6875	-5.8068	-3.5429	-2.5509	-4.8332	-6.9767	-7.0129	-4.9633	-5.2859	-5.2369	-6.1731	-4.9366	-4.8264	-1.1609	-6.3314	-2.7181	-2.0248	-1.4288	-1.052	-2.7108	-1.3714	-0.1125	1.4367	-0.0374	-0.514	1.9154	3.116	1.4997	1.0531	2.8227	4.8715	4	ANOMP
808.5938	-5.9699	-3.6524	-2.5678	-4.8209	-6.6872	-6.8497	-4.762	-5.6191	-5.0919	-6.0454	-4.8562	-4.8077	-1.1923	-6.1574	-2.8886	-2.0843	-1.771	-0.7179	-2.6476	-1.3255	-0.2875	1.7526	0.3676	-0.2236	2.0513	2.7828	2.3329	1.5062	3.3713	5.2611	4	ANOMP
812.5	-5.9431	-3.6456	-2.4537	-4.6632	-6.2267	-6.5038	-4.4942	-5.7486	-4.7978	-5.724	-4.6557	-4.7491	-1.0727	-5.8187	-2.8699	-2.0884	-2.0833	-0.2829	-2.4417	-1.2342	-0.5452	2.1467	0.848	0.0805	2.009	2.2541	2.9834	1.8212	3.6536	5.2706	4	ANOMP
816.4063	-5.7245	-3.5115	-2.1923	-4.3746	-5.6435	-6.0188	-4.171	-5.6164	-4.3692	-5.2363	-4.3353	-4.6386	-0.7932	-5.3228	-2.6658	-2.007	-2.3247	0.2239	-2.0876	-1.0764	-0.8311	2.5872	1.3712	0.3837	1.8077	1.6191	3.4084	1.9826	3.6686	4.9411	4	ANOMP
820.3125	-5.3309	-3.2515	-1.7914	-3.9773	-4.9799	-5.447	-3.8083	-5.2136	-3.8201	-4.6272	-3.9044	-4.4686	-0.365	-4.6928	-2.2958	-1.8243	-2.4519	0.7739	-1.5994	-0.8564	-1.1066	3.0263	1.9039	0.6755	1.494	0.9564	3.6057	1.9953	3.4532	4.342	4	ANOMP
824.2188	-4.8099	-2.887	-1.2696	-3.5082	-4.2999	-4.8461	-3.4229	-4.5691	-3.1919	-3.9535	-3.4071	-4.2295	0.1704	-3.9828	-1.8104	-1.547	-2.4529	1.3184	-1.0203	-0.5846	-1.3175	3.4081	2.4058	0.9437	1.115	0.3555	3.5702	1.8699	3.0423	3.5647	4	ANOMP
828.125	-4.229	-2.4497	-0.6778	-3.0109	-3.6499	-4.2661	-3.0283	-3.7418	-2.5328	-3.2835	-2.8707	-3.9332	0.7523	-3.2428	-1.254	-1.1952	-2.3365	1.8102	-0.3976	-0.2828	-1.4375	3.6799	2.8349	1.1637	0.7104	-0.1263	3.3284	1.6308	2.4968	2.7147	4	ANOMP
832.0313	-3.6527	-1.9797	-0.075	-2.52	-3.0635	-3.7334	-2.6383	-2.8182	-1.8901	-2.6572	-2.3353	-3.5895	1.3268	-2.5474	-0.684	-0.8043	-2.1229	2.2093	0.207	0.0318	-1.4493	3.7972	3.1521	1.3255	0.3268	-0.449	2.9111	1.2971	1.8713	1.8774	4	ANOMP
835.9375	-3.1427	-1.5297	0.4804	-2.0682	-2.5572	-3.2597	-2.2592	-1.9118	-1.3046	-2.1099	-1.8253	-3.2177	1.8332	-1.9455	-0.1458	-0.4107	-1.8501	2.4875	0.7561	0.3354	-1.3648	3.7326	3.3412	1.4146	-0.0178	-0.6127	2.3657	0.8971	1.2204	1.1229	4	ANOMP
839.8438	-2.7504	-1.1311	0.9272	-1.6814	-2.1249	-2.8338	-1.8933	-1.1114	-0.806	-1.6494	-1.3639	-2.8445	2.2282	-1.4878	0.3337	-0.0575	-1.566	2.6271	1.1974	0.5995	-1.2188	3.4685	3.3853	1.4369	-0.3073	-0.6504	1.7407	0.4467	0.5727	0.4852	4	ANOMP
843.75	-2.4968	-0.8202	1.2327	-1.3696	-1.7549	-2.4338	-1.5388	-0.4968	-0.4215	-1.2749	-0.9539	-2.4891	2.5027	-1.1978	0.7419	0.2252	-1.3051	2.6271	1.502	0.8131	-1.0361	3.0267	3.2889	1.3778	-0.5364	-0.6049	1.0743	-0.0242	-0.0337	-0.0158	4	ANOMP
847.6563	-2.3845	-0.6134	1.3831	-1.1455	-1.4308	-2.0361	-1.192	-0.1154	-0.1546	-0.9763	-0.6071	-2.1805	2.6486	-1.0719	1.0614	0.4148	-1.1001	2.5121	1.6615	0.9572	-0.8702	2.4408	3.0649	1.2574	-0.7187	-0.549	0.4184	-0.5129	-0.5941	-0.4008	4	ANOMP
851.5625	-2.3977	-0.4993	1.3836	-0.9914	-1.124	-1.6147	-0.8451	0.0286	-0.0024	-0.7258	-0.313	-1.9327	2.6873	-1.0951	1.3028	0.5052	-0.9679	2.3062	1.6756	1.0277	-0.757	1.7631	2.7453	1.0869	-0.8628	-0.5404	-0.1921	-0.9888	-1.0864	-0.693	4	ANOMP
855.4688	-2.499	-0.4624	1.2631	-0.8891	-0.8235	-1.1534	-0.5092	-0.0391	0.0572	-0.5163	-0.0807	-1.7577	2.6523	-1.2401	1.4623	0.503	-0.9019	2.0502	1.5579	1.0181	-0.7102	1.0535	2.3585	0.881	-0.9769	-0.6136	-0.7253	-1.4419	-1.505	-0.9135	4	ANOMP
859.375	-2.6481	-0.4634	1.0741	-0.8264	-0.519	-0.6606	-0.1747	-0.2554	0.049	-0.3399	0.0956	-1.6523	2.5759	-1.4555	1.5505	0.423	-0.8874	1.7766	1.337	0.939	-0.7402	0.3772	1.9439	0.6564	-1.0623	-0.7845	-1.1416	-1.8465	-1.8387	-1.0762	4	ANOMP
863.2813	-2.8149	-0.4756	0.8509	-0.785	-0.2285	-0.1747	0.1221	-0.5514	-0.0151	-0.2104	0.1916	-1.6191	2.4773	-1.7187	1.5537	0.278	-0.9133	1.5016	1.0211	0.7868	-0.8379	-0.2269	1.5244	0.426	-1.1219	-1.0404	-1.4339	-2.1833	-2.0682	-1.1912	4	ANOMP
867.1875	-2.9577	-0.4647	0.6372	-0.7387	0.0324	0.2644	0.3612	-0.8532	-0.1069	-0.1476	0.2097	-1.6409	2.3773	-1.9942	1.4655	0.0998	-0.9479	1.2516	0.6429	0.5822	-0.9607	-0.7051	1.1262	0.2096	-1.14	-1.324	-1.5766	-2.4251	-2.17	-1.2312	4	ANOMP
871.0938	-3.074	-0.4156	0.4672	-0.6832	0.2196	0.5953	0.503	-1.1004	-0.2124	-0.1776	0.1134	-1.7136	2.2782	-2.2605	1.281	-0.1011	-0.986	1.0225	0.2111	0.3249	-1.0898	-1.0506	0.7644	0.0024	-1.1037	-1.5722	-1.5703	-2.5479	-2.1209	-1.1739	4	ANOMP
875	-3.1686	-0.3374	0.3354	-0.6277	0.2851	0.7471	0.5058	-1.275	-0.3433	-0.3485	-0.1148	-1.83	2.1636	-2.5287	0.9792	-0.3229	-1.0269	0.798	-0.2571	0.0322	-1.1807	-1.2678	0.4353	-0.1895	-1.01	-1.724	-1.4275	-2.5424	-1.92	-0.9921	4	ANOMP
878.9063	-3.2531	-0.2511	0.2418	-0.5805	0.1996	0.6735	0.343	-1.3723	-0.4978	-0.6767	-0.4839	-1.9845	2.0309	-2.8005	0.5655	-0.5584	-1.0733	0.5671	-0.7508	-0.2869	-1.2052	-1.3624	0.1508	-0.3676	-0.8455	-1.7059	-1.1457	-2.3851	-1.5564	-0.6639	4	ANOMP
882.8125	-3.3531	-0.1947	0.1609	-0.565	-0.064	0.3389	-0.0106	-1.4168	-0.6896	-1.1685	-0.9994	-2.1718	1.8718	-3.086	0.0355	-0.8057	-1.1369	0.3234	-1.2553	-0.6132	-1.1479	-1.3624	-0.1001	-0.5231	-0.611	-1.4822	-0.7557	-2.086	-1.0482	-0.1803	4	ANOMP
886.7188	-3.4981	-0.2061	0.065	-0.61	-0.529	-0.2506	-0.5474	-1.4591	-0.9301	-1.8244	-1.648	-2.4032	1.6768	-3.3974	-0.5777	-1.0734	-1.2474	0.0666	-1.7449	-0.9382	-1.0148	-1.2828	-0.3033	-0.669	-0.3178	-1.0445	-0.2807	-1.661	-0.4268	0.4402	4	ANOMP
890.625	-3.704	-0.3229	-0.0746	-0.7468	-1.1676	-1.0711	-1.2479	-1.5468	-1.2287	-2.5994	-2.4021	-2.6764	1.4682	-3.7396	-1.2536	-1.3602	-1.4088	-0.2029	-2.2017	-1.2378	-0.8243	-1.1569	-0.4538	-0.7931	0.0027	-0.424	0.2516	-1.1442	0.2563	1.1561	4	ANOMP
894.5313	-3.9731	-0.5665	-0.2664	-0.9877	-1.9504	-2.0502	-2.0524	-1.715	-1.5705	-3.4476	-3.2103	-2.9873	1.2618	-4.0933	-1.9408	-1.6629	-1.6315	-0.4511	-2.5926	-1.4987	-0.5998	-0.9851	-0.5401	-0.8913	0.3336	0.3196	0.8043	-0.5724	0.9436	1.9142	4	ANOMP
898.4375	-4.2968	-0.9347	-0.5137	-1.3305	-2.8104	-3.1056	-2.8988	-1.9832	-1.946	-4.2958	-4.0166	-3.3327	1.0954	-4.4424	-2.5963	-1.9657	-1.9015	-0.6502	-2.8871	-1.6996	-0.3798	-0.7896	-0.5447	-0.9576	0.6327	1.0978	1.3388	-0.0024	1.5727	2.6379	4	ANOMP
902.3438	-4.6563	-1.407	-0.8078	-1.7718	-3.6854	-4.1461	-3.711	-2.3427	-2.3237	-5.0854	-4.7734	-3.7005	0.9841	-4.7537	-3.1768	-2.2552	-2.2083	-0.7725	-3.0694	-1.841	-0.202	-0.581	-0.467	-0.9808	0.8622	1.8137	1.8193	0.5153	2.0841	3.2538	4	ANOMP
906.25	-5.0036	-1.9397	-1.1205	-2.2737	-4.4917	-5.0797	-4.4156	-2.7673	-2.6674	-5.7426	-5.4216	-4.0768	0.9604	-4.9919	-3.6513	-2.5188	-2.5074	-0.7861	-3.1176	-1.9246	-0.0966	-0.361	-0.2997	-0.9617	0.9977	2.3755	2.2157	0.9244	2.4377	3.7038	4	ANOMP
910.1563	-5.3154	-2.4797	-1.4205	-2.79	-5.1817	-5.8397	-4.9592	-3.2054	-2.9446	-6.2363	-5.9353	-4.4477	1.015	-5.1337	-4.0013	-2.7388	-2.7783	-0.6898	-3.0439	-1.9528	-0.0848	-0.1528	-0.0542	-0.9126	1.0113	2.7155	2.4875	1.1926	2.6059	3.9474	4	ANOMP
914.0625	-5.5468	-2.9656	-1.6819	-3.2623	-5.7058	-6.3847	-5.3042	-3.5959	-3.1242	-6.544	-6.2957	-4.7864	1.15	-5.1633	-4.2218	-2.9048	-2.9769	-0.4875	-2.8635	-1.9432	-0.1661	0.0285	0.2353	-0.8386	0.9	2.7923	2.6179	1.2976	2.5891	3.977	4	ANOMP
917.9688	-5.6818	-3.3515	-1.8859	-3.6455	-6.0472	-6.7115	-5.4574	-3.8909	-3.1928	-6.6863	-6.5153	-5.0905	1.3277	-5.0937	-4.334	-3.0234	-3.0929	-0.2243	-2.6176	-1.9182	-0.3457	0.1417	0.5267	-0.7645	0.6559	2.6037	2.5747	1.229	2.405	3.8047	4	ANOMP
921.875	-5.6999	-3.5979	-2.0241	-3.8827	-6.2144	-6.8488	-5.4447	-4.0482	-3.1455	-6.6835	-6.618	-5.3432	1.5177	-4.9383	-4.3595	-3.1016	-3.1092	0.0666	-2.353	-1.901	-0.592	0.1772	0.7758	-0.7081	0.2959	2.181	2.3666	1.0171	2.0932	3.472	4	ANOMP
925.7813	-5.6213	-3.702	-2.1055	-3.9505	-6.2394	-6.8456	-5.317	-4.0632	-3.0024	-6.5931	-6.6403	-5.5436	1.6791	-4.7442	-4.3399	-3.1638	-3.046	0.3107	-2.1189	-1.9132	-0.8916	0.0976	0.9344	-0.6958	-0.1546	1.5732	1.9952	0.6858	1.6991	3.027	4	ANOMP
929.6875	-5.4495	-3.6693	-2.1391	-3.8368	-6.1622	-6.7611	-5.1324	-3.9395	-2.7951	-6.4585	-6.6212	-5.6955	1.79	-4.546	-4.299	-3.2248	-2.9242	0.4698	-1.9553	-1.9787	-1.2243	-0.0987	0.9671	-0.7413	-0.6746	0.8605	1.4825	0.2921	1.2727	2.537	4	ANOMP
933.5938	-5.2204	-3.5311	-2.1482	-3.5577	-6.0258	-6.6475	-4.946	-3.7132	-2.5515	-6.3231	-6.5966	-5.7991	1.8336	-4.3869	-4.2563	-3.3129	-2.7788	0.5034	-1.8844	-2.0932	-1.5579	-0.4096	0.8589	-0.8486	-1.22	0.1005	0.8734	-0.1206	0.8545	2.0506	4	ANOMP
937.5	-4.954	-3.3165	-2.1455	-3.1305	-5.8567	-6.5365	-4.8015	-3.4304	-2.3033	-6.204	-6.5766	-5.8564	1.8282	-4.2896	-4.2208	-3.4293	-2.6397	0.4043	-1.9108	-2.2514	-1.8816	-0.8115	0.628	-1.0022	-1.761	-0.6331	0.2161	-0.4924	0.48	1.6088	4	ANOMP
941.4063	-4.674	-3.0684	-2.1328	-2.6096	-5.6731	-6.4447	-4.7088	-3.1359	-2.0742	-6.1058	-6.5603	-5.8718	1.8036	-4.2642	-4.1754	-3.5693	-2.5297	0.1962	-2.0135	-2.4278	-2.1752	-1.2578	0.308	-1.1895	-2.25	-1.3004	-0.4193	-0.7851	0.1809	1.2433	4	ANOMP
945.3125	-4.3922	-2.8074	-2.1082	-2.0296	-5.4658	-6.3475	-4.6597	-2.8659	-1.8715	-6.004	-6.5275	-5.8418	1.7909	-4.2942	-4.0981	-3.7157	-2.4679	-0.0757	-2.148	-2.5987	-2.4307	-1.686	-0.0429	-1.3649	-2.6628	-1.8804	-0.9739	-0.9815	-0.0537	0.9542	4	ANOMP
949.2188	-4.109	-2.5479	-2.0459	-1.4327	-5.2017	-6.2097	-4.6238	-2.6473	-1.6874	-5.8526	-6.4425	-5.7586	1.8441	-4.3501	-3.9549	-3.8388	-2.4392	-0.3425	-2.2621	-2.7273	-2.6329	-2.051	-0.357	-1.4926	-2.9605	-2.3627	-1.3862	-1.071	-0.2141	0.7402	4	ANOMP
953.125	-3.8199	-2.2852	-1.9314	-0.8555	-4.8581	-5.9861	-4.5529	-2.4809	-1.5019	-5.619	-6.2744	-5.6177	1.9886	-4.3855	-3.7231	-3.8934	-2.4283	-0.5407	-2.3167	-2.7792	-2.7702	-2.2928	-0.5733	-1.5354	-3.1296	-2.7572	-1.6089	-1.0656	-0.3132	0.5874	4	ANOMP
957.0313	-3.5022	-2.0129	-1.7355	-0.3096	-4.3904	-5.6193	-4.4079	-2.3532	-1.2869	-5.2549	-5.9894	-5.4182	2.2427	-4.3596	-3.3781	-3.8529	-2.4015	-0.6057	-2.2599	-2.7242	-2.8288	-2.3824	-0.6392	-1.4713	-3.1428	-3.0695	-1.623	-0.9906	-0.3591	0.487	4	ANOMP
960.9375	-3.1459	-1.7129	-1.4419	0.1859	-3.7931	-5.0956	-4.1624	-2.2495	-1.026	-4.7494	-5.5839	-5.1609	2.5864	-4.2451	-2.9281	-3.6884	-2.3279	-0.5084	-2.0862	-2.5614	-2.797	-2.316	-0.5456	-1.2876	-2.9982	-3.3068	-1.4275	-0.8869	-0.3673	0.4288	4	ANOMP
964.8438	-2.7568	-1.3702	-1.0564	0.6204	-3.0813	-4.4238	-3.8133	-2.1495	-0.7142	-4.1204	-5.0694	-4.8645	2.9818	-4.0396	-2.3908	-3.3984	-2.186	-0.2566	-1.808	-2.296	-2.6634	-2.1169	-0.3101	-1.0031	-2.7055	-3.4631	-1.0593	-0.7906	-0.3455	0.4179	4	ANOMP
968.75	-2.3422	-1.0047	-0.5982	0.9904	-2.3004	-3.6365	-3.387	-2.0459	-0.3624	-3.4104	-4.4939	-4.5564	3.3718	-3.7551	-1.8236	-3.0129	-1.9779	0.1162	-1.468	-1.9569	-2.4288	-1.836	0.0199	-0.6567	-2.2819	-3.5231	-0.5703	-0.7351	-0.2973	0.4561	4	ANOMP
972.6563	-1.929	-0.6288	-0.1123	1.2709	-1.5299	-2.8225	-2.9365	-1.9418	-0.0037	-2.6872	-3.9225	-4.2705	3.6859	-3.4383	-1.2858	-2.5652	-1.7138	0.5466	-1.1303	-1.5928	-2.102	-1.5346	0.3703	-0.2908	-1.7632	-3.4718	-0.0271	-0.7492	-0.2259	0.5556	4	ANOMP
976.5625	-1.5536	-0.2852	0.3477	1.4618	-0.8526	-2.067	-2.532	-1.86	0.3172	-2.0354	-3.4198	-4.0459	3.865	-3.1446	-0.8386	-2.1143	-1.4347	0.9466	-0.8539	-1.2455	-1.702	-1.2756	0.6612	0.0301	-1.1914	-3.2772	0.5011	-0.8329	-0.1268	0.7274	4	ANOMP
980.4688	-1.2713	-0.0147	0.7118	1.525	-0.374	-1.4765	-2.2424	-1.8277	0.5404	-1.5367	-3.0648	-3.9164	3.8618	-2.9314	-0.5381	-1.7284	-1.1924	1.2398	-0.708	-0.9687	-1.2598	-1.1224	0.8208	0.2524	-0.6091	-2.9413	0.9443	-0.9769	-0.01	0.9724	4	ANOMP
984.375	-1.1268	0.1162	0.9254	1.4441	-0.1676	-1.1384	-2.1288	-1.8904	0.6104	-1.2658	-2.9094	-3.9127	3.6664	-2.8542	-0.4336	-1.4657	-1.0442	1.3625	-0.7371	-0.8042	-0.8243	-1.0996	0.8035	0.3442	-0.0873	-2.4731	1.257	-1.1642	0.1327	1.2815	4	ANOMP
988.2813	-1.1427	0.0894	0.9486	1.2073	-0.2699	-1.0943	-2.2183	-2.0636	0.5035	-1.2417	-2.9707	-4.0405	3.3032	-2.9319	-0.5186	-1.3598	-1.0319	1.2866	-0.9349	-0.7682	-0.432	-1.2137	0.6058	0.2919	0.3377	-1.9045	1.4166	-1.3501	0.2877	1.632	4	ANOMP
992.1875	-1.3263	-0.1143	0.7741	0.8291	-0.6726	-1.3534	-2.4974	-2.36	0.2172	-1.4654	-3.2353	-4.2841	2.8241	-3.1501	-0.7695	-1.4143	-1.1774	1.033	-1.2749	-0.8546	-0.1338	-1.4237	0.2639	0.1137	0.6304	-1.2954	1.4366	-1.4938	0.4504	1.9838	4	ANOMP
996.0938	-1.6622	-0.4729	0.4209	0.3368	-1.314	-1.8647	-2.9233	-2.7523	-0.206	-1.8758	-3.643	-4.6027	2.3036	-3.4742	-1.129	-1.6029	-1.4651	0.6516	-1.688	-1.036	0.0457	-1.6806	-0.1501	-0.1531	0.7609	-0.7259	1.3443	-1.5606	0.6109	2.3042	4	ANOMP
1000	-2.0863	-0.9352	-0.0496	-0.2055	-2.0799	-2.5361	-3.4192	-3.1927	-0.7028	-2.3799	-4.1071	-4.9359	1.8304	-3.8155	-1.5077	-1.8634	-1.8365	0.2302	-2.0821	-1.2519	0.1007	-1.9083	-0.5342	-0.4408	0.7368	-0.2772	1.1884	-1.5165	0.7595	2.5492	4	ANOMP
1003.9063	-2.5309	-1.4206	-0.5514	-0.7218	-2.8317	-3.2452	-3.8765	-3.6036	-1.1801	-2.8599	-4.528	-5.2105	1.4859	-4.0874	-1.8049	-2.1188	-2.2201	-0.1379	-2.3585	-1.4428	0.0416	-2.0465	-0.7906	-0.6745	0.5686	-0.0245	1.0293	-1.3574	0.8913	2.6802	4	ANOMP
1007.8125	-2.8963	-1.8279	-0.9887	-1.1091	-3.4226	-3.8388	-4.1929	-3.8936	-1.5201	-3.1999	-4.7889	-5.3477	1.3232	-4.1883	-1.9313	-2.2634	-2.4974	-0.3498	-2.4221	-1.5292	-0.0938	-2.041	-0.8333	-0.7817	0.3068	-0.0245	0.9229	-1.081	1.0023	2.6756	4	ANOMP
1011.7188	-3.104	-2.0638	-1.2573	-1.2905	-3.7204	-4.2047	-4.2888	-3.9732	-1.6333	-3.2876	-4.8084	-5.2864	1.3691	-4.0451	-1.8118	-2.2266	-2.5769	-0.3493	-2.2099	-1.4578	-0.2643	-1.8842	-0.6074	-0.7149	-0.0019	-0.2922	0.907	-0.7206	1.0845	2.5379	4	ANOMP
1015.625	-3.0831	-2.0474	-1.2819	-1.1914	-3.6385	-4.2356	-4.0979	-3.7686	-1.4624	-3.0576	-4.5284	-4.9873	1.6118	-3.6114	-1.4054	-1.9484	-2.3469	-0.1102	-1.7026	-1.1823	-0.3988	-1.5969	-0.1192	-0.4404	-0.301	-0.8086	0.987	-0.3233	1.1354	2.2806	4	ANOMP
1019.5313	-2.7954	-1.7315	-1.0059	-0.7809	-3.1499	-3.8925	-3.6038	-3.2527	-0.9755	-2.4926	-3.9362	-4.435	2.0077	-2.8883	-0.704	-1.4088	-1.7692	0.3384	-0.9258	-0.7037	-0.4529	-1.251	0.5758	0.0228	-0.5341	-1.5109	1.1575	0.0617	1.1604	1.9411	4	ANOMP
1023.4375	-2.2427	-1.1215	-0.4241	-0.0818	-2.2935	-3.1788	-2.8374	-2.4227	-0.2092	-1.6172	-3.0725	-3.6577	2.4832	-1.9301	0.2387	-0.6207	-0.8338	0.9312	0.0488	-0.0282	-0.3738	-0.9456	1.3758	0.6346	-0.6569	-2.2963	1.3711	0.359	1.1486	1.5683	4	ANOMP
1027.3438	-1.4731	-0.2502	0.4345	0.8504	-1.1594	-2.1602	-1.8551	-1.3314	0.7631	-0.5094	-1.9966	-2.7082	2.9718	-0.8169	1.3673	0.3498	0.4112	1.5716	1.1229	0.7913	-0.147	-0.7742	2.1553	1.3324	-0.641	-3.0568	1.5852	0.5276	1.1073	1.2161	4	ANOMP
1031.25	-0.5681	0.7876	1.485	1.8991	0.1046	-0.9497	-0.7547	-0.0773	1.8245	0.7056	-0.8125	-1.6659	3.3895	0.3317	2.5814	1.413	1.8617	2.1312	2.1715	1.6845	0.2225	-0.8465	2.773	2.0228	-0.4869	-3.6799	1.7347	0.509	1.0223	0.9274	4	ANOMP
1035.1563	0.3669	1.8826	2.63	2.9304	1.3387	0.3225	0.3694	1.2159	2.8413	1.9024	0.3634	-0.6355	3.6791	1.3849	3.7701	2.4616	3.3694	2.5143	3.0774	2.5686	0.6975	-1.2251	3.1117	2.6187	-0.2064	-4.084	1.7697	0.2821	0.8909	0.7379	4	ANOMP
1039.0625	1.2246	2.9157	3.7559	3.8136	2.3974	1.5266	1.4199	2.4191	3.689	2.9546	1.4356	0.2977	3.8259	2.2336	4.8451	3.3921	4.7835	2.6502	3.7551	3.3718	1.2352	-1.9201	3.103	3.0574	0.1659	-4.2163	1.6584	-0.1429	0.7104	0.6683	4	ANOMP
1042.9688	1.901	3.783	4.7568	4.4373	3.1619	2.5394	2.3335	3.4173	4.2717	3.7656	2.3256	1.0568	3.8314	2.8045	5.7287	4.1284	5.9599	2.5048	4.1424	4.0272	1.7634	-2.8937	2.7376	3.2883	0.594	-4.0845	1.4002	-0.7419	0.4932	0.7129	4	ANOMP
1046.875	2.3205	4.3944	5.5381	4.7177	3.5615	3.2825	3.0467	4.1132	4.5176	4.266	2.9816	1.5845	3.7291	3.054	6.3701	4.6125	6.7676	2.1062	4.232	4.4877	2.2166	-4.0424	2.0562	3.2942	1.0163	-3.7331	1.0061	-1.456	0.2373	0.8542	4	ANOMP
1050.7813	2.4514	4.7089	6.0481	4.6377	3.5942	3.7144	3.5403	4.4577	4.4376	4.446	3.3861	1.8545	3.5718	2.9949	6.7492	4.8243	7.1358	1.5343	4.052	4.734	2.5384	-5.2215	1.168	3.096	1.3945	-3.2531	0.5325	-2.216	-0.04	1.0524	4	ANOMP
1054.6875	2.3028	4.7239	6.2604	4.2282	3.2956	3.8339	3.8144	4.4446	4.0708	4.3201	3.5547	1.8659	3.4141	2.6726	6.8687	4.7784	7.0435	0.8875	3.6633	4.7627	2.6862	-6.251	0.2158	2.7337	1.6813	-2.7663	0.0275	-2.9365	-0.3223	1.2629	4	ANOMP
1058.5938	1.9082	4.4712	6.1959	3.5682	2.7546	3.6785	3.879	4.1046	3.4899	3.9446	3.5111	1.6477	3.2977	2.1672	6.7496	4.5048	6.5271	0.283	3.1397	4.5918	2.6352	-6.9646	-0.6488	2.2674	1.844	-2.3772	-0.448	-3.5474	-0.5887	1.4365	4	ANOMP
1062.5	1.3428	4.0239	5.8977	2.7727	2.0837	3.3039	3.7617	3.5091	2.8108	3.3974	3.2956	1.225	3.2577	1.5626	6.4232	4.0684	5.6744	-0.1616	2.5606	4.2499	2.3934	-7.2183	-1.287	1.7574	1.8731	-2.1727	-0.8371	-3.9756	-0.8205	1.5465	4	ANOMP
1066.4063	0.686	3.4407	5.4209	1.9486	1.3615	2.758	3.4612	2.725	2.1276	2.7396	2.9306	0.6436	3.2754	0.9349	5.9037	3.4962	4.5849	-0.382	1.972	3.7495	1.9766	-6.9251	-1.6138	1.2378	1.7436	-2.2004	-1.1212	-4.1842	-1.0018	1.5488	4	ANOMP
1070.3125	0.0128	2.7976	4.8277	1.1963	0.6737	2.0957	2.9917	1.8309	1.5072	2.0174	2.4247	-0.0705	3.3314	0.3308	5.2087	2.8257	3.3817	-0.3516	1.4051	3.1081	1.4234	-6.0701	-1.6015	0.7364	1.4713	-2.4509	-1.2962	-4.1674	-1.1359	1.4438	4	ANOMP
1074.2188	-0.614	2.1398	4.17	0.5768	0.0478	1.3416	2.3494	0.8859	0.9895	1.2624	1.7779	-0.8927	3.3591	-0.2296	4.3382	2.0689	2.174	-0.0938	0.852	2.3349	0.7693	-4.7106	-1.2774	0.2469	1.0536	-2.854	-1.3903	-3.9442	-1.2155	1.2424	4	ANOMP
1078.125	-1.1654	1.4985	3.485	0.0963	-0.5244	0.5003	1.5162	-0.0854	0.5635	0.4628	0.9547	-1.8159	3.3041	-0.7674	3.2823	1.2102	1.0362	0.3121	0.2715	1.419	0.0725	-2.9792	-0.7442	-0.2572	0.5086	-3.299	-1.4607	-3.5647	-1.2596	0.9674	4	ANOMP
1082.0313	-1.6368	0.8744	2.7809	-0.275	-1.0858	-0.4456	0.493	-1.0604	0.1867	-0.4076	-0.0612	-2.8327	3.0909	-1.3305	2.0292	0.2334	0.0258	0.7552	-0.3844	0.3568	-0.6388	-1.0596	-0.1283	-0.8231	-0.1428	-3.6386	-1.5603	-3.096	-1.28	0.6488	4	ANOMP
1085.9375	-2.0459	0.2498	2.0627	-0.6096	-1.6913	-1.5129	-0.7142	-2.0477	-0.2205	-1.3913	-1.2894	-3.9336	2.6809	-1.9778	0.5864	-0.8748	-0.8406	1.1271	-1.1653	-0.8469	-1.3207	0.844	0.4244	-1.4922	-0.8719	-3.734	-1.7521	-2.6142	-1.3027	0.3397	4	ANOMP
1089.8438	-2.4368	-0.3956	1.3227	-0.9977	-2.404	-2.722	-2.0733	-3.0541	-0.7342	-2.5185	-2.7284	-5.1055	2.0527	-2.7642	-1.0336	-2.1202	-1.5688	1.3098	-2.1044	-2.1651	-1.9352	2.5222	0.7789	-2.294	-1.641	-3.4722	-2.0712	-2.1869	-1.3364	0.077	4	ANOMP
1093.75	-2.8299	-1.0734	0.5522	-1.51	-3.2472	-4.057	-3.5229	-4.0709	-1.4119	-3.7954	-4.3244	-6.2977	1.2295	-3.7101	-2.7668	-3.4534	-2.1738	1.2421	-3.1921	-3.5446	-2.4529	3.8135	0.8639	-3.2172	-2.3869	-2.7727	-2.5216	-1.8538	-1.3777	-0.0871	4	ANOMP
1097.6563	-3.2677	-1.7893	-0.2446	-2.1923	-4.2322	-5.482	-4.9788	-5.0877	-2.276	-5.2004	-6.0121	-7.4645	0.2582	-4.8142	-4.5345	-4.8238	-2.676	0.8898	-4.3826	-4.9142	-2.8343	4.5985	0.6326	-4.2322	-3.0555	-1.6368	-3.0739	-1.646	-1.42	-0.1221	4	ANOMP
1101.5625	-3.7504	-2.5211	-1.0391	-3.0423	-5.304	-6.9229	-6.3342	-6.0532	-3.3142	-6.664	-7.6648	-8.5209	-0.7755	-6.0196	-6.2208	-6.1302	-3.0815	0.2889	-5.5899	-6.1596	-3.0488	4.8276	0.1262	-5.2549	-3.5855	-0.1277	-3.6648	-1.5479	-1.4373	-0.0012	4	ANOMP
1105.4688	-4.2686	-3.222	-1.79	-4.0114	-6.3858	-8.2811	-7.4733	-6.8986	-4.4469	-8.0894	-9.1575	-9.3782	-1.79	-7.2424	-7.6954	-7.2438	-3.386	-0.4957	-6.7008	-7.1687	-3.067	4.5376	-0.5647	-6.1813	-3.9091	1.6287	-4.1966	-1.5206	-1.3855	0.2933	4	ANOMP
1109.375	-4.7872	-3.8361	-2.445	-5.0091	-7.3644	-9.4452	-8.3056	-7.5436	-5.5746	-9.3508	-10.3434	-9.9586	-2.6923	-8.3628	-8.834	-8.047	-3.5674	-1.357	-7.5876	-7.8237	-2.8766	3.8035	-1.3233	-6.8881	-3.9696	3.4601	-4.5598	-1.5019	-1.2177	0.7602	4	ANOMP
1113.2813	-5.2499	-4.2988	-2.9359	-5.9	-8.129	-10.3015	-8.7392	-7.9073	-6.5583	-10.3226	-11.1053	-10.1859	-3.4096	-9.2619	-9.5213	-8.4307	-3.591	-2.1779	-8.1312	-8.0273	-2.4629	2.7708	-1.9951	-7.2563	-3.7341	5.1828	-4.6489	-1.4183	-0.8932	1.3974	4	ANOMP
1117.1875	-5.604	-4.5574	-3.2137	-6.5705	-8.5794	-10.7675	-8.747	-7.9341	-7.2887	-10.8967	-11.3648	-10.0345	-3.8864	-9.8287	-9.6872	-8.322	-3.4333	-2.852	-8.2435	-7.7296	-1.8498	1.594	-2.4701	-7.1958	-3.1919	6.6078	-4.3866	-1.2024	-0.3718	2.1842	4	ANOMP
1121.0938	-5.8031	-4.5784	-3.2455	-6.915	-8.6585	-10.7975	-8.337	-7.5959	-7.6551	-11.0049	-11.0966	-9.5127	-4.1118	-9.9996	-9.3136	-7.7148	-3.0833	-3.302	-7.898	-6.9323	-1.077	0.4231	-2.6529	-6.664	-2.3782	7.5878	-3.7375	-0.806	0.3591	3.0906	4	ANOMP
1125	-5.8118	-4.3579	-3.0223	-6.8691	-8.3381	-10.3915	-7.5665	-6.91	-7.6074	-10.6263	-10.3316	-8.6641	-4.0914	-9.7474	-8.4295	-6.6561	-2.5447	-3.4852	-7.1067	-5.6855	-0.1957	-0.5937	-2.5051	-5.6726	-1.3414	8.031	-2.6971	-0.1974	1.3013	4.0847	4	ANOMP
1128.9063	-5.6227	-3.9306	-2.5732	-6.4291	-7.6708	-9.6143	-6.5429	-5.9464	-7.1492	-9.8063	-9.1698	-7.5805	-3.8605	-9.0974	-7.1331	-5.2607	-1.8638	-3.4043	-5.9439	-4.1119	0.708	-1.3601	-2.0451	-4.2981	-0.1787	7.9137	-1.3398	0.6181	2.4032	5.1138	4	ANOMP
1132.8125	-5.2518	-3.3497	-1.9523	-5.6536	-6.7299	-8.567	-5.3865	-4.8054	-6.3301	-8.6417	-7.7416	-6.3877	-3.4686	-8.1364	-5.5631	-3.6834	-1.1056	-3.0925	-4.5412	-2.3728	1.5407	-1.8137	-1.3406	-2.6663	0.9922	7.2737	0.2238	1.5881	3.6041	6.1229	4	ANOMP
1136.7188	-4.7422	-2.6938	-1.2409	-4.6332	-5.6349	-7.3847	-4.2379	-3.6177	-5.2542	-7.2567	-6.2239	-5.2145	-2.9727	-6.9833	-3.8754	-2.1066	-0.3642	-2.6202	-3.0489	-0.6432	2.2221	-1.9342	-0.4929	-0.9467	2.0581	6.2105	1.8625	2.6549	4.8236	7.0497	4	ANOMP
1140.625	-4.1436	-2.0352	-0.5259	-3.4973	-4.5044	-6.1925	-3.2238	-2.5154	-4.0465	-5.8008	-4.7689	-4.1841	-2.4168	-5.7646	-2.2422	-0.7088	0.2744	-2.047	-1.6249	0.8927	2.668	-1.7437	0.3867	0.681	2.9031	4.8573	3.4057	3.7144	5.9523	7.8256	4	ANOMP
1144.5313	-3.5104	-1.4384	0.11	-2.3714	-3.4422	-5.1093	-2.437	-1.6059	-2.8342	-4.4049	-3.5184	-3.3927	-1.8355	-4.6033	-0.8036	0.3662	0.714	-1.4438	-0.4026	2.0813	2.8393	-1.2833	1.1926	2.0478	3.4409	3.3705	4.7043	4.6821	6.8954	8.3933	4	ANOMP
1148.4375	-2.9031	-0.9547	0.6072	-1.3723	-2.5322	-4.2175	-1.936	-0.9768	-1.7278	-3.1922	-2.5675	-2.9036	-1.2455	-3.6105	0.341	1.018	0.894	-0.8538	0.5101	2.8168	2.7121	-0.6124	1.8462	3.0178	3.6127	1.8923	5.6279	5.4676	7.56	8.6906	4	ANOMP
1152.3438	-2.3509	-0.5961	0.935	-0.5655	-1.8108	-3.5361	-1.7301	-0.65	-0.7983	-2.2117	-1.9407	-2.725	-0.6559	-2.8337	1.1323	1.2221	0.7944	-0.2952	1.0715	3.0627	2.3125	0.2135	2.3149	3.5183	3.415	0.5473	6.092	6.0071	7.8841	8.6874	4	ANOMP
1156.25	-1.8772	-0.3343	1.1041	0.0145	-1.2572	-3.0406	-1.7647	-0.6073	-0.0646	-1.4717	-1.6253	-2.8168	-0.0477	-2.2783	1.5787	1.0075	0.4226	0.2393	1.2879	2.839	1.7025	1.1372	2.5949	3.5246	2.8831	-0.5627	6.0711	6.2662	7.8404	8.3729	4	ANOMP
1160.1563	-1.4904	-0.1384	1.1354	0.3832	-0.8413	-2.672	-1.9824	-0.7914	0.4795	-0.9513	-1.5566	-3.1318	0.5709	-1.9287	1.7164	0.4607	-0.1606	0.7543	1.1992	2.2158	0.9439	2.1022	2.7235	3.0796	2.089	-1.4049	5.5752	6.2321	7.4273	7.7488	4	ANOMP
1164.0625	-1.1645	0.0466	1.0913	0.6018	-0.4808	-2.3315	-2.2683	-1.1118	0.8917	-0.5699	-1.6271	-3.5668	1.2132	-1.7155	1.6442	-0.2925	-0.8656	1.3012	0.8988	1.3236	0.1452	3.0781	2.7667	2.2755	1.1331	-1.9563	4.6784	5.9371	6.7023	6.8729	4	ANOMP
1167.9688	-0.8818	0.2685	1.0368	0.7273	-0.1081	-1.9288	-2.5301	-1.4718	1.2435	-0.249	-1.7362	-4.0295	1.8823	-1.5619	1.4432	-1.1152	-1.5929	1.8893	0.4842	0.2954	-0.6102	4.0335	2.7858	1.241	0.1268	-2.2472	3.4893	5.4299	5.7295	5.8111	4	ANOMP
1171.875	-0.6245	0.5576	1.025	0.83	0.3274	-1.3961	-2.6874	-1.7964	1.5908	0.0783	-1.7962	-4.4495	2.5523	-1.411	1.2042	-1.8861	-2.2374	2.5221	0.0406	-0.7392	-1.2548	4.9281	2.8312	0.1019	-0.8405	-2.3227	2.1266	4.7771	4.6059	4.6492	4	ANOMP
1175.7813	-0.3749	0.9216	1.1036	0.9659	0.8624	-0.692	-2.6842	-2.0168	1.9931	0.4596	-1.7484	-4.7609	3.2109	-1.2042	0.9855	-2.5057	-2.7115	3.1934	-0.3644	-1.6651	-1.7316	5.7485	2.9326	-1.0104	-1.671	-2.2231	0.7307	4.0585	3.4527	3.4979	4	ANOMP
1179.6875	-0.1431	1.3389	1.2891	1.1513	1.4742	0.1453	-2.5133	-2.1204	2.4622	0.8915	-1.5866	-4.9427	3.8227	-0.9505	0.8101	-2.9402	-2.9697	3.8552	-0.6917	-2.4223	-2.027	6.4567	3.0908	-2.0076	-2.321	-2.0159	-0.5875	3.3431	2.36	2.4506	4	ANOMP
1183.5938	0.0696	1.7635	1.5563	1.385	2.1251	1.0616	-2.2033	-2.1241	2.9776	1.3442	-1.3403	-5.0018	4.3609	-0.6587	0.6801	-3.1775	-2.9979	4.4589	-0.9453	-2.9805	-2.1507	7.0304	3.2853	-2.8286	-2.7664	-1.7359	-1.7339	2.6967	1.4254	1.5906	4	ANOMP
1187.5	0.2314	2.128	1.8681	1.6295	2.7233	1.9335	-1.8215	-2.0641	3.4858	1.7387	-1.0812	-4.9682	4.7891	-0.3996	0.5401	-3.262	-2.8197	4.9316	-1.1508	-3.356	-2.1379	7.4376	3.4589	-3.4622	-3.0255	-1.4268	-2.6484	2.1558	0.7091	0.9833	4	ANOMP
1191.4063	0.3155	2.3694	2.1695	1.8391	3.1846	2.6339	-1.451	-1.9973	3.9081	1.9828	-0.8925	-4.8986	5.0914	-0.2337	0.336	-3.2607	-2.5074	5.2139	-1.3649	-3.5973	-2.0402	7.6572	3.5585	-3.9217	-3.1232	-1.1109	-3.298	1.7517	0.245	0.6556	4	ANOMP
1195.3125	0.3028	2.4394	2.3922	1.9718	3.4328	3.0521	-1.1747	-1.9782	4.1735	2.0001	-0.8589	-4.8277	5.2586	-0.2328	0.016	-3.2307	-2.1219	5.2693	-1.6194	-3.7473	-1.8911	7.6863	3.5376	-4.2317	-3.0941	-0.7999	-3.6762	1.4917	0.0504	0.6156	4	ANOMP
1199.2188	0.1801	2.3066	2.4904	1.9936	3.4028	3.0966	-1.0701	-2.0454	4.2163	1.7256	-1.0371	-4.8005	5.2804	-0.4492	-0.4668	-3.2352	-1.7456	5.0775	-1.9585	-3.8646	-1.7366	7.5135	3.3667	-4.4436	-2.9823	-0.5063	-3.8162	1.3535	0.0923	0.8247	4	ANOMP
1203.125	-0.0436	1.9821	2.4322	1.8963	3.0846	2.7394	-1.1638	-2.2036	4.0072	1.1483	-1.4425	-4.8341	5.1759	-0.8901	-1.1022	-3.2988	-1.4383	4.653	-2.3867	-3.9673	-1.5857	7.1554	3.043	-4.589	-2.8069	-0.2299	-3.7371	1.3208	0.3286	1.2311	4	ANOMP
1207.0313	-0.3468	1.508	2.2163	1.6986	2.5006	2.0144	-1.457	-2.4332	3.5504	0.3051	-2.0475	-4.9173	4.9554	-1.5305	-1.8663	-3.4129	-1.2206	4.0362	-2.8735	-4.0569	-1.4388	6.6249	2.5862	-4.6795	-2.5746	0.0241	-3.4939	1.3549	0.7036	1.7688	4	ANOMP
1210.9375	-0.6849	0.9616	1.8781	1.4359	1.7342	1.0244	-1.8915	-2.6859	2.9013	-0.7094	-2.773	-5.0191	4.6427	-2.2987	-2.6763	-3.5384	-1.1024	3.2934	-3.3717	-4.1087	-1.2652	5.9467	2.0489	-4.7131	-2.2764	0.2605	-3.123	1.4167	1.1482	2.3597	4	ANOMP
1214.8438	-1.0013	0.4316	1.4745	1.1704	0.8915	-0.0829	-2.3815	-2.885	2.1495	-1.7649	-3.5012	-5.0791	4.2654	-3.086	-3.429	-3.6029	-1.0342	2.5062	-3.8026	-4.0614	-1.027	5.1576	1.4908	-4.6686	-1.8928	0.4787	-2.6666	1.4676	1.5982	2.9424	4	ANOMP
1218.75	-1.2427	0.0139	1.0841	0.9563	0.1065	-1.1379	-2.811	-2.9636	1.3999	-2.7126	-4.1144	-5.0414	3.8423	-3.781	-4.0049	-3.5325	-0.9565	1.7502	-4.0894	-3.8564	-0.6902	4.2763	0.9739	-4.5145	-1.4014	0.6801	-2.1643	1.4671	1.9986	3.4592	4	ANOMP
1222.6563	-1.3545	-0.2106	0.7931	0.8473	-0.4899	-1.9579	-3.052	-2.8527	0.7717	-3.4063	-4.4753	-4.8432	3.4032	-4.2646	-4.2931	-3.2488	-0.791	1.1012	-4.1549	-3.441	-0.2293	3.3426	0.5567	-4.219	-0.795	0.8691	-1.6434	1.3971	2.305	3.8692	4	ANOMP
1226.5625	-1.3022	-0.182	0.6709	0.8723	-0.794	-2.4093	-3.0124	-2.5095	0.3658	-3.7276	-4.5066	-4.4427	2.9791	-4.4469	-4.2136	-2.712	-0.476	0.6089	-3.9553	-2.7878	0.373	2.3813	0.2717	-3.7713	-0.0764	1.0496	-1.1457	1.2303	2.4863	4.147	4	ANOMP
1230.4688	-1.079	0.113	0.7731	1.0454	-0.7372	-2.4043	-2.6274	-1.9218	0.2472	-3.6217	-4.1553	-3.8205	2.5877	-4.2792	-3.7322	-1.9088	0.0362	0.3002	-3.4776	-1.8946	1.0952	1.4217	0.1294	-3.1772	0.7131	1.2128	-0.7016	0.969	2.5286	4.2774	4	ANOMP
1234.375	-0.694	0.6598	1.1154	1.3504	-0.3022	-1.9265	-1.8824	-1.1168	0.4476	-3.0776	-3.4266	-2.9964	2.2682	-3.7687	-2.8581	-0.872	0.754	0.1798	-2.7499	-0.8087	1.8975	0.5004	0.1189	-2.4695	1.5245	1.3723	-0.3448	0.6194	2.4354	4.2661	4	ANOMP
1238.2813	-0.1881	1.3894	1.6713	1.75	0.4719	-1.0397	-0.8274	-0.1473	0.9445	-2.1717	-2.4025	-2.0195	2.0277	-2.9737	-1.6713	0.3193	1.6462	0.2239	-1.8394	0.389	2.7171	-0.3592	0.2039	-1.709	2.2831	1.5101	-0.1043	0.2035	2.2186	4.1192	4	ANOMP
1242.1875	0.3928	2.2203	2.3831	2.2073	1.4901	0.1357	0.438	0.9027	1.6708	-1.0199	-1.1889	-0.9668	1.8959	-1.9946	-0.2804	1.5675	2.6426	0.4048	-0.8358	1.5936	3.4862	-1.1192	0.3439	-0.9654	2.914	1.6255	-0.0107	-0.2474	1.8959	3.8447	4	ANOMP
1246.0938	0.9701	3.0521	3.1686	2.6636	2.6292	1.4294	1.769	1.9382	2.5172	0.2183	0.0711	0.0677	1.8714	-0.9574	1.1642	2.7466	3.6517	0.6684	0.1524	2.6872	4.1262	-1.7383	0.4976	-0.3217	3.3459	1.7137	-0.0662	-0.7038	1.5032	3.4583	4	ANOMP
1250	1.4778	3.768	3.93	3.0759	3.7442	2.6562	3.0112	2.8714	3.3667	1.3715	1.2234	0.9845	1.9627	-0.006	2.5092	3.7443	4.5612	0.9825	1.0174	3.5649	4.5812	-2.1951	0.6253	0.1542	3.5318	1.7541	-0.2821	-1.1251	1.0627	2.9733	4	ANOMP
1253.9063	1.8573	4.2957	4.5722	3.41	4.6874	3.6512	4.0135	3.6209	4.0945	2.2937	2.1475	1.695	2.1577	0.7454	3.6242	4.4657	5.2735	1.2993	1.6815	4.1436	4.8189	-2.4565	0.7094	0.4192	3.4604	1.7546	-0.6298	-1.4756	0.6159	2.4229	4	ANOMP
1257.8125	2.066	4.5635	5.02	3.6368	5.3351	4.2716	4.653	4.1268	4.5995	2.8642	2.7334	2.1318	2.4391	1.2022	4.3901	4.8425	5.7076	1.5916	2.0811	4.3731	4.8284	-2.5133	0.7408	0.4514	3.1454	1.7041	-1.0875	-1.7279	0.2	1.837	4	ANOMP
1261.7188	2.0646	4.5476	5.2204	3.7409	5.6074	4.4448	4.858	4.3527	4.8126	3.0219	2.9338	2.2532	2.7659	1.3126	4.7451	4.8602	5.819	1.8421	2.1897	4.2481	4.6289	-2.3646	0.7294	0.2546	2.6486	1.6219	-1.6089	-1.8747	-0.1668	1.2565	4	ANOMP
1265.625	1.8546	4.2439	5.1586	3.7136	5.4546	4.1512	4.6108	4.2955	4.699	2.7528	2.7475	2.0577	3.1041	1.0826	4.6805	4.5266	5.6053	2.0348	2.0261	3.8027	4.2543	-2.0365	0.693	-0.1381	2.0295	1.5091	-2.1507	-1.9101	-0.4532	0.7265	4	ANOMP
1269.5313	1.4501	3.6912	4.8495	3.5509	4.8937	3.4385	3.958	3.9691	4.2763	2.1056	2.2102	1.5705	3.4095	0.549	4.2105	3.8966	5.0917	2.1648	1.607	3.0881	3.7625	-1.5683	0.6385	-0.6781	1.3759	1.4055	-2.6689	-1.851	-0.6423	0.292	4	ANOMP
1273.4375	0.8746	2.943	4.3341	3.2509	3.9774	2.3821	2.9844	3.4155	3.5981	1.1592	1.3956	0.8423	3.6386	-0.2119	3.4023	3.0321	4.3435	2.2257	0.9933	2.1781	3.2034	-1.0137	0.5812	-1.3145	0.7595	1.3173	-3.1353	-1.7219	-0.7323	-0.0053	4	ANOMP
1277.3438	0.1696	2.0644	3.6709	2.8132	2.7969	1.1016	1.8049	2.6805	2.7358	0.0224	0.3888	-0.0573	3.7545	-1.1124	2.3401	2.0162	3.4358	2.2098	0.2283	1.1468	2.6284	-0.4378	0.5044	-2.0104	0.23	1.2714	-3.5348	-1.566	-0.7327	-0.1467	4	ANOMP
1281.25	-0.6204	1.1207	2.9245	2.235	1.4651	-0.2856	0.543	1.8141	1.7849	-1.1967	-0.7275	-1.0618	3.7291	-2.0742	1.101	0.918	2.4549	2.1107	-0.6326	0.0531	2.0648	0.0967	0.3962	-2.7313	-0.1919	1.2823	-3.863	-1.4115	-0.6546	-0.1185	4	ANOMP
1285.1563	-1.4499	0.1739	2.145	1.5282	0.0819	-1.6815	-0.7029	0.8746	0.8281	-2.4135	-1.8907	-2.1041	3.5523	-3.021	-0.2268	-0.2098	1.4635	1.9166	-1.5594	-1.0573	1.5252	0.5308	0.2212	-3.4672	-0.5214	1.361	-4.1453	-1.2983	-0.525	0.0583	4	ANOMP
1289.0625	-2.2745	-0.7279	1.385	0.7136	-1.2363	-3.0006	-1.8392	-0.0945	-0.0574	-3.5463	-3.0425	-3.1286	3.2286	-3.9019	-1.574	-1.3188	0.5271	1.6202	-2.5221	-2.1519	1.0116	0.8335	-0.0433	-4.2099	-0.7805	1.5019	-4.3898	-1.251	-0.3677	0.3574	4	ANOMP
1292.9688	-3.0568	-1.5611	0.6545	-0.1814	-2.424	-4.212	-2.8533	-1.0514	-0.8324	-4.574	-4.1684	-4.1018	2.7745	-4.6969	-2.9018	-2.3957	-0.3306	1.2225	-3.5071	-3.2287	0.503	0.9822	-0.4247	-4.9722	-1.0282	1.6841	-4.6403	-1.2879	-0.2264	0.7152	4	ANOMP
1296.875	-3.7613	-2.3002	-0.0273	-1.1168	-3.4276	-5.2956	-3.7333	-1.9559	-1.4733	-5.4804	-5.2575	-5.0064	2.22	-5.4078	-4.1672	-3.4166	-1.0869	0.7252	-4.4908	-4.2723	-0.0043	0.9922	-0.9301	-5.744	-1.3119	1.9014	-4.8975	-1.406	-0.1155	1.0724	4	ANOMP
1300.7813	-4.3654	-2.9434	-0.6559	-2.0318	-4.2217	-6.2625	-4.5101	-2.7845	-1.9792	-6.2663	-6.3116	-5.8223	1.6159	-6.0428	-5.3404	-4.3743	-1.7419	0.1584	-5.443	-5.2655	-0.5157	0.899	-1.5351	-6.5072	-1.6523	2.121	-5.1653	-1.5965	-0.0577	1.3702	4	ANOMP
1304.6875	-4.8499	-3.4934	-1.2314	-2.8773	-4.8208	-7.1397	-5.2238	-3.5064	-2.381	-6.9672	-7.3307	-6.5568	1.0004	-6.6174	-6.3986	-5.2579	-2.301	-0.4461	-6.3385	-6.1892	-1.0229	0.7444	-2.1997	-7.2317	-2.0578	2.3282	-5.4207	-1.8265	-0.0596	1.5474	4	ANOMP
1308.5938	-5.1986	-3.9393	-1.7373	-3.5823	-5.2367	-7.9256	-5.907	-4.1059	-2.696	-7.5776	-8.2975	-7.1918	0.4264	-7.1214	-7.3036	-6.0293	-2.7624	-1.0293	-7.1062	-6.9942	-1.497	0.6049	-2.8465	-7.8576	-2.5	2.5096	-5.6293	-2.0569	-0.1218	1.5842	4	ANOMP
1312.5	-5.4059	-4.2765	-2.1546	-4.1068	-5.5067	-8.6365	-6.5897	-4.5614	-2.9515	-8.0949	-9.1784	-7.7191	-0.0618	-7.546	-8.0172	-6.662	-3.1142	-1.5338	-7.6862	-7.6223	-1.8925	0.5385	-3.3901	-8.3113	-2.921	2.6623	-5.7403	-2.2469	-0.2118	1.4752	4	ANOMP
1316.4063	-5.4613	-4.492	-2.4473	-4.4168	-5.6594	-9.2429	-7.2451	-4.8514	-3.1515	-8.5058	-9.9239	-8.1164	-0.4291	-7.8542	-8.4936	-7.0911	-3.3415	-1.8893	-8.0162	-8.0105	-2.1588	0.6022	-3.7401	-8.524	-3.2528	2.7851	-5.7021	-2.3451	-0.3082	1.2433	4	ANOMP
1320.3125	-5.3754	-4.5661	-2.5814	-4.5018	-5.7163	-9.7097	-7.8429	-4.9754	-3.2983	-8.769	-10.4807	-8.3623	-0.6514	-7.9964	-8.694	-7.2852	-3.4238	-2.0416	-8.0303	-8.1019	-2.2548	0.8299	-3.8251	-8.439	-3.425	2.8955	-5.4762	-2.3274	-0.3696	0.9383	4	ANOMP
1324.2188	-5.149	-4.4897	-2.525	-4.3764	-5.6899	-9.9997	-8.321	-4.9336	-3.3665	-8.8535	-10.7916	-8.4414	-0.7214	-7.931	-8.5913	-7.2143	-3.3356	-1.9507	-7.6921	-7.8637	-2.1511	1.2435	-3.5915	-8.0254	-3.3841	2.9991	-5.0443	-2.1601	-0.3605	0.6147	4	ANOMP
1328.125	-4.8004	-4.2511	-2.27	-4.0768	-5.5849	-10.0711	-8.6233	-4.7459	-3.3342	-8.7258	-10.833	-8.3418	-0.6464	-7.6251	-8.1808	-6.872	-3.0788	-1.5984	-7.0053	-7.296	-1.8461	1.824	-3.0374	-7.2976	-3.1191	3.116	-4.4157	-1.8406	-0.2537	0.3333	4	ANOMP
1332.0313	-4.3604	-3.8574	-1.8246	-3.6523	-5.3904	-9.8956	-8.6915	-4.4395	-3.1742	-8.3713	-10.5857	-8.07	-0.4373	-7.0651	-7.4945	-6.2848	-2.6533	-0.9993	-6.0117	-6.446	-1.367	2.5422	-2.1865	-6.3122	-2.6473	3.2396	-3.6348	-1.3788	-0.0391	0.1488	4	ANOMP
1335.9375	-3.8622	-3.3429	-1.24	-3.175	-5.1204	-9.482	-8.5151	-4.065	-2.8805	-7.8194	-10.0957	-7.6627	-0.1218	-6.2987	-6.6063	-5.5266	-2.1069	-0.202	-4.798	-5.4078	-0.7825	3.3422	-1.1229	-5.1786	-2.04	3.3651	-2.7839	-0.806	0.2727	0.0788	4	ANOMP
1339.8438	-3.3554	-2.7561	-0.6005	-2.7155	-4.7781	-8.8779	-8.1174	-3.6854	-2.471	-7.1317	-9.4362	-7.1868	0.2523	-5.3983	-5.6231	-4.7016	-1.4883	0.7075	-3.5058	-4.3192	-0.1848	4.1508	0.0303	-4.0408	-1.4178	3.471	-1.9707	-0.1883	0.6495	0.1229	4	ANOMP
1343.75	-2.8936	-2.1624	-5e-04	-2.3427	-4.3817	-8.1534	-7.5656	-3.3691	-1.9865	-6.3999	-8.7171	-6.7214	0.6541	-4.4774	-4.6822	-3.9243	-0.8892	1.6393	-2.2839	-3.321	0.3262	4.8935	1.1494	-3.0436	-0.8923	3.5237	-1.2943	0.4208	1.0468	0.2465	4	ANOMP
1347.6563	-2.5336	-1.6334	0.4477	-2.0946	-3.9644	-7.4015	-6.9601	-3.1791	-1.4965	-5.7344	-8.0662	-6.3495	1.0295	-3.6664	-3.9222	-3.3216	-0.3901	2.4866	-1.2839	-2.5737	0.6452	5.5072	2.0949	-2.329	-0.585	3.4891	-0.8616	0.9417	1.3977	0.3983	4	ANOMP
1351.5625	-2.3254	-1.2488	0.6586	-2.0109	-3.5663	-6.7379	-6.4201	-3.1709	-1.0746	-5.2481	-7.5916	-6.1641	1.3486	-3.101	-3.4713	-2.997	-0.0665	3.153	-0.6485	-2.1937	0.7025	5.9399	2.7558	-2.0072	-0.5914	3.3346	-0.748	1.3135	1.6423	0.5065	4	ANOMP
1355.4688	-2.3154	-1.0706	0.565	-2.0973	-3.2372	-6.2506	-6.071	-3.3773	-0.8046	-5.0454	-7.4053	-6.2305	1.5768	-2.8955	-3.4286	-3.0243	0.0226	3.5548	-0.4694	-2.2592	0.458	6.1554	3.0567	-2.1336	-0.956	3.0328	-0.9898	1.4826	1.7195	0.512	4	ANOMP
1359.375	-2.524	-1.1384	0.1581	-2.3477	-3.0194	-6.0111	-5.9933	-3.8059	-0.7524	-5.1849	-7.5521	-6.5791	1.6918	-3.1178	-3.8372	-3.4266	-0.1542	3.6516	-0.7853	-2.7832	-0.0898	6.1449	2.9644	-2.7076	-1.67	2.5823	-1.5748	1.4094	1.5927	0.3524	4	ANOMP
1363.2813	-2.9449	-1.4493	-0.5319	-2.7232	-2.9394	-6.0429	-6.236	-4.4286	-0.9478	-5.6785	-8.0375	-7.2	1.6818	-3.7751	-4.6708	-4.1593	-0.5806	3.4316	-1.5717	-3.7187	-0.8843	5.9222	2.508	-3.6604	-2.6628	1.9832	-2.4448	1.094	1.2518	0.0106	4	ANOMP
1367.1875	-3.554	-1.9729	-1.4119	-3.1796	-3.0076	-6.322	-6.7706	-5.1859	-1.3905	-6.4785	-8.7984	-8.0291	1.5573	-4.8133	-5.8554	-5.1384	-1.1979	2.9371	-2.728	-4.9505	-1.8252	5.5304	1.7517	-4.8658	-3.8146	1.2914	-3.4966	0.5785	0.7254	-0.5039	4	ANOMP
1371.0938	-4.2963	-2.6506	-2.3696	-3.6682	-3.2144	-6.7843	-7.5347	-6	-2.0392	-7.4963	-9.728	-8.985	1.3223	-6.1219	-7.2586	-6.2443	-1.9374	2.2284	-4.1258	-6.331	-2.8093	5.0144	0.8076	-6.1763	-4.9914	0.541	-4.6143	-0.0919	0.0495	-1.1517	4	ANOMP
1375	-5.0886	-3.3893	-3.2591	-4.1277	-3.5122	-7.3202	-8.396	-6.7686	-2.8069	-8.5867	-10.6921	-9.9427	1.0154	-7.546	-8.7145	-7.3266	-2.6924	1.408	-5.598	-7.6832	-3.7116	4.4404	-0.2038	-7.434	-6.04	-0.2031	-5.6521	-0.8215	-0.6791	-1.8548	4	ANOMP
1378.9063	-5.849	-4.0888	-3.9578	-4.5127	-3.8472	-7.8134	-9.2065	-7.4	-3.5865	-9.6054	-11.5407	-10.7732	0.6604	-8.9083	-10.0558	-8.2507	-3.3692	0.5793	-6.9694	-8.8592	-4.4275	3.8754	-1.1524	-8.4845	-6.8369	-0.8672	-6.4916	-1.5201	-1.3677	-2.5198	4	ANOMP
1382.8125	-6.4836	-4.6497	-4.3796	-4.7764	-4.1554	-8.1443	-9.8238	-7.8164	-4.2628	-10.409	-12.1425	-11.3705	0.3041	-10.0455	-11.1377	-8.9107	-3.8819	-0.1625	-8.0976	-9.7301	-4.8866	3.3735	-1.9279	-9.229	-7.3032	-1.4018	-7.0471	-2.0901	-1.9241	-3.0517	4	ANOMP
1386.7188	-6.9204	-4.9984	-4.4628	-4.9041	-4.364	-8.232	-10.1188	-7.9541	-4.7369	-10.8822	-12.4094	-11.6591	-0.0164	-10.8214	-11.8472	-9.2366	-4.1779	-0.7211	-8.8717	-10.2287	-5.0625	2.9894	-2.4601	-9.6131	-7.4182	-1.7595	-7.2557	-2.4379	-2.2527	-3.3621	4	ANOMP
1390.625	-7.104	-5.0956	-4.2346	-4.8896	-4.4258	-8.0329	-10.0388	-7.8141	-4.946	-10.9794	-12.3112	-11.6073	-0.2691	-11.1742	-12.1499	-9.232	-4.246	-1.0584	-9.2508	-10.3542	-4.9734	2.7485	-2.712	-9.6395	-7.2155	-1.9322	-7.1184	-2.5169	-2.3064	-3.3958	4	ANOMP
1394.5313	-7.0236	-4.9352	-3.7514	-4.7373	-4.309	-7.5434	-9.571	-7.4118	-4.8528	-10.6935	-11.8725	-11.2441	-0.4132	-11.0855	-12.0622	-8.9425	-4.1029	-1.1416	-9.2367	-10.1546	-4.6902	2.6708	-2.6842	-9.3672	-6.7805	-1.9236	-6.6625	-2.2947	-2.0541	-3.128	4	ANOMP
1398.4375	-6.6995	-4.552	-3.1182	-4.4768	-4.0104	-6.832	-8.7851	-6.8177	-4.4796	-10.0876	-11.1766	-10.6336	-0.4418	-10.6142	-11.659	-8.4493	-3.8106	-0.9966	-8.8962	-9.7387	-4.2952	2.754	-2.4201	-8.8804	-6.2273	-1.7659	-5.9712	-1.7915	-1.5173	-2.5712	4	ANOMP
1402.3438	-6.1904	-4.0184	-2.4537	-4.1514	-3.5649	-5.9875	-7.7951	-6.1277	-3.8905	-9.2713	-10.3421	-9.8827	-0.3491	-9.8687	-11.0681	-7.8784	-3.4469	-0.6602	-8.3308	-9.2305	-3.9034	2.974	-1.9938	-8.3004	-5.691	-1.5213	-5.1421	-1.056	-0.7491	-1.7903	4	ANOMP
1406.25	-5.5759	-3.4193	-1.8737	-3.7941	-3.024	-5.1311	-6.7415	-5.4477	-3.1696	-8.3813	-9.5094	-9.1164	-0.1246	-8.9805	-10.4163	-7.3466	-3.086	-0.1993	-7.6608	-8.7523	-3.6007	3.3058	-1.4811	-7.7349	-5.2764	-1.2395	-4.2712	-0.1706	0.1673	-0.8576	4	ANOMP
1410.1563	-4.959	-2.8543	-1.4732	-3.4555	-2.4608	-4.3779	-5.7856	-4.88	-2.4192	-7.5481	-8.8044	-8.4423	0.1986	-8.0946	-9.8386	-6.9516	-2.8129	0.3121	-7.0021	-8.4119	-3.4593	3.7081	-0.9606	-7.2636	-5.0605	-0.9945	-3.4589	0.7671	1.1286	0.122	4	ANOMP
1414.0625	-4.4372	-2.4052	-1.2905	-3.1727	-1.9563	-3.8288	-5.0492	-4.5136	-1.741	-6.8926	-8.3244	-7.9632	0.5941	-7.3374	-9.4304	-6.7616	-2.671	0.8021	-6.4585	-8.2646	-3.5138	4.1326	-0.5033	-6.9526	-5.0741	-0.8354	-2.7871	1.6517	2.0286	1.0465	4	ANOMP
1417.9688	-4.0831	-2.1202	-1.3264	-2.9677	-1.5758	-3.5375	-4.6106	-4.3832	-1.2005	-6.484	-8.1166	-7.7164	1.0273	-6.7833	-9.239	-6.792	-2.6788	1.2216	-6.0835	-8.3269	-3.7561	4.5385	-0.1538	-6.8049	-5.2964	-0.7913	-2.2939	2.3958	2.78	1.8379	4	ANOMP
1421.875	-3.9468	-2.0338	-1.53	-2.865	-1.3658	-3.5275	-4.5006	-4.4923	-0.8469	-6.3485	-8.1803	-7.71	1.4536	-6.4814	-9.2618	-7.012	-2.8288	1.5225	-5.8999	-8.5605	-4.1352	4.8858	0.0653	-6.8067	-5.6691	-0.8731	-2.0066	2.9303	3.3154	2.4361	4	ANOMP
1425.7813	-4.0372	-2.1334	-1.8214	-2.8564	-1.3508	-3.7679	-4.6783	-4.7973	-0.6928	-6.4599	-8.4607	-7.9005	1.8268	-6.4146	-9.4477	-7.3543	-3.0747	1.6893	-5.8867	-8.8928	-4.5866	5.1335	0.1476	-6.909	-6.1032	-1.0654	-1.9134	3.2135	3.6004	2.8074	4	ANOMP
1429.6875	-4.3295	-2.3756	-2.1019	-2.9396	-1.534	-4.1829	-5.0688	-5.2223	-0.7096	-6.7467	-8.8657	-8.2145	2.1018	-6.5287	-9.7099	-7.7311	-3.3597	1.7243	-5.9971	-9.2278	-5.0234	5.2567	0.118	-7.0504	-6.5073	-1.3368	-1.983	3.2458	3.6336	2.9624	4	ANOMP
1433.5938	-4.749	-2.6915	-2.2832	-3.0855	-1.8735	-4.6934	-5.5456	-5.66	-0.8519	-7.1199	-9.2844	-8.5523	2.2586	-6.7392	-9.9395	-8.047	-3.611	1.6502	-6.163	-9.4664	-5.3584	5.2499	0.0039	-7.169	-6.7932	-1.6327	-2.1607	3.0635	3.4559	2.942	4	ANOMP
1437.5	-5.2168	-3.0165	-2.3046	-3.2696	-2.314	-5.202	-6.0006	-5.9977	-1.0569	-7.4758	-9.6148	-8.8182	2.2727	-6.9714	-10.0381	-8.2157	-3.7715	1.4907	-6.3017	-9.5387	-5.5343	5.1058	-0.152	-7.2167	-6.91	-1.8986	-2.4057	2.7167	3.1218	2.7997	4	ANOMP
1441.4063	-5.6431	-3.2802	-2.1482	-3.4623	-2.7949	-5.632	-6.327	-6.1595	-1.2796	-7.734	-9.7748	-8.9409	2.1373	-7.146	-9.9436	-8.192	-3.7951	1.2816	-6.368	-9.4069	-5.5198	4.8467	-0.3229	-7.1749	-6.8382	-2.1004	-2.663	2.2821	2.7036	2.5924	4	ANOMP
1445.3125	-5.9427	-3.427	-1.8187	-3.6282	-3.2526	-5.9252	-6.4583	-6.0773	-1.4692	-7.829	-9.718	-8.8686	1.8714	-7.2201	-9.6149	-7.947	-3.6583	1.0521	-6.3121	-9.061	-5.3093	4.4926	-0.4715	-7.0326	-6.5869	-2.1918	-2.8962	1.8335	2.2723	2.3929	4	ANOMP
1449.2188	-6.0454	-3.4224	-1.3732	-3.7291	-3.619	-6.0506	-6.3729	-5.73	-1.5901	-7.7381	-9.4425	-8.5877	1.5132	-7.1601	-9.0531	-7.4979	-3.361	0.8475	-6.113	-8.5337	-4.9229	4.0972	-0.5715	-6.7981	-6.1941	-2.1545	-3.0634	1.4553	1.9077	2.2511	4	ANOMP
1453.125	-5.9309	-3.2724	-0.8959	-3.7437	-3.8635	-6.0279	-6.0992	-5.1609	-1.6383	-7.4735	-8.988	-8.1341	1.0914	-6.9901	-8.3204	-6.9016	-2.9474	0.6866	-5.7921	-7.8901	-4.4175	3.7026	-0.6115	-6.5136	-5.736	-1.9999	-3.158	1.1871	1.6459	2.1929	4	ANOMP
1457.0313	-5.5977	-2.9938	-0.4582	-3.6577	-3.9667	-5.8829	-5.696	-4.4341	-1.6169	-7.0831	-8.4221	-7.5673	0.6727	-6.7351	-7.4854	-6.2202	-2.4579	0.5916	-5.378	-7.2178	-3.8498	3.364	-0.5729	-6.2031	-5.27	-1.7477	-3.1575	1.0685	1.52	2.2315	4	ANOMP
1460.9375	-5.0913	-2.6274	-0.1337	-3.4623	-3.9285	-5.6702	-5.2524	-3.645	-1.536	-6.6213	-7.8275	-6.9609	0.2982	-6.4433	-6.6427	-5.5375	-1.9597	0.5834	-4.9144	-6.586	-3.2907	3.1313	-0.4547	-5.8967	-4.8546	-1.4295	-3.0666	1.1067	1.5309	2.3642	4	ANOMP
1464.8438	-4.4759	-2.2202	0.0318	-3.1632	-3.7749	-5.4411	-4.8551	-2.9077	-1.4196	-6.1631	-7.2884	-6.4018	0.02	-6.1642	-5.8818	-4.9302	-1.5197	0.6671	-4.4489	-6.0623	-2.7852	3.0413	-0.2511	-5.614	-4.5228	-1.0822	-2.8866	1.2867	1.6654	2.5661	4	ANOMP
1468.75	-3.8218	-1.8188	0.0404	-2.7718	-3.5217	-5.2415	-4.5647	-2.31	-1.271	-5.749	-6.8634	-5.9532	-0.1296	-5.9183	-5.2613	-4.4407	-1.1847	0.8657	-4.0067	-5.6737	-2.3738	3.1254	0.0421	-5.3517	-4.2778	-0.7336	-2.6189	1.5817	1.905	2.8192	4	ANOMP
1472.6563	-3.2059	-1.4665	-0.09	-2.3177	-3.2194	-5.0965	-4.4351	-1.915	-1.1042	-5.4204	-6.5948	-5.6591	-0.13	-5.7278	-4.8145	-4.1002	-1.0015	1.1652	-3.6171	-5.4332	-2.0652	3.3794	0.418	-5.0976	-4.1073	-0.4131	-2.2739	1.9467	2.2163	3.097	4	ANOMP
1476.5625	-2.6918	-1.1788	-0.295	-1.8291	-2.8926	-5.0188	-4.4692	-1.7454	-0.9137	-5.1844	-6.4753	-5.5341	0.0214	-5.5755	-4.5377	-3.9088	-0.9701	1.5712	-3.2776	-5.3073	-1.8466	3.7872	0.8712	-4.8299	-3.9678	-0.1245	-1.8543	2.3426	2.5695	3.3865	4	ANOMP
1480.4688	-2.324	-0.9674	-0.4937	-1.345	-2.574	-4.9947	-4.6306	-1.7823	-0.7033	-5.0385	-6.483	-5.5645	0.31	-5.4369	-4.3999	-3.8402	-1.086	2.0598	-2.9753	-5.2432	-1.6898	4.3058	1.3899	-4.5167	-3.8082	0.1396	-1.3703	2.7276	2.9482	3.6842	4	ANOMP
1484.375	-2.1059	-0.8202	-0.6182	-0.905	-2.2767	-4.9938	-4.8688	-1.9523	-0.4633	-4.9385	-6.5575	-5.7018	0.7027	-5.2751	-4.3363	-3.8366	-1.3069	2.6134	-2.678	-5.1778	-1.5507	4.8704	1.9462	-4.1367	-3.5755	0.3941	-0.8303	3.0712	3.3327	3.9833	4	ANOMP
1488.2813	-2.0249	-0.7211	-0.61	-0.5332	-2.0104	-4.9893	-5.1124	-2.1632	-0.1942	-4.8504	-6.6348	-5.8827	1.1636	-5.0569	-4.2808	-3.842	-1.576	3.1971	-2.3544	-5.0451	-1.3825	5.4094	2.5199	-3.6686	-3.2319	0.6623	-0.2493	3.3521	3.7091	4.2997	4	ANOMP
1492.1875	-2.0377	-0.6302	-0.4282	-0.2459	-1.7722	-4.9347	-5.2824	-2.3068	0.1067	-4.7249	-6.6484	-6.0345	1.65	-4.746	-4.1608	-3.7938	-1.8279	3.7716	-1.9653	-4.7905	-1.1407	5.8467	3.0717	-3.1067	-2.7528	0.9732	0.3561	3.5612	4.0736	4.6261	4	ANOMP
1496.0938	-2.1009	-0.5279	-0.0759	-0.0464	-1.5581	-4.8134	-5.321	-2.3009	0.4263	-4.5381	-6.5434	-6.0914	2.1168	-4.3274	-3.9358	-3.6398	-1.9938	4.2966	-1.4921	-4.3864	-0.8011	6.1281	3.5694	-2.4572	-2.1414	1.3382	0.9602	3.6908	4.4159	4.9683	4	ANOMP
-500	1.8834	1.5666	-0.5936	1.9785	0.6107	-0.8426	0.0871	1.0429	3.4868	-0.3771	-1.0539	-0.0848	4.1462	3.1844	-0.3391	-1.0585	-0.5848	3.1271	0.6279	-0.2967	-0.669	1.6697	1.9896	-0.3015	-0.6419	-0.5856	-1.6286	-0.4487	-1.2655	-1.6015	5	ANOMP
-496.0938	1.8831	1.5605	-0.4304	2.121	0.6125	-0.8565	0.0403	0.9782	3.5893	-0.2774	-1.0964	-0.1794	4.3801	3.4384	-0.2395	-1.3046	-0.5437	3.396	1.0504	-0.3807	-0.8236	1.9136	2.4271	-0.1197	-0.6094	-0.7259	-1.4804	-0.2469	-1.1302	-1.5611	5	ANOMP
-492.1875	1.7281	1.4777	-0.284	2.0796	0.5575	-0.8644	-0.0232	0.9354	3.4236	-0.2217	-1.1093	-0.2323	4.2637	3.4526	-0.1666	-1.4382	-0.4216	3.3832	1.299	-0.4728	-0.8993	1.9886	2.6085	-0.049	-0.5508	-0.7517	-1.3961	-0.1476	-1.0644	-1.4954	5	ANOMP
-488.2813	1.4559	1.3405	-0.1847	1.8753	0.446	-0.8773	-0.1061	0.9211	3.0315	-0.2246	-1.1064	-0.2473	3.8258	3.2348	-0.1266	-1.4467	-0.2359	3.1103	1.3476	-0.5585	-0.8686	1.9022	2.5349	-0.089	-0.4572	-0.6559	-1.3532	-0.1419	-1.0487	-1.3926	5	ANOMP
-484.375	1.1081	1.1798	-0.1625	1.5318	0.2775	-0.9101	-0.2197	0.9289	2.4658	-0.2831	-1.1079	-0.2337	3.1287	2.8148	-0.1423	-1.3496	-0.0037	2.6225	1.1897	-0.6335	-0.7272	1.6758	2.2228	-0.239	-0.3265	-0.4509	-1.3446	-0.2191	-1.0687	-1.2554	5	ANOMP
-480.4688	0.7295	1.0034	-0.2304	1.0825	0.0425	-0.968	-0.364	0.9439	1.7922	-0.4146	-1.1421	-0.2166	2.2616	2.2248	-0.2402	-1.1889	0.2248	1.9739	0.8261	-0.7242	-0.5022	1.3394	1.7106	-0.5054	-0.1965	-0.1595	-1.3639	-0.3605	-1.1109	-1.0919	5	ANOMP
-476.5625	0.3559	0.8255	-0.3875	0.5789	-0.2483	-1.0565	-0.529	0.9518	1.0715	-0.6246	-1.225	-0.2166	1.3216	1.5141	-0.4366	-1.0232	0.412	1.241	0.2719	-0.8599	-0.2415	0.9308	1.0399	-0.8932	-0.1101	0.1626	-1.4139	-0.5491	-1.1752	-0.9269	5	ANOMP
-472.6563	0.0116	0.6484	-0.6154	0.0668	-0.5911	-1.1765	-0.7025	0.9496	0.3651	-0.9096	-1.35	-0.2423	0.413	0.7312	-0.7323	-0.9089	0.5227	0.4853	-0.4339	-1.0714	0.0093	0.4994	0.2642	-1.3847	-0.1179	0.4569	-1.4961	-0.7662	-1.263	-0.7933	5	ANOMP
-468.75	-0.2902	0.4616	-0.8807	-0.41	-0.9665	-1.314	-0.8536	0.9264	-0.281	-1.2635	-1.5096	-0.3055	-0.3767	-0.0777	-1.117	-0.8864	0.5316	-0.2372	-1.2485	-1.3803	0.1896	0.0676	-0.5669	-1.9736	-0.2576	0.6666	-1.6279	-1.0059	-1.3898	-0.7279	5	ANOMP
-464.8438	-0.5359	0.2702	-1.1436	-0.8007	-1.3393	-1.4448	-0.9429	0.8993	-0.8317	-1.6542	-1.6668	-0.3862	-0.9859	-0.8577	-1.5477	-0.9649	0.4488	-0.8686	-2.1006	-1.7739	0.2703	-0.3324	-1.4026	-2.6136	-0.5433	0.7451	-1.8186	-1.2573	-1.5698	-0.7544	5	ANOMP
-460.9375	-0.7323	0.0759	-1.3543	-1.0729	-1.6729	-1.5376	-0.9372	0.8829	-1.2639	-2.0378	-1.7675	-0.4505	-1.3717	-1.5584	-1.9713	-1.1178	0.2952	-1.3772	-2.9185	-2.2139	0.2325	-0.6853	-2.1911	-3.2572	-0.9547	0.678	-2.0664	-1.5266	-1.8048	-0.8915	5	ANOMP
-457.0313	-0.8794	-0.1184	-1.4829	-1.2022	-1.9322	-1.5633	-0.8057	0.9	-1.5653	-2.3664	-1.7732	-0.4712	-1.5352	-2.1327	-2.3148	-1.2914	0.1152	-1.7522	-3.6206	-2.6396	0.1003	-0.9789	-2.8904	-3.8357	-1.4469	0.4644	-2.3729	-1.8109	-2.1041	-1.1415	5	ANOMP
-453.125	-0.9623	-0.2884	-1.4943	-1.1815	-2.0715	-1.4862	-0.5257	0.9821	-1.7253	-2.5756	-1.6225	-0.3934	-1.4874	-2.5384	-2.4991	-1.4014	-0.0312	-1.9672	-4.1278	-2.9496	-0.0825	-1.2039	-3.449	-4.2693	-1.929	0.1537	-2.7021	-2.1009	-2.4348	-1.4786	5	ANOMP
-449.2188	-0.9827	-0.4116	-1.3875	-1.0175	-2.0654	-1.2923	-0.1004	1.1475	-1.7442	-2.6167	-1.2914	-0.1916	-1.2734	-2.7345	-2.4616	-1.3717	-0.088	-2.0275	-4.3789	-3.0671	-0.2565	-1.3592	-3.8215	-4.4825	-2.3115	-0.2031	-3.0232	-2.3869	-2.7744	-1.8504	5	ANOMP
-445.3125	-0.9205	-0.4595	-1.1597	-0.7318	-1.8947	-0.9694	0.4568	1.4118	-1.6271	-2.451	-0.7671	0.1627	-0.9377	-2.6895	-2.1631	-1.1296	-0.0087	-1.9347	-4.3253	-2.9042	-0.35	-1.4335	-3.9672	-4.4132	-2.4922	-0.5274	-3.2782	-2.6348	-3.063	-2.1919	5	ANOMP
-441.4063	-0.7666	-0.4048	-0.8336	-0.3543	-1.56	-0.5262	1.1064	1.76	-1.3724	-2.0599	-0.0689	0.6581	-0.5402	-2.4027	-1.5863	-0.6457	0.2288	-1.6915	-3.9514	-2.4224	-0.3018	-1.4181	-3.854	-4.0272	-2.3926	-0.7463	-3.4136	-2.8109	-3.2455	-2.4365	5	ANOMP
-437.5	-0.5152	-0.2327	-0.4407	0.0635	-1.0879	0.0038	1.7835	2.1693	-1.0053	-1.4642	0.7389	1.2609	-0.1217	-1.8799	-0.7763	0.0779	0.6095	-1.3122	-3.2699	-1.6196	-0.0854	-1.3031	-3.4704	-3.3307	-1.9804	-0.8006	-3.3814	-2.8801	-3.2705	-2.5265	5	ANOMP
-433.5938	-0.1687	0.0587	-0.0136	0.4828	-0.515	0.5738	2.4343	2.6	-0.5417	-0.7049	1.5896	1.9102	0.2776	-1.1563	0.2109	0.9786	1.0995	-0.8143	-2.3356	-0.5546	0.306	-1.0767	-2.8219	-2.3615	-1.259	-0.6642	-3.1393	-2.7951	-3.0934	-2.4008	5	ANOMP
-429.6875	0.2609	0.4491	0.406	0.8518	0.1025	1.127	2.9803	2.9868	-0.0164	0.1397	2.3814	2.5298	0.6258	-0.2916	1.2648	1.9561	1.6255	-0.2204	-1.221	0.6736	0.8385	-0.7299	-1.9322	-1.1982	-0.2865	-0.3281	-2.6796	-2.5291	-2.6837	-2.0497	5	ANOMP
-425.7813	0.7398	0.9094	0.7885	1.1328	0.7064	1.6002	3.3714	3.2807	0.5254	0.9829	3.0261	3.0381	0.9183	0.6359	2.2709	2.8901	2.1202	0.4357	-0.0271	1.9311	1.4453	-0.2674	-0.8561	0.0521	0.8381	0.1694	-2.0136	-2.0623	-2.0555	-1.4665	5	ANOMP
-421.875	1.2273	1.3855	1.1032	1.2982	1.2332	1.932	3.561	3.4225	1.0336	1.7204	3.4314	3.3627	1.1437	1.5455	3.0984	3.6433	2.497	1.1096	1.1347	3.0601	2.0493	0.3015	0.3228	1.2603	1.9906	0.7691	-1.1789	-1.3969	-1.2373	-0.6997	5	ANOMP
-417.9688	1.6698	1.818	1.3243	1.3271	1.6235	2.0652	3.5221	3.385	1.449	2.2544	3.5375	3.4431	1.3005	2.3351	3.6444	4.1036	2.6916	1.7478	2.1565	3.9218	2.556	0.9433	1.511	2.3128	3.0317	1.3937	-0.2421	-0.5716	-0.2905	0.1878	5	ANOMP
-414.0625	2.0098	2.153	1.4371	1.2128	1.8314	1.971	3.2621	3.1429	1.7161	2.5108	3.3154	3.2559	1.3876	2.9201	3.8344	4.2008	2.6759	2.3028	2.9429	4.409	2.8946	1.6183	2.6067	3.1043	3.8403	1.9687	0.7229	0.3634	0.7052	1.1142	5	ANOMP
-410.1563	2.2041	2.3359	1.4321	0.9664	1.8257	1.6324	2.7907	2.7221	1.7918	2.4379	2.7746	2.8123	1.4012	3.233	3.6309	3.9029	2.4509	2.7157	3.4294	4.4611	3.0153	2.2726	3.5096	3.5578	4.3303	2.428	1.6257	1.3399	1.6581	1.9914	5	ANOMP
-406.25	2.207	2.3266	1.2993	0.5935	1.5814	1.0488	2.1443	2.15	1.6383	2.0172	1.9404	2.1516	1.3319	3.2266	3.0402	3.2429	2.0466	2.9307	3.5658	4.0704	2.8953	2.8411	4.126	3.6407	4.4481	2.7158	2.385	2.2663	2.4795	2.7356	5	ANOMP
-402.3438	2.0013	2.1116	1.0343	0.1228	1.1021	0.2538	1.3614	1.475	1.2461	1.2651	0.8875	1.3459	1.1719	2.883	2.1152	2.2972	1.5202	2.9164	3.3451	3.2868	2.5575	3.2597	4.396	3.3528	4.1938	2.828	2.9336	3.0491	3.0909	3.2749	5	ANOMP
-398.4375	1.5909	1.6941	0.6496	-0.4247	0.4125	-0.7065	0.4975	0.7732	0.6351	0.2447	-0.3029	0.4798	0.9173	2.2305	0.9412	1.1833	0.9677	2.6539	2.7997	2.2108	2.0464	3.4801	4.2914	2.746	3.6135	2.7683	3.2282	3.6195	3.4363	3.5731	5	ANOMP
-394.5313	0.9934	1.1009	0.1421	-1.0293	-0.465	-1.779	-0.4207	0.1007	-0.1689	-0.9678	-1.5404	-0.3684	0.5541	1.303	-0.3827	0.0179	0.4545	2.1442	1.9686	0.9568	1.4239	3.459	3.8117	1.8757	2.7767	2.5644	3.2393	3.9034	3.4809	3.5985	5	ANOMP
-390.625	0.2488	0.3734	-0.4711	-1.664	-1.474	-2.9001	-1.3482	-0.4868	-1.1057	-2.2853	-2.7543	-1.1316	0.0908	0.1698	-1.7488	-1.0896	0.0463	1.4103	0.9119	-0.3507	0.7657	3.1794	2.9935	0.8232	1.7621	2.2612	2.9711	3.8766	3.222	3.3567	5	ANOMP
-386.7188	-0.5862	-0.4323	-1.1697	-2.3032	-2.5583	-3.9965	-2.2575	-0.9611	-2.1021	-3.6096	-3.8657	-1.7573	-0.4549	-1.0781	-3.0573	-2.0389	-0.2159	0.4989	-0.2917	-1.6049	0.1193	2.6515	1.9006	-0.324	0.6706	1.8976	2.4468	3.5266	2.692	2.8781	5	ANOMP
-382.8125	-1.4544	-1.2663	-1.9315	-2.9336	-3.6522	-5.014	-3.1372	-1.3064	-3.0889	-4.8528	-4.8404	-2.2412	-1.0609	-2.367	-4.2356	-2.8007	-0.3362	-0.5308	-1.5749	-2.7303	-0.4825	1.9083	0.6181	-1.4965	-0.4397	1.5058	1.7036	2.8799	1.9202	2.1949	5	ANOMP
-378.9063	-2.2944	-2.0677	-2.7207	-3.5229	-4.6936	-5.9005	-3.9672	-1.5407	-3.9903	-5.9371	-5.6504	-2.5898	-1.6845	-3.6034	-5.2248	-3.3592	-0.3398	-1.6029	-2.8678	-3.6874	-1.0132	1.0061	-0.7583	-2.635	-1.5126	1.0966	0.8029	2.0006	0.9809	1.3599	5	ANOMP
-375	-3.053	-2.8027	-3.5007	-4.0529	-5.6129	-6.6183	-4.7272	-1.695	-4.7517	-6.8171	-6.2832	-2.8398	-2.2838	-4.7263	-6.007	-3.7585	-0.2905	-2.64	-4.1114	-4.4667	-1.5054	0.0276	-2.1304	-3.6993	-2.5212	0.673	-0.1964	0.9684	-0.0584	0.4271	5	ANOMP
-371.0938	-3.698	-3.4298	-4.2272	-4.5079	-6.36	-7.1483	-5.4136	-1.8136	-5.336	-7.4656	-6.7525	-3.0469	-2.8174	-5.6791	-6.5784	-4.0599	-0.2584	-3.5772	-5.2521	-5.1024	-1.9782	-0.9489	-3.4183	-4.6572	-3.4669	0.2073	-1.2307	-0.1209	-1.1248	-0.5522	5	ANOMP
-367.1875	-4.1919	-3.9381	-4.8668	-4.8597	-6.899	-7.4823	-6.0018	-1.9396	-5.7207	-7.8788	-7.0714	-3.2552	-3.2392	-6.4245	-6.9445	-4.3267	-0.3152	-4.3504	-6.2439	-5.6178	-2.4743	-1.8306	-4.5279	-5.5004	-4.3479	-0.3202	-2.2246	-1.1641	-2.1387	-1.524	5	ANOMP
-363.2813	-4.5252	-4.307	-5.3672	-5.0836	-7.1943	-7.6169	-6.4743	-2.1043	-5.9096	-8.0571	-7.2461	-3.4998	-3.5217	-6.932	-7.127	-4.6078	-0.5127	-4.9072	-7.0335	-6.0439	-3.0111	-2.546	-5.4026	-6.1965	-5.1626	-0.9242	-3.1164	-2.063	-3.0369	-2.4386	5	ANOMP
-359.375	-4.6859	-4.5391	-5.7	-5.165	-7.2458	-7.5633	-6.7993	-2.3286	-5.9096	-8.0206	-7.2896	-3.7898	-3.6417	-7.1899	-7.1313	-4.9378	-0.8627	-5.2165	-7.5778	-6.391	-3.5961	-3.0289	-5.9947	-6.7222	-5.8997	-1.6106	-3.8443	-2.733	-3.7519	-3.2429	5	ANOMP
-355.4688	-4.6773	-4.6284	-5.8329	-5.0893	-7.0522	-7.3412	-6.9507	-2.5986	-5.7503	-7.7878	-7.1932	-4.1127	-3.5967	-7.1956	-6.9691	-5.2971	-1.357	-5.2743	-7.8335	-6.6453	-4.2068	-3.2474	-6.2747	-7.0429	-6.534	-2.3549	-4.3507	-3.123	-4.2334	-3.8979	5	ANOMP
-351.5625	-4.5077	-4.5709	-5.7525	-4.854	-6.6333	-6.9558	-6.9018	-2.8775	-5.4528	-7.3681	-6.9493	-4.4252	-3.3906	-6.9416	-6.6259	-5.6339	-1.938	-5.0783	-7.7617	-6.7571	-4.7907	-3.1949	-6.2244	-7.114	-7.0072	-3.1117	-4.5932	-3.1984	-4.448	-4.3561	5	ANOMP
-347.6563	-4.1787	-4.3606	-5.45	-4.46	-6.01	-6.419	-6.6379	-3.1221	-5.0389	-6.7735	-6.5411	-4.6655	-3.0459	-6.4334	-6.0963	-5.8728	-2.5255	-4.6586	-7.3371	-6.6753	-5.274	-2.8874	-5.8533	-6.8993	-7.2569	-3.8099	-4.5436	-2.9637	-4.3741	-4.5858	5	ANOMP
-343.75	-3.7059	-3.9884	-4.9365	-3.9257	-5.2136	-5.7412	-6.1422	-3.2629	-4.5224	-5.9963	-5.9546	-4.7534	-2.5924	-5.6813	-5.3634	-5.9214	-3.0234	-4.045	-6.5571	-6.331	-5.5647	-2.3696	-5.1811	-6.3643	-7.2176	-4.3649	-4.1914	-2.4501	-4.0062	-4.5608	5	ANOMP
-339.8438	-3.0952	-3.4591	-4.2343	-3.28	-4.2822	-4.9319	-5.4186	-3.2443	-3.9124	-5.0514	-5.1768	-4.6348	-2.0681	-4.7056	-4.427	-5.6978	-3.3455	-3.2908	-5.4406	-5.6817	-5.5961	-1.7117	-4.2533	-5.5029	-6.834	-4.7034	-3.5571	-1.7201	-3.3784	-4.2851	5	ANOMP
-335.9375	-2.3702	-2.7798	-3.3829	-2.5557	-3.2443	-3.9969	-4.4865	-3.0193	-3.2153	-3.9428	-4.2204	-4.2591	-1.5145	-3.542	-3.2963	-5.1449	-3.4162	-2.4572	-4.0478	-4.7074	-5.3125	-0.9946	-3.1297	-4.3386	-6.084	-4.7599	-2.6814	-0.8509	-2.5319	-3.7708	5	ANOMP
-332.0313	-1.5577	-1.9695	-2.4311	-1.8011	-2.1404	-2.9544	-3.3868	-2.5668	-2.4449	-2.6939	-3.1079	-3.6109	-0.967	-2.2509	-2.0181	-4.2489	-3.2052	-1.6118	-2.4596	-3.4292	-4.6965	-0.2999	-1.8965	-2.929	-4.9837	-4.5067	-1.6382	0.0695	-1.5337	-3.0597	5	ANOMP
-328.125	-0.6959	-1.072	-1.4379	-1.065	-1.0036	-1.8348	-2.1665	-1.9021	-1.6146	-1.3442	-1.8804	-2.7105	-0.4681	-0.8991	-0.647	-3.0449	-2.722	-0.8243	-0.7949	-1.926	-3.774	0.2869	-0.6497	-1.3643	-3.5897	-3.9513	-0.5179	0.9441	-0.4734	-2.2008	5	ANOMP
-324.2188	0.1595	-0.1438	-0.4654	-0.3968	0.1189	-0.6765	-0.8982	-1.0711	-0.7635	0.0426	-0.6043	-1.6194	-0.052	0.4219	0.7291	-1.6239	-2.0166	-0.1583	0.8161	-0.3107	-2.6236	0.6965	0.5085	0.2196	-2.0129	-3.1509	0.5768	1.6909	0.5598	-1.2811	5	ANOMP
-320.3125	0.9602	0.7498	0.4275	0.1689	1.1839	0.4706	0.3432	-0.1489	0.0772	1.3904	0.6479	-0.4266	0.2594	1.6169	2.0084	-0.1067	-1.1752	0.3396	2.2361	1.2779	-1.35	0.8858	1.4699	1.6882	-0.3758	-2.1895	1.5446	2.2452	1.4677	-0.3704	5	ANOMP
-316.4063	1.6398	1.5337	1.1771	0.6007	2.1385	1.5374	1.4814	0.7757	0.8411	2.6065	1.7918	0.7581	0.4491	2.5887	3.0852	1.3565	-0.3062	0.6221	3.3422	2.6776	-0.0868	0.829	2.1517	2.9	1.151	-1.1884	2.2864	2.5606	2.1666	0.4385	5	ANOMP
-312.5	2.1484	2.143	1.75	0.8828	2.9314	2.4602	2.4393	1.5986	1.4804	3.6015	2.7446	1.8238	0.5105	3.268	3.8759	2.6193	0.483	0.6764	4.0444	3.7497	1.0332	0.5383	2.4846	3.7443	2.4353	-0.2584	2.7429	2.617	2.5988	1.0885	5	ANOMP
-308.5938	2.4473	2.5248	2.1025	1.0253	3.5217	3.1756	3.1575	2.2332	1.9379	4.2997	3.4407	2.667	0.4466	3.5998	4.3005	3.5576	1.0913	0.5046	4.2876	4.3836	1.8885	0.0415	2.4471	4.126	3.3442	0.4848	2.8704	2.4238	2.7241	1.521	5	ANOMP
-304.6875	2.5227	2.6644	2.2371	1.0478	3.875	3.6417	3.6043	2.62	2.1983	4.6515	3.8425	3.2166	0.2862	3.573	4.3402	4.0893	1.4516	0.155	4.0729	4.5297	2.4039	-0.5974	2.0524	4.0314	3.8046	0.9651	2.6757	2.0134	2.5595	1.7242	5	ANOMP
-300.7813	2.3881	2.5605	2.1618	0.9946	3.9767	3.8235	3.7596	2.7275	2.2422	4.6354	3.9386	3.4391	0.0623	3.2219	4.0005	4.1904	1.5427	-0.3304	3.4583	4.1943	2.5407	-1.3049	1.3549	3.4846	3.7928	1.1441	2.2061	1.4445	2.1234	1.6967	5	ANOMP
-296.875	2.0706	2.2609	1.8985	0.905	3.8364	3.7238	3.6457	2.565	2.0926	4.2765	3.7475	3.3395	-0.1874	2.6101	3.3409	3.8836	1.3723	-0.8679	2.5336	3.4383	2.3239	-2.0046	0.4453	2.5685	3.3431	1.028	1.5264	0.7784	1.4945	1.4764	5	ANOMP
-292.9688	1.6427	1.8244	1.5007	0.8357	3.4935	3.3817	3.3078	2.1779	1.8018	3.6358	3.3225	2.9659	-0.4081	1.8323	2.4502	3.2558	1.0116	-1.3843	1.4351	2.3876	1.8096	-2.6117	-0.5604	1.4035	2.546	0.6737	0.74	0.0877	0.7595	1.1135	5	ANOMP
-289.0625	1.1716	1.3427	1.0303	0.831	2.9982	2.8506	2.8139	1.6332	1.4465	2.8126	2.7393	2.3991	-0.5584	1.0062	1.4569	2.4254	0.532	-1.7954	0.2954	1.2015	1.1085	-3.0699	-1.5329	0.1518	1.5349	0.1691	-0.0468	-0.5548	0.0148	0.6746	5	ANOMP
-285.1563	0.7381	0.8884	0.536	0.916	2.4282	2.2156	2.2382	1.0239	1.0893	1.9147	2.0871	1.7341	-0.607	0.2391	0.4777	1.524	0.0313	-2.0554	-0.7474	0.0336	0.3378	-3.3264	-2.3629	-1.0411	0.4513	-0.3931	-0.7432	-1.1019	-0.653	0.2324	5	ANOMP
-281.25	0.4034	0.5387	0.095	1.1085	1.8628	1.5595	1.6664	0.435	0.8176	1.0594	1.4604	1.0759	-0.5324	-0.3734	-0.362	0.6915	-0.4005	-2.1229	-1.5785	-0.9546	-0.3825	-3.3746	-2.9519	-2.0272	-0.5497	-0.8956	-1.26	-1.4923	-1.1634	-0.1536	5	ANOMP
-277.3438	0.2209	0.3398	-0.2404	1.3982	1.3889	0.9827	1.1839	-0.0532	0.6872	0.3511	0.9443	0.5148	-0.332	-0.7645	-0.9609	0.0397	-0.688	-1.9911	-2.1174	-1.6385	-0.9336	-3.2206	-3.2415	-2.6925	-1.3358	-1.2559	-1.5482	-1.7019	-1.4637	-0.4354	5	ANOMP
-273.4375	0.2073	0.3191	-0.4297	1.7546	1.0632	0.5585	0.8425	-0.3846	0.7243	-0.1217	0.6043	0.1256	-0.0299	-0.9074	-1.2509	-0.3517	-0.7866	-1.684	-2.3253	-1.9414	-1.2465	-2.8949	-3.2129	-2.969	-1.8072	-1.4109	-1.5804	-1.7191	-1.5237	-0.574	5	ANOMP
-269.5313	0.3609	0.4627	-0.4454	2.1475	0.9289	0.342	0.6903	-0.5311	0.9336	-0.3189	0.4771	-0.0566	0.3344	-0.8109	-1.2152	-0.451	-0.6895	-1.244	-2.2003	-1.8364	-1.2829	-2.4485	-2.8844	-2.8325	-1.9151	-1.3352	-1.3639	-1.5476	-1.3487	-0.5554	5	ANOMP
-265.625	0.6477	0.7337	-0.2836	2.5135	0.9942	0.3581	0.7343	-0.4986	1.2704	-0.2342	0.5711	-0.0284	0.7098	-0.5199	-0.8706	-0.2671	-0.4262	-0.735	-1.7806	-1.3474	-1.0447	-1.9474	-2.309	-2.3136	-1.659	-1.052	-0.935	-1.2044	-0.9677	-0.3879	5	ANOMP
-261.7188	1.0173	1.0819	0.0382	2.8089	1.2396	0.5985	0.961	-0.3054	1.6851	0.1019	0.8664	0.1934	1.0351	-0.0981	-0.2688	0.1554	-0.0395	-0.2175	-1.1296	-0.5514	-0.5772	-1.4428	-1.5622	-1.4675	-1.0765	-0.6009	-0.3425	-0.7205	-0.4209	-0.0826	5	ANOMP
-257.8125	1.4134	1.4473	0.4843	2.9978	1.6264	1.031	1.3364	0.0029	2.0997	0.6294	1.3168	0.5559	1.2619	0.3837	0.503	0.7386	0.3995	0.2435	-0.3199	0.4611	0.051	-0.9946	-0.7304	-0.3907	-0.2447	-0.0492	0.35	-0.1466	0.2259	0.3228	5	ANOMP
-253.9063	1.7759	1.7791	1.0089	3.0603	2.0896	1.5977	1.811	0.3811	2.4429	1.269	1.8636	0.9984	1.3551	0.8569	1.3584	1.4104	0.827	0.6089	0.5626	1.5651	0.7614	-0.6364	0.1099	0.8189	0.7428	0.5326	1.0768	0.4795	0.9191	0.7989	5	ANOMP
-250	2.0709	2.0384	1.5532	2.9918	2.5617	2.237	2.3282	0.7754	2.6608	1.9397	2.44	1.4634	1.2944	1.2734	2.1919	2.0833	1.1913	0.8589	1.4519	2.6608	1.4721	-0.3885	0.8921	2.0539	1.7842	1.0733	1.7918	1.0988	1.602	1.3096	5	ANOMP
-246.0938	2.2598	2.2144	2.0593	2.81	2.9792	2.876	2.8328	1.1521	2.7176	2.5672	2.9911	1.8938	1.0962	1.6059	2.9309	2.6929	1.4516	0.9942	2.2836	3.6561	2.1196	-0.2403	1.571	3.2221	2.7938	1.5273	2.44	1.6734	2.2302	1.8285	5	ANOMP
-242.1875	2.3441	2.2987	2.4771	2.5514	3.2885	3.4495	3.2778	1.48	2.6111	3.0801	3.4604	2.2523	0.7933	1.8387	3.5037	3.1958	1.6002	1.0321	3.0086	4.4726	2.6475	-0.1853	2.1153	4.2435	3.6874	1.8708	2.9943	2.1506	2.7666	2.3221	5	ANOMP
-238.2813	2.3209	2.3119	2.766	2.251	3.4532	3.9106	3.641	1.7525	2.3593	3.4476	3.8214	2.5163	0.4301	1.9834	3.8819	3.5647	1.6484	1.0046	3.5961	5.0765	3.0393	-0.1942	2.5135	5.0546	4.4185	2.1005	3.4354	2.5052	3.192	2.7646	5	ANOMP
-234.375	2.2163	2.2666	2.9014	1.9443	3.4585	4.2181	3.89	1.9586	2.0075	3.6408	4.0489	2.6809	0.0612	2.0551	4.0487	3.8036	1.6209	0.9457	4.0236	5.454	3.2832	-0.2417	2.7681	5.6214	4.9538	2.2358	3.7457	2.7056	3.4923	3.1385	5	ANOMP
-230.4688	2.0523	2.1927	2.8846	1.6646	3.3196	4.362	4.0346	2.1096	1.6115	3.6719	4.1607	2.7627	-0.2542	2.0755	4.0262	3.934	1.5627	0.886	4.2833	5.6179	3.4114	-0.2842	2.8978	5.9339	5.2992	2.3098	3.9332	2.7552	3.6748	3.4389	5	ANOMP
-226.5625	1.8391	2.0959	2.7307	1.4278	3.0457	4.3417	4.0771	2.2079	1.2211	3.5515	4.1596	2.7738	-0.4767	2.0509	3.8394	3.9736	1.4973	0.8414	4.3672	5.5926	3.436	-0.3096	2.9074	5.9921	5.4574	2.3537	3.9986	2.6591	3.7409	3.6435	5	ANOMP
-222.6563	1.6038	1.9784	2.4689	1.2403	2.6789	4.1677	4.0332	2.2639	0.8822	3.3104	4.0743	2.7406	-0.5863	1.9826	3.5412	3.9547	1.457	0.8125	4.2804	5.4186	3.3943	-0.2978	2.8156	5.8225	5.4585	2.3976	3.9611	2.4409	3.7027	3.756	5	ANOMP
-218.75	1.3466	1.8391	2.146	1.0982	2.2582	3.8713	3.9239	2.2761	0.6229	2.984	3.9293	2.6784	-0.5799	1.8655	3.1719	3.899	1.4448	0.7953	4.0369	5.1379	3.3078	-0.2421	2.6356	5.461	5.3271	2.4491	3.8268	2.1452	3.5841	3.7746	5	ANOMP
-214.8438	1.0752	1.6555	1.8089	0.9753	1.8189	3.4799	3.7632	2.2439	0.4479	2.604	3.7557	2.5963	-0.482	1.6841	2.7855	3.8126	1.452	0.766	3.649	4.7815	3.19	-0.1485	2.3749	4.9518	5.0949	2.5019	3.6204	1.8152	3.3963	3.696	5	ANOMP
-210.9375	0.7959	1.4291	1.4968	0.871	1.4053	3.0342	3.5675	2.1675	0.3593	2.2133	3.575	2.502	-0.3284	1.4334	2.4262	3.7054	1.4627	0.7082	3.1604	4.3929	3.0478	-0.0221	2.0599	4.3525	4.7828	2.5491	3.3661	1.5109	3.1706	3.5439	5	ANOMP
-207.0313	0.5184	1.1594	1.2478	0.7693	1.0507	2.576	3.3543	2.0479	0.3333	1.8379	3.4068	2.3823	-0.1631	1.1123	2.1216	3.5651	1.4409	0.61	2.6036	3.9833	2.8775	0.1226	1.7081	3.72	4.4131	2.5558	3.0921	1.2706	2.9252	3.3264	5	ANOMP
-203.125	0.2541	0.8537	1.0807	0.6728	0.7821	2.1495	3.1328	1.88	0.3504	1.5201	3.2546	2.2381	-0.0281	0.7373	1.9002	3.3801	1.3595	0.4657	2.0294	3.5754	2.6682	0.2754	1.3517	3.1071	4.0074	2.493	2.8207	1.1291	2.6838	3.0635	5	ANOMP
-199.2188	0.0277	0.5409	1.0043	0.5871	0.6128	1.7867	2.9128	1.6736	0.3904	1.2722	3.1289	2.0545	0.0526	0.3409	1.7673	3.1343	1.2038	0.2857	1.4908	3.174	2.4068	0.4254	1.0117	2.5578	3.566	2.3408	2.5679	1.102	2.4609	2.7742	5	ANOMP
-195.3125	-0.138	0.263	1.0107	0.5307	0.5571	1.5174	2.7035	1.4329	0.4461	1.1194	3.0282	1.8259	0.0583	-0.0306	1.7273	2.8179	0.9659	0.0964	1.0336	2.7904	2.096	0.5611	0.7289	2.1157	3.1074	2.093	2.3564	1.182	2.2759	2.4828	5	ANOMP
-191.4063	-0.2198	0.0505	1.0753	0.5196	0.611	1.3663	2.5168	1.1782	0.5072	1.074	2.9421	1.5584	-0.0077	-0.3338	1.7648	2.4276	0.6577	-0.0811	0.6997	2.4251	1.7328	0.6815	0.5278	1.7903	2.6371	1.7541	2.2011	1.3409	2.1263	2.1989	5	ANOMP
-187.5	-0.1987	-0.0606	1.1771	0.555	0.7585	1.336	2.3478	0.915	0.5697	1.1315	2.8682	1.2566	-0.1309	-0.5184	1.8587	1.9665	0.3095	-0.215	0.5115	2.0818	1.3346	0.7733	0.4203	1.5885	2.1638	1.3487	2.0871	1.5377	2.0109	1.9356	5	ANOMP
-183.5938	-0.0691	-0.0459	1.2846	0.646	0.9867	1.4227	2.2068	0.6632	0.6472	1.284	2.7957	0.942	-0.2784	-0.5481	1.9891	1.454	-0.0345	-0.2718	0.4754	1.7615	0.9221	0.8344	0.4128	1.4968	1.7078	0.9155	2.0082	1.7159	1.9184	1.6946	5	ANOMP
-179.6875	0.1566	0.0884	1.3739	0.7768	1.2532	1.6049	2.096	0.4339	0.7293	1.5147	2.7229	0.637	-0.4242	-0.4245	2.1327	0.9276	-0.333	-0.2461	0.5776	1.4708	0.5264	0.8629	0.4964	1.501	1.2785	0.4948	1.9496	1.8202	1.8313	1.476	5	ANOMP
-175.7813	0.4591	0.3273	1.4421	0.9264	1.5364	1.8538	2.0135	0.24	0.8247	1.7972	2.6439	0.3731	-0.5302	-0.147	2.2637	0.4222	-0.5362	-0.1322	0.7951	1.2318	0.1796	0.8569	0.6524	1.5657	0.9031	0.1301	1.8929	1.8227	1.7373	1.2764	5	ANOMP
-171.875	0.7916	0.6291	1.4753	1.061	1.7917	2.1249	1.9525	0.0811	0.9186	2.0969	2.5586	0.172	-0.5856	0.2369	2.3591	-0.0239	-0.6309	0.0503	1.0919	1.0379	-0.09	0.8158	0.8464	1.661	0.5856	-0.1524	1.8104	1.6902	1.6141	1.0803	5	ANOMP
-167.9688	1.107	0.9409	1.4921	1.1471	1.9935	2.381	1.9064	-0.04	0.9961	2.3829	2.4632	0.0531	-0.5795	0.6694	2.4109	-0.3614	-0.6034	0.2764	1.4215	0.9104	-0.2711	0.7369	1.0439	1.7628	0.3424	-0.3392	1.6943	1.4234	1.4559	0.8764	5	ANOMP
-164.0625	1.3684	1.2144	1.505	1.1643	2.1171	2.5867	1.8685	-0.1179	1.0461	2.6272	2.3704	0.0273	-0.5181	1.0959	2.4173	-0.5535	-0.4641	0.5114	1.7444	0.8597	-0.3461	0.6333	1.2167	1.8514	0.1781	-0.4306	1.5329	1.0506	1.2602	0.6614	5	ANOMP
-160.1563	1.5316	1.4041	1.531	1.0953	2.1467	2.7092	1.8318	-0.1604	1.0443	2.804	2.2814	0.0906	-0.4113	1.4455	2.3698	-0.5853	-0.2487	0.7203	2.0311	0.8808	-0.3315	0.5122	1.3399	1.9103	0.0842	-0.4559	1.3275	0.6066	1.0284	0.4181	5	ANOMP
-156.25	1.5848	1.4837	1.5871	0.95	2.0921	2.7395	1.7857	-0.1614	0.9911	2.9122	2.2039	0.2295	-0.2774	1.6794	2.2823	-0.4471	9e-04	0.8757	2.2544	0.9697	-0.2432	0.3811	1.4024	1.9364	0.0538	-0.4463	1.0879	0.1534	0.7759	0.1535	5	ANOMP
-152.3438	1.5331	1.4541	1.6853	0.7532	1.9732	2.687	1.7346	-0.1246	0.8958	2.9504	2.1471	0.4241	-0.1299	1.7819	2.1669	-0.1589	0.2363	0.9639	2.409	1.1172	-0.1157	0.2636	1.4071	1.926	0.0685	-0.4395	0.8368	-0.2555	0.522	-0.1233	5	ANOMP
-148.4375	1.3916	1.3277	1.8153	0.536	1.8132	2.5642	1.676	-0.0568	0.7679	2.9311	2.1107	0.6413	0.0094	1.7519	2.0298	0.2411	0.407	0.9782	2.4797	1.2936	0.0143	0.1544	1.3528	1.8732	0.0942	-0.4759	0.5768	-0.5812	0.2798	-0.4176	5	ANOMP
-144.5313	1.2102	1.1477	1.9668	0.3525	1.6567	2.4042	1.6146	0.0454	0.6415	2.8747	2.0957	0.8541	0.1494	1.6284	1.8855	0.7061	0.4905	0.9417	2.4819	1.4722	0.1164	0.0794	1.2685	1.7825	0.1049	-0.5702	0.3346	-0.7876	0.0677	-0.704	5	ANOMP
-140.625	1.0152	0.9577	2.1118	0.2346	1.5289	2.2356	1.556	0.1632	0.5443	2.7954	2.0964	1.0227	0.2751	1.4484	1.7298	1.169	0.462	0.8646	2.4161	1.6158	0.1557	0.0308	1.1592	1.6446	0.0728	-0.7352	0.1146	-0.8748	-0.1116	-0.9804	5	ANOMP
-136.7188	0.8566	0.7877	2.2175	0.2032	1.4475	2.082	1.4953	0.2811	0.5022	2.7047	2.0936	1.1198	0.4001	1.2584	1.5655	1.5654	0.3284	0.7717	2.2819	1.6815	0.1135	0.0065	1.0349	1.4539	-0.0265	-0.9674	-0.0846	-0.8655	-0.2559	-1.229	5	ANOMP
-132.8125	0.7541	0.6773	2.2614	0.2807	1.4342	1.9638	1.4328	0.3821	0.5361	2.6179	2.0818	1.1288	0.5305	1.1116	1.388	1.8465	0.1116	0.6871	2.0908	1.6533	-0.0011	-0.0031	0.9089	1.2093	-0.189	-1.2284	-0.2564	-0.7894	-0.3691	-1.4451	5	ANOMP
-128.9063	0.7116	0.6234	2.2046	0.4332	1.4575	1.8763	1.3539	0.4289	0.6351	2.5154	2.0293	1.0298	0.6516	1.0162	1.1862	1.9604	-0.1623	0.6132	1.839	1.5036	-0.1936	-0.0149	0.7671	0.9075	-0.4279	-1.4881	-0.4196	-0.7048	-0.4687	-1.6154	5	ANOMP
-125	0.7145	0.6127	2.0439	0.631	1.501	1.8049	1.2453	0.4068	0.7858	2.3883	1.9186	0.8291	0.7666	0.9848	0.9505	1.8883	-0.4466	0.5632	1.5376	1.2351	-0.4322	-0.0478	0.6078	0.5639	-0.7151	-1.7052	-0.5754	-0.6469	-0.5637	-1.7376	5	ANOMP
-121.0938	0.7302	0.6098	1.7782	0.816	1.516	1.717	1.091	0.2896	0.9493	2.2154	1.7321	0.5384	0.8601	0.9926	0.6777	1.6297	-0.7116	0.5125	1.1847	0.8572	-0.6879	-0.1106	0.4106	0.1918	-1.0294	-1.8438	-0.7382	-0.6655	-0.6709	-1.8104	5	ANOMP
-117.1875	0.7148	0.5709	1.4228	0.9393	1.4678	1.5838	0.8678	0.0593	1.0797	1.9758	1.4611	0.1752	0.9155	1.0023	0.3737	1.2143	-0.9291	0.4514	0.7951	0.4004	-0.934	-0.2117	0.1753	-0.1743	-1.3304	-1.8813	-0.8964	-0.7766	-0.7905	-1.8294	5	ANOMP
-113.2813	0.6327	0.4537	1.01	0.9585	1.3157	1.3681	0.5707	-0.2707	1.1261	1.6558	1.1075	-0.2319	0.9119	0.9737	0.0437	0.6815	-1.0848	0.3678	0.3901	-0.0867	-1.1361	-0.3524	-0.1004	-0.4993	-1.5812	-1.8099	-1.055	-0.9723	-0.9198	-1.8015	5	ANOMP
-109.375	0.4545	0.2334	0.5846	0.8539	1.0467	1.0627	0.1932	-0.6854	1.0651	1.259	0.6829	-0.6559	0.843	0.8669	-0.2888	0.0968	-1.1695	0.2467	-0.0103	-0.5578	-1.2665	-0.5135	-0.4015	-0.7475	-1.7487	-1.6345	-1.1875	-1.2276	-1.0452	-1.724	5	ANOMP
-105.4688	0.1752	-0.1031	0.1803	0.6253	0.6696	0.6627	-0.2561	-1.1461	0.8786	0.8026	0.2143	-1.0516	0.7101	0.6705	-0.5988	-0.481	-1.1966	0.0946	-0.3681	-0.9635	-1.3136	-0.6721	-0.7058	-0.8804	-1.8029	-1.3788	-1.2846	-1.4948	-1.1502	-1.5997	5	ANOMP
-101.5625	-0.1869	-0.5223	-0.1575	0.3068	0.216	0.1963	-0.7454	-1.6104	0.5851	0.329	-0.2636	-1.3937	0.5251	0.3855	-0.8595	-0.9924	-1.1795	-0.0733	-0.6524	-1.2621	-1.2722	-0.7978	-0.9751	-0.8804	-1.7437	-1.0802	-1.3204	-1.7198	-1.2087	-1.4297	5	ANOMP
-97.6563	-0.5827	-0.9809	-0.4018	-0.0454	-0.2518	-0.2858	-1.2397	-2.0218	0.2251	-0.1131	-0.71	-1.6502	0.3223	0.0505	-1.0402	-1.386	-1.1323	-0.224	-0.8246	-1.4207	-1.1493	-0.8514	-1.1701	-0.7404	-1.5644	-0.7709	-1.2782	-1.8498	-1.2116	-1.229	5	ANOMP
[truncated: 63,896 more rows]
